# Supplementary material for: Transcriptional regulation of amino acid metabolism in response to nitrogen deficiency and nitrogen forms in tea plant root (Camellia sinensis L.)
Source: Sci Rep. 2020 Apr 22;10:6868. doi: 10.1038/s41598-020-63835-6 (PMC7176667; doi:10.1038/s41598-020-63835-6)
Supplement: Supplementary file 3 — Supplementary Table S2. [file 41598_2020_63835_MOESM3_ESM.xlsx]

## Sheet: Sheet1
Supplementary table S2 Quality assessment of the RNA-seq data
Samples	Raw Reads (Mb)	Clean Reads (Mb)	Clean Bases (Gb)	Clean Reads Q20 (%)	Clean Reads Q30 (%)	Clean Reads Ratio (%)	Mapping Ratio(%)	Uniquely Mapping Ratio(%)
0 N-1	54.32	45.13	6.77	98.2	94.52	83.07	81.71	61.66
0 N-2	54.32	44.55	6.68	98.2	94.52	82.02	80.99	61.2
0 N-3	53.24	44.27	6.64	98.22	94.56	83.15	82.28	61.81
0 N-4	54.35	44.66	6.7	98.15	94.35	82.16	81.24	60.74
NO3--N-1	53.89	45.05	6.76	98.22	94.43	83.6	83.63	63.25
NO3--N-2	53.89	44.92	6.74	98.24	94.49	83.34	82.24	61.65
NO3--N-3	53.89	44.59	6.69	98.15	94.18	82.74	81.26	61.13
NO3--N-4	53.89	45	6.75	98.24	94.47	83.5	83.48	62.53
EA-N-1	54.31	44.96	6.74	98.2	94.52	82.79	80.77	60.29
EA-N-2	54.39	44.92	6.74	98.16	94.42	82.59	80.08	59.67
EA-N-3	52.81	44.04	6.61	98.17	94.41	83.4	79.32	58.75
EA-N-4	54.38	44.36	6.65	98.12	94.43	81.58	74.66	55.87
NH4+-N-1	53.89	44.52	6.68	98.18	94.31	82.61	78.77	59.16
NH4+-N-2	53.89	44.34	6.65	98.16	94.24	82.27	80.18	60.19
NH4+-N-3	53.89	44.48	6.67	98.17	94.28	82.53	77.28	57.58
NH4+-N-4	53.89	45.22	6.78	98.25	94.45	83.91	73.24	54.99
(NH4++NO3-)-1	53.89	45.06	6.76	98.19	94.31	83.61	79.02	59.18
(NH4++NO3-)-2	55.53	44.79	6.72	98.02	93.86	80.67	77.83	57.72
(NH4++NO3-)-3	53.53	45.27	6.79	98.09	94.06	81.53	83.05	61.44
(NH4++NO3-)-4	50.7	41.82	6.27	98.17	94.25	82.48	67.79	50.46
Total	1076.89	891.95	133.79
a1, 2 ,3 and 4 represent four independent biological replicates
bQ20: The percentage of bases with a Phred value >20
cQ30: The percentage of bases with a Phred value >30
