# Supplementary material for: Transcriptional regulation of amino acid metabolism in response to nitrogen deficiency and nitrogen forms in tea plant root (Camellia sinensis L.)
Source: Sci Rep. 2020 Apr 22;10:6868. doi: 10.1038/s41598-020-63835-6 (PMC7176667; doi:10.1038/s41598-020-63835-6)
Supplement: Supplementary file 4 — Supplementary Table S3. [file 41598_2020_63835_MOESM4_ESM.xlsx]

## Sheet: Sheet1
Supplementary table S3 Expression analysis of genes identified in tea roots under different forms of N and 0 N
Gene_ID	(FPKM)					Cellular Component	Molecular Function	Biological Process	Kegg Orthology	Nr Description
	0 N	NO3--N	EA-N	NH4+-N	(NH4++NO3- )-N
TEA003475.1	23.5033	21.2067	18.2767	17.2767	15.71	NA	GO:0016879//ligase activity, forming carbon-nitrogen bonds;GO:0016884//carbon-nitrogen ligase activity, with glutamine as amido-N-donor	NA	K02433//aspartyl-tRNA(Asn)/glutamyl-tRNA(Gln) amidotransferase subunit A [EC:6.3.5.6 6.3.5.7]	gi|723664793|ref|XP_010315156.1|//PREDICTED: fatty acid amide hydrolase-like isoform X4 [Solanum lycopersicum]
TEA018908.1	23.7533	23.4067	20.07	19.18	17.27	GO:0005774//vacuolar membrane;GO:0005783//endoplasmic reticulum;GO:0005794//Golgi apparatus;GO:0016021//integral component of membrane;GO:0005886//plasma membrane	GO:0016879//ligase activity, forming carbon-nitrogen bonds;GO:0047412//N-(long-chain-acyl)ethanolamine deacylase activity;GO:0016811//hydrolase activity, acting on carbon-nitrogen (but not peptide) bonds, in linear amides;GO:0016884//carbon-nitrogen ligase activity, with glutamine as amido-N-donor;GO:0016740//transferase activity;GO:0004040//amidase activity	GO:0042742//defense response to bacterium;GO:0070291//N-acylethanolamine metabolic process	K02433//aspartyl-tRNA(Asn)/glutamyl-tRNA(Gln) amidotransferase subunit A [EC:6.3.5.6 6.3.5.7]	gi|697115911|ref|XP_009611871.1|//PREDICTED: fatty acid amide hydrolase [Nicotiana tomentosiformis]
TEA033204.1	42.13	22.6467	9.00333	8.80667	7.14333	GO:0016021//integral component of membrane	GO:0016787//hydrolase activity;GO:0016884//carbon-nitrogen ligase activity, with glutamine as amido-N-donor	NA	K02433//aspartyl-tRNA(Asn)/glutamyl-tRNA(Gln) amidotransferase subunit A [EC:6.3.5.6 6.3.5.7]	gi|225438343|ref|XP_002272907.1|//PREDICTED: fatty acid amide hydrolase [Vitis vinifera];gi|955321543|ref|XP_014631279.1|//PREDICTED: fatty acid amide hydrolase-like isoform X2 [Glycine max];gi|571469260|ref|XP_006584663.1|//PREDICTED: fatty acid amide hydrolase-like isoform X3 [Glycine max]
TEA033002.1	1.01667	1.02	1.06667	0.97	0.793333	NA	GO:0016884//carbon-nitrogen ligase activity, with glutamine as amido-N-donor	NA	K02433//aspartyl-tRNA(Asn)/glutamyl-tRNA(Gln) amidotransferase subunit A [EC:6.3.5.6 6.3.5.7]	gi|743877969|ref|XP_010908068.1|//PREDICTED: fatty acid amide hydrolase isoform X2 [Elaeis guineensis];gi|565392608|ref|XP_006361986.1|//PREDICTED: fatty acid amide hydrolase-like [Solanum tuberosum]
BGI_novel_G005968	0.276667	0.3	0.206667	0.193333	0.336667	NA	GO:0016884//carbon-nitrogen ligase activity, with glutamine as amido-N-donor	NA	K02433//aspartyl-tRNA(Asn)/glutamyl-tRNA(Gln) amidotransferase subunit A [EC:6.3.5.6 6.3.5.7]	gi|565392608|ref|XP_006361986.1|//PREDICTED: fatty acid amide hydrolase-like [Solanum tuberosum]
BGI_novel_G011365	1.28667	0.2	0.246667	0.25	0.856667	NA	GO:0016884//carbon-nitrogen ligase activity, with glutamine as amido-N-donor;GO:0016740//transferase activity;GO:0004040//amidase activity	NA	K02433//aspartyl-tRNA(Asn)/glutamyl-tRNA(Gln) amidotransferase subunit A [EC:6.3.5.6 6.3.5.7]	gi|700254982|gb|AIU49111.1|//fatty acid amide hydrolase, partial [Ricinus communis]
BGI_novel_G002382	0.296667	0.28	0.583333	0.593333	0.753333	NA	GO:0016884//carbon-nitrogen ligase activity, with glutamine as amido-N-donor;GO:0016740//transferase activity;GO:0004040//amidase activity	NA	K02433//aspartyl-tRNA(Asn)/glutamyl-tRNA(Gln) amidotransferase subunit A [EC:6.3.5.6 6.3.5.7]	gi|700254982|gb|AIU49111.1|//fatty acid amide hydrolase, partial [Ricinus communis]
BGI_novel_G005967	0.14	0.0633333	0.193333	0.203333	0.03	NA	GO:0016884//carbon-nitrogen ligase activity, with glutamine as amido-N-donor	NA	K02433//aspartyl-tRNA(Asn)/glutamyl-tRNA(Gln) amidotransferase subunit A [EC:6.3.5.6 6.3.5.7]	gi|565392608|ref|XP_006361986.1|//PREDICTED: fatty acid amide hydrolase-like [Solanum tuberosum]
TEA017101.1	7.21667	7.23	5.92333	5.95333	5.62	NA	GO:0003824//catalytic activity	NA	K02433//aspartyl-tRNA(Asn)/glutamyl-tRNA(Gln) amidotransferase subunit A [EC:6.3.5.6 6.3.5.7]	gi|703140378|ref|XP_010107205.1|//hypothetical protein L484_021726 [Morus notabilis];gi|720089140|ref|XP_010244672.1|//PREDICTED: fatty acid amide hydrolase [Nelumbo nucifera];gi|723664790|ref|XP_010315155.1|//PREDICTED: fatty acid amide hydrolase-like isoform X3 [Solanum lycopersicum]
TEA024724.1	0	0	0	0	0.0766667	NA	NA	NA	K02433//aspartyl-tRNA(Asn)/glutamyl-tRNA(Gln) amidotransferase subunit A [EC:6.3.5.6 6.3.5.7]	gi|565392608|ref|XP_006361986.1|//PREDICTED: fatty acid amide hydrolase-like [Solanum tuberosum]
BGI_novel_G005966	0.146667	0.0566667	0.163333	0.24	0.06	NA	NA	NA	K02433//aspartyl-tRNA(Asn)/glutamyl-tRNA(Gln) amidotransferase subunit A [EC:6.3.5.6 6.3.5.7]	gi|698564137|ref|XP_009772898.1|//PREDICTED: fatty acid amide hydrolase-like [Nicotiana sylvestris]
TEA026870.1	32.5767	26.86	28.7133	27.9133	26.3967	GO:0005829//cytosol;GO:0005739//mitochondrion	GO:0003723//RNA binding;GO:0005524//ATP binding;GO:0000166//nucleotide binding;GO:0004819//glutamine-tRNA ligase activity;GO:0004812//aminoacyl-tRNA ligase activity	GO:0006418//tRNA aminoacylation for protein translation;GO:0006425//glutaminyl-tRNA aminoacylation	K01886//glutaminyl-tRNA synthetase [EC:6.1.1.18]	gi|225453336|ref|XP_002270305.1|//PREDICTED: glutamine--tRNA ligase [Vitis vinifera]
TEA002208.1	34.5267	27.2667	31.2033	31.7467	28.9933	GO:0005829//cytosol;GO:0005739//mitochondrion	GO:0016876//ligase activity, forming aminoacyl-tRNA and related compounds;GO:0003723//RNA binding;GO:0005524//ATP binding;GO:0004819//glutamine-tRNA ligase activity	GO:0043039//tRNA aminoacylation;GO:0006412//translation;GO:0006425//glutaminyl-tRNA aminoacylation	K01886//glutaminyl-tRNA synthetase [EC:6.1.1.18]	gi|225424021|ref|XP_002283636.1|//PREDICTED: glutamine--tRNA ligase [Vitis vinifera];gi|359472944|ref|XP_003631220.1|//PREDICTED: glutaminyl-tRNA synthetase isoform 2 [Vitis vinifera]
TEA008179.1	24.3367	26.9667	25.97	25.5467	21.7	GO:0005829//cytosol	GO:0003922//GMP synthase (glutamine-hydrolyzing) activity;GO:0005524//ATP binding;GO:0032559//adenyl ribonucleotide binding;GO:0016462//pyrophosphatase activity;GO:0016884//carbon-nitrogen ligase activity, with glutamine as amido-N-donor	GO:0009064//glutamine family amino acid metabolic process;GO:0006177//GMP biosynthetic process;GO:0006528//asparagine metabolic process;GO:0009168//purine ribonucleoside monophosphate biosynthetic process	K01951//GMP synthase (glutamine-hydrolysing) [EC:6.3.5.2]	gi|731379157|ref|XP_002274590.2|//PREDICTED: LOW QUALITY PROTEIN: GMP synthase [glutamine-hydrolyzing] [Vitis vinifera];gi|225426434|ref|XP_002274590.1|//PREDICTED: GMP synthase [glutamine-hydrolyzing] [Vitis vinifera]
TEA000849.1	16.3833	17.27	18.03	15.4933	14.7033	GO:0044424//intracellular part;GO:0005737//cytoplasm	GO:0020037//heme binding;GO:0016705//oxidoreductase activity, acting on paired donors, with incorporation or reduction of molecular oxygen;GO:0005524//ATP binding;GO:0032559//adenyl ribonucleotide binding;GO:0005506//iron ion binding;GO:0004819//glutamine-tRNA ligase activity;GO:0004812//aminoacyl-tRNA ligase activity	GO:0006418//tRNA aminoacylation for protein translation;GO:0055114//oxidation-reduction process;GO:0006425//glutaminyl-tRNA aminoacylation	K01886//glutaminyl-tRNA synthetase [EC:6.1.1.18]	gi|225424021|ref|XP_002283636.1|//PREDICTED: glutamine--tRNA ligase [Vitis vinifera];gi|359472944|ref|XP_003631220.1|//PREDICTED: glutaminyl-tRNA synthetase isoform 2 [Vitis vinifera];gi|596286737|ref|XP_007225665.1|//hypothetical protein PRUPE_ppa001599mg [Prunus persica]
TEA008085.1	1.91667	1.71667	0.946667	1.92333	1.23667	GO:0005829//cytosol;GO:0005739//mitochondrion	GO:0003723//RNA binding;GO:0000166//nucleotide binding;GO:0004819//glutamine-tRNA ligase activity	GO:0006425//glutaminyl-tRNA aminoacylation	K14846//ribosome production factor 1;K01886//glutaminyl-tRNA synthetase [EC:6.1.1.18]	gi|224130720|ref|XP_002320911.1|//brix domain-containing family protein [Populus trichocarpa];gi|697144242|ref|XP_009626236.1|//PREDICTED: glutamine--tRNA ligase [Nicotiana tomentosiformis]
BGI_novel_G009707	0.916667	0.813333	1.05	0.923333	0.53	GO:0005829//cytosol;GO:0005739//mitochondrion	GO:0003723//RNA binding;GO:0005524//ATP binding;GO:0004819//glutamine-tRNA ligase activity	GO:0006425//glutaminyl-tRNA aminoacylation	K01886//glutaminyl-tRNA synthetase [EC:6.1.1.18]	gi|225453336|ref|XP_002270305.1|//PREDICTED: glutamine--tRNA ligase [Vitis vinifera]
BGI_novel_G009179	0	0.0466667	0.0166667	0	0.02	GO:0005829//cytosol	GO:0042803//protein homodimerization activity;GO:0004066//asparagine synthase (glutamine-hydrolyzing) activity	GO:0006541//glutamine metabolic process;GO:0009646//response to absence of light;GO:0006529//asparagine biosynthetic process	K01953//asparagine synthase (glutamine-hydrolysing) [EC:6.3.5.4]	gi|645216448|ref|XP_008221198.1|//PREDICTED: asparagine synthetase [glutamine-hydrolyzing] [Prunus mume]
TEA009209.1	10.03	7.46	9.02667	8.95	9.12	GO:0016021//integral component of membrane;GO:0005886//plasma membrane	GO:0016603//glutaminyl-peptide cyclotransferase activity	GO:0017186//peptidyl-pyroglutamic acid biosynthetic process, using glutaminyl-peptide cyclotransferase	NA	gi|596013122|ref|XP_007218697.1|//hypothetical protein PRUPE_ppa008785mg [Prunus persica];gi|645258330|ref|XP_008234836.1|//PREDICTED: glutaminyl-peptide cyclotransferase [Prunus mume]
TEA013808.1	14.93	14.18	14.6633	19.4867	26.4333	GO:0005829//cytosol	GO:0046982//protein heterodimerization activity;GO:0003824//catalytic activity;GO:0004359//glutaminase activity	GO:0006541//glutamine metabolic process;GO:0042819//vitamin B6 biosynthetic process;GO:0009108//coenzyme biosynthetic process;GO:0042823//pyridoxal phosphate biosynthetic process	K08681//5'-phosphate synthase pdxT subunit [EC:4.3.3.6]	gi|595828890|ref|XP_007205768.1|//hypothetical protein PRUPE_ppa010384mg [Prunus persica]
TEA025361.1	21.4467	24.7567	22.3733	25.1833	22.1133	GO:0005951//carbamoyl-phosphate synthase complex	GO:0016879//ligase activity, forming carbon-nitrogen bonds;GO:0004088//carbamoyl-phosphate synthase (glutamine-hydrolyzing) activity	GO:0009064//glutamine family amino acid metabolic process;GO:0006541//glutamine metabolic process;GO:0006526//arginine biosynthetic process;GO:0006207//'de novo' pyrimidine nucleobase biosynthetic process;GO:0000050//urea cycle	K01956//carbamoyl-phosphate synthase small subunit [EC:6.3.5.5]	gi|702459203|ref|XP_010027702.1|//PREDICTED: carbamoyl-phosphate synthase small chain, chloroplastic [Eucalyptus grandis];gi|604344794|gb|EYU43489.1|//hypothetical protein MIMGU_mgv1a006980mg [Erythranthe guttata]
TEA016854.1	5.58	6.19667	7.15333	6.25333	4.74	GO:0005739//mitochondrion;GO:0030956//glutamyl-tRNA(Gln) amidotransferase complex;GO:0009570//chloroplast stroma	GO:0016884//carbon-nitrogen ligase activity, with glutamine as amido-N-donor;GO:0050567//glutaminyl-tRNA synthase (glutamine-hydrolyzing) activity	GO:0010467//gene expression;GO:0032543//mitochondrial translation;GO:0070681//glutaminyl-tRNAGln biosynthesis via transamidation	K02434//aspartyl-tRNA(Asn)/glutamyl-tRNA(Gln) amidotransferase subunit B [EC:6.3.5.6 6.3.5.7]	gi|590660036|ref|XP_007035291.1|//GLU-ADT subunit B isoform 1 [Theobroma cacao];gi|731389930|ref|XP_010650169.1|//PREDICTED: glutamyl-tRNA(Gln) amidotransferase subunit B, chloroplastic/mitochondrial [Vitis vinifera]
BGI_novel_G009007	0.0666667	0.526667	0.133333	0	0.203333	GO:0005829//cytosol	GO:0042803//protein homodimerization activity;GO:0004066//asparagine synthase (glutamine-hydrolyzing) activity	GO:0006541//glutamine metabolic process;GO:0006529//asparagine biosynthetic process	NA	gi|224111100|ref|XP_002315748.1|//hypothetical protein POPTR_0010s09180g [Populus trichocarpa]
TEA023877.1	14.4933	12.6433	10.9733	14.7067	12.21	NA	GO:0016787//hydrolase activity;GO:0005524//ATP binding;GO:0032559//adenyl ribonucleotide binding;GO:0016884//carbon-nitrogen ligase activity, with glutamine as amido-N-donor;GO:0003952//NAD+ synthase (glutamine-hydrolyzing) activity;GO:0016810//hydrolase activity, acting on carbon-nitrogen (but not peptide) bonds	GO:0019359//nicotinamide nucleotide biosynthetic process;GO:0009435//NAD biosynthetic process	K01950//NAD+ synthase (glutamine-hydrolysing) [EC:6.3.5.1]	gi|747048680|ref|XP_011070358.1|//PREDICTED: glutamine-dependent NAD(+) synthetase [Sesamum indicum];gi|661890745|emb|CDP05726.1|//unnamed protein product [Coffea canephora]
BGI_novel_G001249	0	0	0.06	0.18	0	NA	GO:0003922//GMP synthase (glutamine-hydrolyzing) activity;GO:0005524//ATP binding;GO:0016462//pyrophosphatase activity	GO:0006177//GMP biosynthetic process	K01951//GMP synthase (glutamine-hydrolysing) [EC:6.3.5.2]	gi|694377237|ref|XP_009364931.1|//PREDICTED: GMP synthase [glutamine-hydrolyzing]-like [Pyrus x bretschneideri]
TEA029591.1	0.07	0.04	0.116667	0.06	0.0733333	NA	GO:0016884//carbon-nitrogen ligase activity, with glutamine as amido-N-donor	GO:0006528//asparagine metabolic process	K01953//asparagine synthase (glutamine-hydrolysing) [EC:6.3.5.4]	gi|802541023|ref|XP_012079122.1|//PREDICTED: asparagine synthetase [glutamine-hydrolyzing] 1 [Jatropha curcas]
TEA009057.1	15.2833	16.0467	21.6067	20.09	19.0567	GO:0031359//integral component of chloroplast outer membrane	GO:0016879//ligase activity, forming carbon-nitrogen bonds;GO:0016811//hydrolase activity, acting on carbon-nitrogen (but not peptide) bonds, in linear amides;GO:0016884//carbon-nitrogen ligase activity, with glutamine as amido-N-donor	NA	K04460//serine/threonine-protein phosphatase 5 [EC:3.1.3.16];K16365//small glutamine-rich tetratricopeptide repeat-containing protein alpha;K02433//aspartyl-tRNA(Asn)/glutamyl-tRNA(Gln) amidotransferase subunit A [EC:6.3.5.6 6.3.5.7]	gi|225456155|ref|XP_002282402.1|//PREDICTED: translocon at the outer membrane of chloroplasts 64 [Vitis vinifera]
TEA018926.1	22.57	23.81	22.3833	28.9333	28.4033	NA	GO:0016884//carbon-nitrogen ligase activity, with glutamine as amido-N-donor;GO:0004066//asparagine synthase (glutamine-hydrolyzing) activity	GO:0006529//asparagine biosynthetic process;GO:0006528//asparagine metabolic process	K01953//asparagine synthase (glutamine-hydrolysing) [EC:6.3.5.4]	gi|590707271|ref|XP_007047958.1|//Asparagine synthetase 3 isoform 3 [Theobroma cacao];gi|567871137|ref|XP_006428190.1|//hypothetical protein CICLE_v10025269mg [Citrus clementina]
TEA004890.1	10.5333	12.35	12.1533	11.93	10.5133	GO:0016021//integral component of membrane;GO:0005739//mitochondrion	GO:0016884//carbon-nitrogen ligase activity, with glutamine as amido-N-donor	GO:0006626//protein targeting to mitochondrion	K16365//small glutamine-rich tetratricopeptide repeat-containing protein alpha;K04460//serine/threonine-protein phosphatase 5 [EC:3.1.3.16];K02433//aspartyl-tRNA(Asn)/glutamyl-tRNA(Gln) amidotransferase subunit A [EC:6.3.5.6 6.3.5.7]	gi|225448253|ref|XP_002268888.1|//PREDICTED: outer envelope protein 64, mitochondrial [Vitis vinifera];gi|702468632|ref|XP_010030038.1|//PREDICTED: outer envelope protein 64, mitochondrial [Eucalyptus grandis]
TEA015183.1	1.35333	1.04	1.66333	1.24667	1.52667	GO:0005829//cytosol	GO:0005524//ATP binding;GO:0003952//NAD+ synthase (glutamine-hydrolyzing) activity;GO:0016810//hydrolase activity, acting on carbon-nitrogen (but not peptide) bonds	GO:0009435//NAD biosynthetic process	K12391//AP-1 complex subunit gamma-1;K01950//NAD+ synthase (glutamine-hydrolysing) [EC:6.3.5.1]	gi|590679495|ref|XP_007040597.1|//Carbon-nitrogen hydrolase family protein isoform 1 [Theobroma cacao];gi|590679506|ref|XP_007040600.1|//Carbon-nitrogen hydrolase family protein isoform 4, partial [Theobroma cacao]
BGI_novel_G002238	1.23667	1.37333	1.35667	1.36667	1.76667	NA	GO:0004066//asparagine synthase (glutamine-hydrolyzing) activity	GO:0006529//asparagine biosynthetic process	K01953//asparagine synthase (glutamine-hydrolysing) [EC:6.3.5.4]	gi|661894452|emb|CDP01451.1|//unnamed protein product [Coffea canephora]
TEA011488.1	7.89333	6.27	7.01	4.41333	6.26333	NA	GO:0030246//carbohydrate binding;GO:0016740//transferase activity;GO:0004360//glutamine-fructose-6-phosphate transaminase (isomerizing) activity	GO:0008152//metabolic process;GO:1901137//carbohydrate derivative biosynthetic process;GO:0005975//carbohydrate metabolic process	K00820//glucosamine--fructose-6-phosphate aminotransferase (isomerizing) [EC:2.6.1.16];K19613//leucine-rich repeat protein SHOC2;K15078//structure-specific endonuclease subunit SLX1 [EC:3.6.1.-]	gi|698420335|ref|XP_009758174.1|//PREDICTED: glutamine--fructose-6-phosphate aminotransferase [isomerizing] 2-like [Nicotiana sylvestris];gi|357507813|ref|XP_003624195.1|//Glucosamine-fructose-6-phosphate aminotransferase [Medicago truncatula];gi|225449649|ref|XP_002262753.1|//PREDICTED: putative disease resistance RPP13-like protein 1 [Vitis vinifera]
TEA007873.1	1.99333	1.89667	1.83333	1.28667	1.69333	GO:0044424//intracellular part	GO:0030246//carbohydrate binding;GO:0008483//transaminase activity;GO:0004360//glutamine-fructose-6-phosphate transaminase (isomerizing) activity	GO:1901137//carbohydrate derivative biosynthetic process;GO:0005975//carbohydrate metabolic process	K00820//glucosamine--fructose-6-phosphate aminotransferase (isomerizing) [EC:2.6.1.16]	gi|255547544|ref|XP_002514829.1|//PREDICTED: glutamine--fructose-6-phosphate aminotransferase [isomerizing] 2 [Ricinus communis]
TEA032933.1	51.2733	53.9367	60.97	79.45	80.8633	GO:0044424//intracellular part	GO:0030246//carbohydrate binding;GO:0008483//transaminase activity;GO:0004360//glutamine-fructose-6-phosphate transaminase (isomerizing) activity	GO:1901137//carbohydrate derivative biosynthetic process;GO:0005975//carbohydrate metabolic process	K00820//glucosamine--fructose-6-phosphate aminotransferase (isomerizing) [EC:2.6.1.16]	gi|297736336|emb|CBI24974.3|//unnamed protein product [Vitis vinifera];gi|359487320|ref|XP_003633566.1|//PREDICTED: glucosamine--fructose-6-phosphate aminotransferase [isomerizing] 2 [Vitis vinifera]
TEA010651.1	46.2533	38.8967	38.2367	33.4033	35.34	NA	GO:0016884//carbon-nitrogen ligase activity, with glutamine as amido-N-donor	NA	K01426//amidase [EC:3.5.1.4]	gi|743793266|ref|XP_011046684.1|//PREDICTED: putative amidase C869.01 [Populus euphratica];gi|703076260|ref|XP_010090297.1|//Putative amidase [Morus notabilis]
TEA025041.1	13.5533	14.59	16.8367	16.5667	16.4167	GO:0031359//integral component of chloroplast outer membrane	GO:0016879//ligase activity, forming carbon-nitrogen bonds;GO:0016811//hydrolase activity, acting on carbon-nitrogen (but not peptide) bonds, in linear amides;GO:0016884//carbon-nitrogen ligase activity, with glutamine as amido-N-donor	NA	K03115//casein kinase II subunit beta;K04460//serine/threonine-protein phosphatase 5 [EC:3.1.3.16];K02433//aspartyl-tRNA(Asn)/glutamyl-tRNA(Gln) amidotransferase subunit A [EC:6.3.5.6 6.3.5.7]	gi|225456155|ref|XP_002282402.1|//PREDICTED: translocon at the outer membrane of chloroplasts 64 [Vitis vinifera];gi|568875400|ref|XP_006490786.1|//PREDICTED: Down syndrome critical region protein 3 homolog [Citrus sinensis]
TEA010649.1	12.91	12.3767	13.39	11.8667	12.4067	NA	GO:0016884//carbon-nitrogen ligase activity, with glutamine as amido-N-donor	NA	K01426//amidase [EC:3.5.1.4]	gi|224105227|ref|XP_002313733.1|//hypothetical protein POPTR_0009s13300g [Populus trichocarpa];gi|723666980|ref|XP_004231009.2|//PREDICTED: uncharacterized protein LOC101257218 [Solanum lycopersicum]
TEA014675.1	9.15667	10.8867	8.43333	8.86667	8.09333	NA	GO:0016884//carbon-nitrogen ligase activity, with glutamine as amido-N-donor	GO:0010467//gene expression	K02433//aspartyl-tRNA(Asn)/glutamyl-tRNA(Gln) amidotransferase subunit A [EC:6.3.5.6 6.3.5.7]	gi|698511880|ref|XP_009800995.1|//PREDICTED: glutamyl-tRNA(Gln) amidotransferase subunit A, chloroplastic/mitochondrial, partial [Nicotiana sylvestris];gi|565388458|ref|XP_006359994.1|//PREDICTED: glutamyl-tRNA(Gln) amidotransferase subunit A, chloroplastic/mitochondrial-like [Solanum tuberosum]
TEA029069.1	2.11	3.4	4.12667	8.40667	6.63	GO:0016021//integral component of membrane	GO:0016879//ligase activity, forming carbon-nitrogen bonds;GO:0016884//carbon-nitrogen ligase activity, with glutamine as amido-N-donor;GO:0016740//transferase activity	NA	K01426//amidase [EC:3.5.1.4];K02433//aspartyl-tRNA(Asn)/glutamyl-tRNA(Gln) amidotransferase subunit A [EC:6.3.5.6 6.3.5.7]	gi|661898314|emb|CDO98281.1|//unnamed protein product [Coffea canephora];gi|590670905|ref|XP_007038188.1|//Glutamyl-tRNA(Gln) amidotransferase subunit A isoform 1 [Theobroma cacao]
BGI_novel_G014147	3.61	2.50333	3.15333	2.34667	2.46667	GO:0005829//cytosol	GO:0016884//carbon-nitrogen ligase activity, with glutamine as amido-N-donor;GO:0004040//amidase activity;GO:0043864//indoleacetamide hydrolase activity	GO:0009684//indoleacetic acid biosynthetic process	K02433//aspartyl-tRNA(Asn)/glutamyl-tRNA(Gln) amidotransferase subunit A [EC:6.3.5.6 6.3.5.7]	gi|147801313|emb|CAN77023.1|//hypothetical protein VITISV_015334 [Vitis vinifera]
BGI_novel_G004802	3.31	2.39	3.18667	2.35333	2.15	NA	GO:0016884//carbon-nitrogen ligase activity, with glutamine as amido-N-donor	NA	K02433//aspartyl-tRNA(Asn)/glutamyl-tRNA(Gln) amidotransferase subunit A [EC:6.3.5.6 6.3.5.7]	gi|661899357|emb|CDO97351.1|//unnamed protein product [Coffea canephora]
TEA017862.1	3.28	2.01667	3.8	2.65	2.86	GO:0016021//integral component of membrane	GO:0016884//carbon-nitrogen ligase activity, with glutamine as amido-N-donor	NA	K01426//amidase [EC:3.5.1.4]	gi|661879841|emb|CDP16441.1|//unnamed protein product [Coffea canephora];gi|643715629|gb|KDP27570.1|//hypothetical protein JCGZ_19575 [Jatropha curcas]
TEA002511.1	1.22	2.35667	1.31667	1.58333	1.59333	NA	GO:0016879//ligase activity, forming carbon-nitrogen bonds;GO:0016884//carbon-nitrogen ligase activity, with glutamine as amido-N-donor	NA	K01426//amidase [EC:3.5.1.4]	gi|224105227|ref|XP_002313733.1|//hypothetical protein POPTR_0009s13300g [Populus trichocarpa];gi|743793266|ref|XP_011046684.1|//PREDICTED: putative amidase C869.01 [Populus euphratica]
BGI_novel_G006185	1.06333	0.946667	1.14667	1.73	1.22667	GO:0005829//cytosol	GO:0016884//carbon-nitrogen ligase activity, with glutamine as amido-N-donor;GO:0004040//amidase activity;GO:0043864//indoleacetamide hydrolase activity	GO:0009684//indoleacetic acid biosynthetic process	K02433//aspartyl-tRNA(Asn)/glutamyl-tRNA(Gln) amidotransferase subunit A [EC:6.3.5.6 6.3.5.7]	gi|147801313|emb|CAN77023.1|//hypothetical protein VITISV_015334 [Vitis vinifera]
BGI_novel_G014138	0.0833333	0.306667	0.356667	0.453333	0.453333	GO:0005829//cytosol	GO:0016884//carbon-nitrogen ligase activity, with glutamine as amido-N-donor;GO:0004040//amidase activity;GO:0043864//indoleacetamide hydrolase activity	GO:0009684//indoleacetic acid biosynthetic process	K02433//aspartyl-tRNA(Asn)/glutamyl-tRNA(Gln) amidotransferase subunit A [EC:6.3.5.6 6.3.5.7];K12813//pre-mRNA-splicing factor ATP-dependent RNA helicase DHX16 [EC:3.6.4.13]	gi|147801313|emb|CAN77023.1|//hypothetical protein VITISV_015334 [Vitis vinifera]
BGI_novel_G014139	0.396667	0.276667	0.293333	0.0633333	0.256667	GO:0005829//cytosol	GO:0016884//carbon-nitrogen ligase activity, with glutamine as amido-N-donor;GO:0004040//amidase activity;GO:0043864//indoleacetamide hydrolase activity	GO:0009684//indoleacetic acid biosynthetic process	K02433//aspartyl-tRNA(Asn)/glutamyl-tRNA(Gln) amidotransferase subunit A [EC:6.3.5.6 6.3.5.7]	gi|147801313|emb|CAN77023.1|//hypothetical protein VITISV_015334 [Vitis vinifera]
BGI_novel_G014137	0.0466667	0.0966667	0.253333	0.353333	0.293333	GO:0005829//cytosol	GO:0016884//carbon-nitrogen ligase activity, with glutamine as amido-N-donor;GO:0004040//amidase activity;GO:0043864//indoleacetamide hydrolase activity	GO:0009684//indoleacetic acid biosynthetic process	K02433//aspartyl-tRNA(Asn)/glutamyl-tRNA(Gln) amidotransferase subunit A [EC:6.3.5.6 6.3.5.7];K12813//pre-mRNA-splicing factor ATP-dependent RNA helicase DHX16 [EC:3.6.4.13]	gi|147801313|emb|CAN77023.1|//hypothetical protein VITISV_015334 [Vitis vinifera]
TEA029067.1	0.11	0.0466667	0.0266667	0.0833333	0.226667	GO:0016021//integral component of membrane	GO:0016884//carbon-nitrogen ligase activity, with glutamine as amido-N-donor;GO:0016740//transferase activity	NA	K01426//amidase [EC:3.5.1.4];K02433//aspartyl-tRNA(Asn)/glutamyl-tRNA(Gln) amidotransferase subunit A [EC:6.3.5.6 6.3.5.7]	gi|823252599|ref|XP_012458910.1|//PREDICTED: uncharacterized protein LOC105779624 isoform X1 [Gossypium raimondii];gi|595852207|ref|XP_007210265.1|//hypothetical protein PRUPE_ppa003160mg [Prunus persica];gi|661898314|emb|CDO98281.1|//unnamed protein product [Coffea canephora];gi|590670905|ref|XP_007038188.1|//Glutamyl-tRNA(Gln) amidotransferase subunit A isoform 1 [Theobroma cacao]
TEA021531.1	0.02	0.0666667	0.0533333	0	0.02	GO:0005829//cytosol	GO:0046982//protein heterodimerization activity;GO:0004359//glutaminase activity	GO:0042819//vitamin B6 biosynthetic process;GO:0042823//pyridoxal phosphate biosynthetic process	K08681//5'-phosphate synthase pdxT subunit [EC:4.3.3.6]	gi|645217366|ref|XP_008225524.1|//PREDICTED: pyridoxal biosynthesis protein PDX2 isoform X2 [Prunus mume];gi|694413624|ref|XP_009335066.1|//PREDICTED: pyridoxal biosynthesis protein PDX2-like isoform X1 [Pyrus x bretschneideri]
BGI_novel_G014143	0.0466667	0.176667	0.03	0	0.133333	GO:0005829//cytosol	GO:0016884//carbon-nitrogen ligase activity, with glutamine as amido-N-donor;GO:0004040//amidase activity;GO:0043864//indoleacetamide hydrolase activity	GO:0009684//indoleacetic acid biosynthetic process	K02433//aspartyl-tRNA(Asn)/glutamyl-tRNA(Gln) amidotransferase subunit A [EC:6.3.5.6 6.3.5.7]	gi|147801313|emb|CAN77023.1|//hypothetical protein VITISV_015334 [Vitis vinifera]
BGI_novel_G014141	0.0433333	0	0	0	0.0233333	GO:0005829//cytosol	GO:0016884//carbon-nitrogen ligase activity, with glutamine as amido-N-donor;GO:0004040//amidase activity;GO:0043864//indoleacetamide hydrolase activity	GO:0009684//indoleacetic acid biosynthetic process	K02433//aspartyl-tRNA(Asn)/glutamyl-tRNA(Gln) amidotransferase subunit A [EC:6.3.5.6 6.3.5.7];K12813//pre-mRNA-splicing factor ATP-dependent RNA helicase DHX16 [EC:3.6.4.13]	gi|147801313|emb|CAN77023.1|//hypothetical protein VITISV_015334 [Vitis vinifera]
BGI_novel_G014140	0.0666667	0	0	0	0	GO:0005829//cytosol	GO:0016884//carbon-nitrogen ligase activity, with glutamine as amido-N-donor;GO:0004040//amidase activity;GO:0043864//indoleacetamide hydrolase activity	GO:0009684//indoleacetic acid biosynthetic process	K02433//aspartyl-tRNA(Asn)/glutamyl-tRNA(Gln) amidotransferase subunit A [EC:6.3.5.6 6.3.5.7]	gi|147801313|emb|CAN77023.1|//hypothetical protein VITISV_015334 [Vitis vinifera]
BGI_novel_G014145	0.04	0	0	0	0	GO:0005829//cytosol	GO:0016884//carbon-nitrogen ligase activity, with glutamine as amido-N-donor;GO:0004040//amidase activity;GO:0043864//indoleacetamide hydrolase activity	GO:0009684//indoleacetic acid biosynthetic process	K02433//aspartyl-tRNA(Asn)/glutamyl-tRNA(Gln) amidotransferase subunit A [EC:6.3.5.6 6.3.5.7]	gi|661875396|emb|CDP20120.1|//unnamed protein product [Coffea canephora]
TEA032217.1	514.437	808.24	1049	648.123	570.757	GO:0044424//intracellular part;GO:0005737//cytoplasm	GO:0016211//ammonia ligase activity;GO:0005524//ATP binding;GO:0004356//glutamate-ammonia ligase activity;GO:0032559//adenyl ribonucleotide binding	GO:0006541//glutamine metabolic process;GO:0006542//glutamine biosynthetic process	K01915//glutamine synthetase [EC:6.3.1.2]	gi|159138927|gb|ABW89463.1|//glutamine synthetase [Gossypium raimondii];gi|394987258|gb|AFN42876.1|//glutamine synthetase [Camellia sinensis]
TEA015580.1	373.22	296.58	315.163	287.197	318.71	GO:0044424//intracellular part;GO:0005737//cytoplasm	GO:0016211//ammonia ligase activity;GO:0005524//ATP binding;GO:0004356//glutamate-ammonia ligase activity;GO:0032559//adenyl ribonucleotide binding	GO:0006541//glutamine metabolic process;GO:0071941//nitrogen cycle metabolic process;GO:0006542//glutamine biosynthetic process	K01915//glutamine synthetase [EC:6.3.1.2]	gi|159138927|gb|ABW89463.1|//glutamine synthetase [Gossypium raimondii];gi|42733460|dbj|BAD11327.1|//glutamine synthetase [Camellia sinensis]
TEA032123.1	15.05	24.2667	35.3333	29.8267	23.24	GO:0044424//intracellular part	GO:0016211//ammonia ligase activity;GO:0005524//ATP binding;GO:0004356//glutamate-ammonia ligase activity;GO:0032559//adenyl ribonucleotide binding	GO:0006541//glutamine metabolic process;GO:0071941//nitrogen cycle metabolic process;GO:0006542//glutamine biosynthetic process	K01915//glutamine synthetase [EC:6.3.1.2]	gi|67423363|dbj|BAD99526.1|//glutamine synthetase [Camellia sinensis];gi|719963572|ref|XP_010250142.1|//PREDICTED: glutamine synthetase nodule isozyme [Nelumbo nucifera]
TEA028194.1	28.77	29.8367	40.71	25.15	24.3333	NA	GO:0016211//ammonia ligase activity;GO:0005524//ATP binding;GO:0004356//glutamate-ammonia ligase activity;GO:0032559//adenyl ribonucleotide binding	GO:0006541//glutamine metabolic process;GO:0006542//glutamine biosynthetic process	K01915//glutamine synthetase [EC:6.3.1.2]	gi|224107259|ref|XP_002314425.1|//glutamine synthetase family protein [Populus trichocarpa]
TEA015536.1	17.32	19.1333	20.25	15.3333	13.39	GO:0043231//intracellular membrane-bounded organelle;GO:0033178//proton-transporting two-sector ATPase complex, catalytic domain;GO:0019866//organelle inner membrane;GO:0005737//cytoplasm	GO:0016211//ammonia ligase activity;GO:0005524//ATP binding;GO:0004356//glutamate-ammonia ligase activity;GO:0032559//adenyl ribonucleotide binding;GO:0019829//cation-transporting ATPase activity;GO:0015078//hydrogen ion transmembrane transporter activity;GO:0003824//catalytic activity	GO:0006754//ATP biosynthetic process;GO:0006541//glutamine metabolic process;GO:0009399//nitrogen fixation;GO:0006542//glutamine biosynthetic process;GO:0006818//hydrogen transport	K10571//de-etiolated-1;K01915//glutamine synthetase [EC:6.3.1.2]	gi|67423358|dbj|BAD99525.1|//glutamine synthetase [Camellia sinensis];gi|992170464|gb|KXG30810.1|//hypothetical protein SORBI_004G247000 [Sorghum bicolor];gi|698455742|ref|XP_009780459.1|//PREDICTED: light-mediated development protein DET1 isoform X1 [Nicotiana sylvestris]
BGI_novel_G002733	5.79333	8.63667	11.6233	7.24667	6.28	NA	GO:0005524//ATP binding;GO:0004356//glutamate-ammonia ligase activity	GO:0006542//glutamine biosynthetic process	K01915//glutamine synthetase [EC:6.3.1.2]	gi|67423358|dbj|BAD99525.1|//glutamine synthetase [Camellia sinensis]
TEA011510.1	36.74	34.11	50.6267	36.1867	35.2633	NA	GO:0016740//transferase activity	GO:0006541//glutamine metabolic process	NA	gi|568868914|ref|XP_006487691.1|//PREDICTED: putative glutamine amidotransferase YLR126C [Citrus sinensis];gi|590687952|ref|XP_007042811.1|//Class I glutamine amidotransferase-like superfamily protein [Theobroma cacao]
TEA003403.1	2.99	0.433333	3.12667	3.18333	3.82	GO:0005829//cytosol	GO:0008233//peptidase activity;GO:0016740//transferase activity	GO:0006541//glutamine metabolic process;GO:0006508//proteolysis;GO:0019760//glucosinolate metabolic process	K11000//callose synthase [EC:2.4.1.-]	gi|225445761|ref|XP_002272592.1|//PREDICTED: putative glutamine amidotransferase YLR126C [Vitis vinifera]
TEA006444.1	0.813333	0.623333	2.22667	0.9	1.10333	GO:0005829//cytosol	GO:0008233//peptidase activity;GO:0016740//transferase activity	GO:0006541//glutamine metabolic process;GO:0006508//proteolysis;GO:0019760//glucosinolate metabolic process	NA	gi|225445761|ref|XP_002272592.1|//PREDICTED: putative glutamine amidotransferase YLR126C [Vitis vinifera]
TEA009747.1	0.27	0.266667	0.406667	0.11	0.166667	GO:0005829//cytosol	GO:0004180//carboxypeptidase activity;GO:0043015//gamma-tubulin binding;GO:0016787//hydrolase activity;GO:0004356//glutamate-ammonia ligase activity;GO:0043621//protein self-association;GO:0008017//microtubule binding	GO:0019538//protein metabolic process;GO:0010311//lateral root formation;GO:0048829//root cap development;GO:0006542//glutamine biosynthetic process;GO:0009737//response to abscisic acid	K17815//exonuclease V [EC:3.1.-.-];K16297//serine carboxypeptidase-like clade II [EC:3.4.16.-]	gi|698526032|ref|XP_009759845.1|//PREDICTED: serine carboxypeptidase-like 45 [Nicotiana sylvestris];gi|394987256|gb|AFN42875.1|//glutamine synthetase [Camellia sinensis]
TEA021095.1	149.677	177.57	228.073	175.353	161.197	NA	GO:0016831//carboxy-lyase activity;GO:0004351//glutamate decarboxylase activity;GO:0048037//cofactor binding;GO:0030170//pyridoxal phosphate binding	GO:0009064//glutamine family amino acid metabolic process;GO:0006536//glutamate metabolic process	K01580//glutamate decarboxylase [EC:4.1.1.15]	gi|255575222|ref|XP_002528515.1|//glutamate decarboxylase, putative [Ricinus communis];gi|225424524|ref|XP_002285267.1|//PREDICTED: glutamate decarboxylase 1 [Vitis vinifera]
TEA015429.1	12.52	21.2867	22.47	30.55	20.5767	NA	GO:0005524//ATP binding;GO:0016874//ligase activity;GO:0003883//CTP synthase activity	GO:0006541//glutamine metabolic process;GO:0044210//'de novo' CTP biosynthetic process	K01937//CTP synthase [EC:6.3.4.2]	gi|697163063|ref|XP_009590344.1|//PREDICTED: CTP synthase-like isoform X1 [Nicotiana tomentosiformis]
TEA007817.1	7.34333	7.59667	27.31	71.93	66.6933	NA	GO:0003824//catalytic activity	GO:0009064//glutamine family amino acid metabolic process	NA	gi|568828849|ref|XP_006468750.1|//PREDICTED: protein NtpR-like [Citrus sinensis]
TEA019438.1	29.9733	31.7933	38.26	32.53	32.5033	NA	GO:0008483//transaminase activity;GO:0048037//cofactor binding	GO:0009064//glutamine family amino acid metabolic process	K00818//acetylornithine aminotransferase [EC:2.6.1.11]	gi|225443065|ref|XP_002272158.1|//PREDICTED: acetylornithine aminotransferase, mitochondrial [Vitis vinifera]
TEA025051.1	38.56	36.9067	32.6733	30.16	30.9967	NA	GO:0034722//gamma-glutamyl-peptidase activity;GO:0008242//omega peptidase activity	GO:0009064//glutamine family amino acid metabolic process;GO:0006541//glutamine metabolic process;GO:0006508//proteolysis	K01307//gamma-glutamyl hydrolase [EC:3.4.19.9]	gi|302142873|emb|CBI20168.3|//unnamed protein product [Vitis vinifera];gi|255567082|ref|XP_002524523.1|//PREDICTED: gamma-glutamyl hydrolase 2 [Ricinus communis]
TEA014352.1	26.0967	30.8833	23.1133	24.6367	21.11	GO:0005737//cytoplasm	GO:0004642//phosphoribosylformylglycinamidine synthase activity;GO:0005524//ATP binding	GO:0006541//glutamine metabolic process;GO:0006189//'de novo' IMP biosynthetic process	K01952//phosphoribosylformylglycinamidine synthase [EC:6.3.5.3]	gi|731412938|ref|XP_010658537.1|//PREDICTED: probable phosphoribosylformylglycinamidine synthase, chloroplastic/mitochondrial [Vitis vinifera];gi|595793173|ref|XP_007200335.1|//hypothetical protein PRUPE_ppa000243mg [Prunus persica]
TEA030871.1	15.5533	16.0333	21.4	28.5767	30.95	NA	GO:0016769//transferase activity, transferring nitrogenous groups;GO:0048037//cofactor binding	GO:0009064//glutamine family amino acid metabolic process	K00818//acetylornithine aminotransferase [EC:2.6.1.11]	gi|590615896|ref|XP_007023353.1|//Acetylornithine aminotransferase, mitochondrial [Theobroma cacao]
TEA032682.1	12.22	11.6133	10.66	12.79	13.4267	NA	GO:0016787//hydrolase activity;GO:0008242//omega peptidase activity	GO:0006541//glutamine metabolic process;GO:0006508//proteolysis	K01307//gamma-glutamyl hydrolase [EC:3.4.19.9]	gi|703137820|ref|XP_010106571.1|//Gamma-glutamyl hydrolase [Morus notabilis]
TEA027545.1	10.0867	4.60333	10.5667	11.5833	15.1433	NA	NA	GO:0009064//glutamine family amino acid metabolic process	K00318//proline dehydrogenase [EC:1.5.-.-]	gi|118430824|gb|ABK91948.1|//proline dehydrogenase [Actinidia deliciosa]
TEA009415.1	5.99667	6.92333	10.0733	8.26333	7.25333	NA	GO:0016879//ligase activity, forming carbon-nitrogen bonds;GO:0005524//ATP binding;GO:0003883//CTP synthase activity	GO:0006541//glutamine metabolic process;GO:0006220//pyrimidine nucleotide metabolic process;GO:0044210//'de novo' CTP biosynthetic process	K01937//CTP synthase [EC:6.3.4.2]	gi|645259055|ref|XP_008235179.1|//PREDICTED: CTP synthase [Prunus mume]
TEA002145.1	2.15667	2.28	2.07333	2.98333	2.31667	GO:0005737//cytoplasm	GO:0004642//phosphoribosylformylglycinamidine synthase activity;GO:0005524//ATP binding	GO:0006541//glutamine metabolic process;GO:0006189//'de novo' IMP biosynthetic process	K01952//phosphoribosylformylglycinamidine synthase [EC:6.3.5.3]	gi|595793173|ref|XP_007200335.1|//hypothetical protein PRUPE_ppa000243mg [Prunus persica]
TEA015247.1	3.91667	3.70333	2.67333	3.11	2.73333	GO:0044429//mitochondrial part	GO:0008483//transaminase activity;GO:0048037//cofactor binding	GO:0009066//aspartate family amino acid metabolic process;GO:0009064//glutamine family amino acid metabolic process;GO:0043648//dicarboxylic acid metabolic process	K08657//taspase, threonine aspartase, 1 [EC:3.4.25.-];K00811//aspartate aminotransferase, chloroplastic [EC:2.6.1.1]	gi|225430398|ref|XP_002285385.1|//PREDICTED: aspartate aminotransferase, chloroplastic [Vitis vinifera];gi|604300401|gb|EYU20219.1|//hypothetical protein MIMGU_mgv1a005965mg [Erythranthe guttata];gi|255542267|ref|XP_002512197.1|//hypothetical protein RCOM_1776060 [Ricinus communis];gi|567905220|ref|XP_006445098.1|//hypothetical protein CICLE_v10024326mg [Citrus clementina];gi|527189258|gb|EPS6099…
TEA002105.1	4.73	6.49	5.16	4.26	3.54667	GO:0005737//cytoplasm	GO:0004642//phosphoribosylformylglycinamidine synthase activity;GO:0005524//ATP binding	GO:0006541//glutamine metabolic process;GO:0006189//'de novo' IMP biosynthetic process	K01952//phosphoribosylformylglycinamidine synthase [EC:6.3.5.3]	gi|731412938|ref|XP_010658537.1|//PREDICTED: probable phosphoribosylformylglycinamidine synthase, chloroplastic/mitochondrial [Vitis vinifera];gi|595793173|ref|XP_007200335.1|//hypothetical protein PRUPE_ppa000243mg [Prunus persica]
TEA015430.1	3.62333	3.61333	4.96	4.39667	4.39333	NA	GO:0005524//ATP binding;GO:0003883//CTP synthase activity	GO:0006541//glutamine metabolic process;GO:0044210//'de novo' CTP biosynthetic process	K01937//CTP synthase [EC:6.3.4.2]	gi|720064435|ref|XP_010275951.1|//PREDICTED: CTP synthase-like isoform X2 [Nelumbo nucifera];gi|147845100|emb|CAN82720.1|//hypothetical protein VITISV_008042 [Vitis vinifera]
BGI_novel_G007189	0.506667	0.613333	0.633333	0.4	0.623333	GO:0009536//plastid	GO:0016740//transferase activity	GO:0008652//cellular amino acid biosynthetic process;GO:0009084//glutamine family amino acid biosynthetic process	K00930//acetylglutamate kinase [EC:2.7.2.8]	gi|225429874|ref|XP_002283505.1|//PREDICTED: acetylglutamate kinase, chloroplastic [Vitis vinifera]
BGI_novel_G008381	0.273333	0.16	0.27	0	0.546667	NA	GO:0005524//ATP binding;GO:0003883//CTP synthase activity	GO:0006541//glutamine metabolic process;GO:0044210//'de novo' CTP biosynthetic process	K01937//CTP synthase [EC:6.3.4.2];K11090//lupus La protein	gi|147819226|emb|CAN66913.1|//hypothetical protein VITISV_007260 [Vitis vinifera]
TEA021063.1	0	0	0.0666667	0	0	NA	GO:0016831//carboxy-lyase activity;GO:0048037//cofactor binding	GO:0009064//glutamine family amino acid metabolic process	K01580//glutamate decarboxylase [EC:4.1.1.15]	gi|703116132|ref|XP_010101062.1|//Glutamate decarboxylase 1 [Morus notabilis]
TEA007014.1	15.4133	13.3067	14.8667	15.13	15.5533	NA	NA	NA	K06758//L1 cell adhesion molecule like protein;K16365//small glutamine-rich tetratricopeptide repeat-containing protein alpha	gi|697153384|ref|XP_009630938.1|//PREDICTED: small glutamine-rich tetratricopeptide repeat-containing protein isoform X1 [Nicotiana tomentosiformis]
TEA016001.1	2.42	3.31	5.11333	2.51333	3.08667	NA	NA	NA	K01951//GMP synthase (glutamine-hydrolysing) [EC:6.3.5.2]	gi|823160444|ref|XP_012480065.1|//PREDICTED: putative glutamine amidotransferase YLR126C [Gossypium raimondii]
TEA019920.1	5.07	6.83333	5.56	6.04667	4.35333	NA	NA	NA	K16913//proline-, glutamic acid- and leucine-rich protein 1	gi|731419341|ref|XP_010660989.1|//PREDICTED: proline-, glutamic acid- and leucine-rich protein 1 [Vitis vinifera];gi|296087749|emb|CBI35005.3|//unnamed protein product [Vitis vinifera];gi|661882503|emb|CDP13817.1|//unnamed protein product [Coffea canephora]
TEA015748.1	0.703333	0.253333	0.49	0.29	0.37	NA	NA	NA	K01950//NAD+ synthase (glutamine-hydrolysing) [EC:6.3.5.1]	gi|645267723|ref|XP_008239206.1|//PREDICTED: glutamine-dependent NAD(+) synthetase [Prunus mume]
TEA007387.1	309.073	534.717	558.1	1122.15	1203.98	NA	NA	NA	K01953//asparagine synthase (glutamine-hydrolysing) [EC:6.3.5.4];K13783//MFS transporter, OPA family, solute carrier family 37 (glycerol-3-phosphate transporter), member 1/2	gi|255556005|ref|XP_002519037.1|//PREDICTED: stem-specific protein TSJT1 [Ricinus communis]
BGI_novel_G006944	85.5633	45.25	117.103	379.993	309.363	NA	NA	NA	K01953//asparagine synthase (glutamine-hydrolysing) [EC:6.3.5.4]	gi|643740105|gb|KDP45791.1|//hypothetical protein JCGZ_17398 [Jatropha curcas]
TEA014522.1	73.72	144.167	166.18	300.203	376.607	NA	NA	NA	K05747//Wiskott-Aldrich syndrome protein;K01953//asparagine synthase (glutamine-hydrolysing) [EC:6.3.5.4];K13783//MFS transporter, OPA family, solute carrier family 37 (glycerol-3-phosphate transporter), member 1/2;K01183//chitinase [EC:3.2.1.14]	gi|567919834|ref|XP_006451923.1|//hypothetical protein CICLE_v10009261mg [Citrus clementina];gi|641855333|gb|KDO74119.1|//hypothetical protein CISIN_1g025251mg [Citrus sinensis]
TEA008133.1	126.553	126.983	153.187	148.337	136.603	NA	NA	NA	K07904//Ras-related protein Rab-11A;K01953//asparagine synthase (glutamine-hydrolysing) [EC:6.3.5.4];K13783//MFS transporter, OPA family, solute carrier family 37 (glycerol-3-phosphate transporter), member 1/2	gi|449432660|ref|XP_004134117.1|//PREDICTED: stem-specific protein TSJT1 [Cucumis sativus]
TEA002102.1	221.44	175.19	182.78	173.637	232.737	NA	NA	NA	K08066//nuclear transcription factor Y, gamma;K01953//asparagine synthase (glutamine-hydrolysing) [EC:6.3.5.4]	gi|225432550|ref|XP_002280741.1|//PREDICTED: nuclear transcription factor Y subunit C-9-like [Vitis vinifera];gi|56606534|gb|AAW02789.1|//aluminum-induced protein [Codonopsis lanceolata]
TEA016475.1	315.367	278.567	249.333	150.86	136.913	NA	NA	NA	K05278//flavonol synthase [EC:1.14.11.23];K04125//gibberellin 2-oxidase [EC:1.14.11.13];K01951//GMP synthase (glutamine-hydrolysing) [EC:6.3.5.2]	gi|661898122|emb|CDO98089.1|//unnamed protein product [Coffea canephora]
TEA003985.1	90.2	114.32	95.7033	97.7233	87.6967	GO:0005730//nucleolus;GO:0005737//cytoplasm	GO:0005524//ATP binding;GO:0004672//protein kinase activity;GO:0008270//zinc ion binding	GO:0006468//protein phosphorylation	K17964//leucine-rich PPR motif-containing protein, mitochondrial;K19589//release factor glutamine methyltransferase [EC:2.1.1.297];K03452//magnesium/proton exchanger;K17285//selenium-binding protein 1;K10683//BRCA1-associated RING domain protein 1;K08286//protein-serine/threonine kinase [EC:2.7.11.-];K11000//callose synthase [EC:2.4.1.-]	gi|719989973|ref|XP_010252817.1|//PREDICTED: pentatricopeptide repeat-containing protein At5g66520-like [Nelumbo nucifera];gi|643732120|gb|KDP39312.1|//hypothetical protein JCGZ_01069 [Jatropha curcas];gi|645215868|ref|XP_008218477.1|//PREDICTED: pentatricopeptide repeat-containing protein At5g48910-like [Prunus mume];gi|719989920|ref|XP_010252801.1|//PREDICTED: serine/threonine-protein kinase D6…
TEA021744.1	43.0533	45.3467	44.31	52.1967	50.7533	GO:0005634//nucleus;GO:0009507//chloroplast	GO:0004069//L-aspartate:2-oxoglutarate aminotransferase activity;GO:0080130//L-phenylalanine:2-oxoglutarate aminotransferase activity;GO:0043565//sequence-specific DNA binding;GO:0008483//transaminase activity;GO:0016846//carbon-sulfur lyase activity;GO:0048037//cofactor binding;GO:0030170//pyridoxal phosphate binding;GO:0003700//sequence-specific DNA binding transcription factor activity	GO:0008652//cellular amino acid biosynthetic process;GO:0009058//biosynthetic process;GO:0006355//regulation of transcription, DNA-templated	K15849//bifunctional aspartate aminotransferase and glutamate/aspartate-prephenate aminotransferase [EC:2.6.1.1 2.6.1.78 2.6.1.79];K00816//kynurenine---oxoglutarate transaminase / cysteine-S-conjugate beta-lyase / glutamine---phenylpyruvate transaminase [EC:2.6.1.7 4.4.1.13 2.6.1.64];K14494//DELLA protein	gi|255545444|ref|XP_002513782.1|//Aminotransferase ybdL, putative [Ricinus communis];gi|731428130|ref|XP_010664229.1|//PREDICTED: kynurenine--oxoglutarate transaminase 1 [Vitis vinifera];gi|568837469|ref|XP_006472746.1|//PREDICTED: nodulation-signaling pathway 2 protein-like [Citrus sinensis]
TEA020721.1	16.4967	23.4167	19.29	18.08	19.6333	NA	NA	NA	K01889//phenylalanyl-tRNA synthetase alpha chain [EC:6.1.1.20];K01915//glutamine synthetase [EC:6.3.1.2];K11649//SWI/SNF related-matrix-associated actin-dependent regulator of chromatin subfamily C;K04079//molecular chaperone HtpG;K08955//ATP-dependent metalloprotease [EC:3.4.24.-];K15030//translation initiation factor 3 subunit M	gi|802732275|ref|XP_012086361.1|//PREDICTED: F-box protein At3g07870-like [Jatropha curcas];gi|723716135|ref|XP_010323888.1|//PREDICTED: F-box protein At3g07870-like [Solanum lycopersicum]
TEA022194.1	85.6267	206.877	212.707	176.803	281.417	NA	NA	NA	K01953//asparagine synthase (glutamine-hydrolysing) [EC:6.3.5.4];K13783//MFS transporter, OPA family, solute carrier family 37 (glycerol-3-phosphate transporter), member 1/2	gi|661897290|emb|CDO99002.1|//unnamed protein product [Coffea canephora];gi|747086564|ref|XP_011090787.1|//PREDICTED: stem-specific protein TSJT1-like [Sesamum indicum]
TEA028675.1	30.5867	28.6933	25.8833	25.91	29.1867	GO:0005634//nucleus	GO:0008327//methyl-CpG binding	GO:0000122//negative regulation of transcription from RNA polymerase II promoter;GO:0006346//methylation-dependent chromatin silencing	K14760//acyl-activating enzyme 14 [EC:6.2.1.26];K05658//ATP-binding cassette, subfamily B (MDR/TAP), member 1 [EC:3.6.3.44];K01886//glutaminyl-tRNA synthetase [EC:6.1.1.18]	gi|643740149|gb|KDP45835.1|//hypothetical protein JCGZ_17442 [Jatropha curcas];gi|802541314|ref|XP_012079753.1|//PREDICTED: methyl-CpG-binding domain-containing protein 2-like [Jatropha curcas]
TEA016468.1	120.41	43.3833	19.4733	14.3467	14.2533	NA	GO:0016491//oxidoreductase activity	NA	K04125//gibberellin 2-oxidase [EC:1.14.11.13];K01951//GMP synthase (glutamine-hydrolysing) [EC:6.3.5.2]	gi|698508826|ref|XP_009799663.1|//PREDICTED: probable 2-oxoglutarate-dependent dioxygenase AOP1 [Nicotiana sylvestris]
BGI_novel_G005528	19.86	11.0467	16.2267	10.7733	15.6967	NA	NA	NA	K12619//5'-3' exoribonuclease 2 [EC:3.1.13.-];K13457//disease resistance protein RPM1;K05658//ATP-binding cassette, subfamily B (MDR/TAP), member 1 [EC:3.6.3.44];K01886//glutaminyl-tRNA synthetase [EC:6.1.1.18]	gi|672179132|ref|XP_008809726.1|//PREDICTED: LOW QUALITY PROTEIN: uncharacterized protein LOC103721336 [Phoenix dactylifera]
TEA000137.1	9.97	8.56667	9.65	8.06667	10.7933	NA	GO:0008168//methyltransferase activity;GO:0005488//binding	GO:0008213//protein alkylation;GO:0006730//one-carbon metabolic process;GO:0032259//methylation	K02493//release factor glutamine methyltransferase [EC:2.1.1.297]	gi|657981973|ref|XP_008383021.1|//PREDICTED: hemK methyltransferase family member 1 [Malus domestica]
TEA013325.1	18.1	19.4567	21.5633	21.6967	18.4267	NA	NA	NA	K01886//glutaminyl-tRNA synthetase [EC:6.1.1.18]	gi|225434030|ref|XP_002273888.1|//PREDICTED: uncharacterized protein LOC100247465 [Vitis vinifera]
TEA018427.1	13.31	12.3667	13.4233	12.5467	15.2867	NA	NA	NA	K06268//serine/threonine-protein phosphatase 2B regulatory subunit;K01889//phenylalanyl-tRNA synthetase alpha chain [EC:6.1.1.20];K01915//glutamine synthetase [EC:6.3.1.2];K04079//molecular chaperone HtpG;K08955//ATP-dependent metalloprotease [EC:3.4.24.-]	gi|568825595|ref|XP_006467163.1|//PREDICTED: F-box/kelch-repeat protein At3g06240-like [Citrus sinensis]
TEA007496.1	14.7567	7.93	8.73667	12.1467	12.1667	NA	NA	NA	K01889//phenylalanyl-tRNA synthetase alpha chain [EC:6.1.1.20];K01915//glutamine synthetase [EC:6.3.1.2];K11649//SWI/SNF related-matrix-associated actin-dependent regulator of chromatin subfamily C;K08955//ATP-dependent metalloprotease [EC:3.4.24.-];K04079//molecular chaperone HtpG	gi|697185050|ref|XP_009601545.1|//PREDICTED: F-box/kelch-repeat protein At3g23880-like [Nicotiana tomentosiformis]
TEA027349.1	14.33	12.1967	10.3533	9.46333	10.18	NA	GO:0046914//transition metal ion binding;GO:0008270//zinc ion binding	NA	K01951//GMP synthase (glutamine-hydrolysing) [EC:6.3.5.2]	gi|359497085|ref|XP_002269005.2|//PREDICTED: uncharacterized protein LOC100244841 [Vitis vinifera];gi|567914005|ref|XP_006449316.1|//hypothetical protein CICLE_v10016413mg [Citrus clementina]
TEA015823.1	11.4033	9.77667	12.03	10.08	9.63	NA	NA	NA	K01889//phenylalanyl-tRNA synthetase alpha chain [EC:6.1.1.20];K01915//glutamine synthetase [EC:6.3.1.2];K11649//SWI/SNF related-matrix-associated actin-dependent regulator of chromatin subfamily C;K04079//molecular chaperone HtpG;K15030//translation initiation factor 3 subunit M	gi|661877100|emb|CDP19010.1|//unnamed protein product [Coffea canephora]
TEA011044.1	12.27	13.2367	11.8833	10.3267	10.3667	NA	NA	NA	K01915//glutamine synthetase [EC:6.3.1.2];K04079//molecular chaperone HtpG;K15030//translation initiation factor 3 subunit M	gi|661879022|emb|CDP17261.1|//unnamed protein product [Coffea canephora]
TEA022770.1	10.84	10.26	11.7467	9.79	8.76	NA	NA	NA	K01889//phenylalanyl-tRNA synthetase alpha chain [EC:6.1.1.20];K01915//glutamine synthetase [EC:6.3.1.2];K11649//SWI/SNF related-matrix-associated actin-dependent regulator of chromatin subfamily C;K04079//molecular chaperone HtpG;K15030//translation initiation factor 3 subunit M	gi|565366265|ref|XP_006349814.1|//PREDICTED: F-box/kelch-repeat protein At3g06240-like [Solanum tuberosum];gi|661877100|emb|CDP19010.1|//unnamed protein product [Coffea canephora]
TEA028093.1	3.93667	3.99667	4.62667	3.77	3.69333	NA	GO:0008270//zinc ion binding	NA	K01074//palmitoyl-protein thioesterase [EC:3.1.2.22];K17964//leucine-rich PPR motif-containing protein, mitochondrial;K19589//release factor glutamine methyltransferase [EC:2.1.1.297];K03452//magnesium/proton exchanger;K11000//callose synthase [EC:2.4.1.-]	gi|731410119|ref|XP_010657439.1|//PREDICTED: pentatricopeptide repeat-containing protein At5g48910-like isoform X1 [Vitis vinifera];gi|645247567|ref|XP_008229896.1|//PREDICTED: pentatricopeptide repeat-containing protein At2g29760, chloroplastic-like [Prunus mume]
TEA005629.1	8.73333	8.17667	8.81333	8.67333	10.81	NA	NA	NA	K01889//phenylalanyl-tRNA synthetase alpha chain [EC:6.1.1.20];K08272//calcium binding protein 39;K17302//coatomer, subunit beta';K17535//serine/threonine-protein kinase TNNI3K [EC:2.7.11.1];K01915//glutamine synthetase [EC:6.3.1.2];K11649//SWI/SNF related-matrix-associated actin-dependent regulator of chromatin subfamily C;K08955//ATP-dependent metalloprotease [EC:3.4.24.-]	gi|661899667|emb|CDO97661.1|//unnamed protein product [Coffea canephora];gi|747089238|ref|XP_011092248.1|//PREDICTED: F-box protein At3g07870-like [Sesamum indicum]
TEA005915.1	8.75333	5.36333	8.20333	7.99333	8.1	NA	NA	NA	K09553//stress-induced-phosphoprotein 1;K16365//small glutamine-rich tetratricopeptide repeat-containing protein alpha	gi|802637900|ref|XP_012078340.1|//PREDICTED: tetratricopeptide repeat protein 33 [Jatropha curcas]
TEA016850.1	10.5667	10.74	11.8533	8.08333	10.6533	NA	NA	NA	K01915//glutamine synthetase [EC:6.3.1.2];K04079//molecular chaperone HtpG;K15030//translation initiation factor 3 subunit M	gi|661879022|emb|CDP17261.1|//unnamed protein product [Coffea canephora]
TEA024971.1	6.95	6.6	6.97	7.35	6.98	NA	NA	NA	K17535//serine/threonine-protein kinase TNNI3K [EC:2.7.11.1];K01915//glutamine synthetase [EC:6.3.1.2];K11649//SWI/SNF related-matrix-associated actin-dependent regulator of chromatin subfamily C;K04079//molecular chaperone HtpG;K08955//ATP-dependent metalloprotease [EC:3.4.24.-]	gi|661881549|emb|CDP14709.1|//unnamed protein product [Coffea canephora]
TEA026308.1	3.31	3.58667	2.56667	2.55	2.51667	NA	NA	NA	K01889//phenylalanyl-tRNA synthetase alpha chain [EC:6.1.1.20];K01915//glutamine synthetase [EC:6.3.1.2];K08955//ATP-dependent metalloprotease [EC:3.4.24.-];K04079//molecular chaperone HtpG;K15030//translation initiation factor 3 subunit M	gi|643733131|gb|KDP40078.1|//hypothetical protein JCGZ_02076 [Jatropha curcas];gi|747086848|ref|XP_011090942.1|//PREDICTED: F-box/kelch-repeat protein At3g06240-like [Sesamum indicum];gi|604305251|gb|EYU24430.1|//hypothetical protein MIMGU_mgv1a025748mg, partial [Erythranthe guttata]
TEA000898.1	8.24	6.79667	7.35667	4.99333	5.95	NA	NA	NA	K01889//phenylalanyl-tRNA synthetase alpha chain [EC:6.1.1.20];K01915//glutamine synthetase [EC:6.3.1.2];K11649//SWI/SNF related-matrix-associated actin-dependent regulator of chromatin subfamily C;K04079//molecular chaperone HtpG;K15030//translation initiation factor 3 subunit M	gi|697121578|ref|XP_009614765.1|//PREDICTED: F-box/kelch-repeat protein At3g23880-like [Nicotiana tomentosiformis];gi|976903063|gb|KVH90988.1|//F-box associated interaction domain-containing protein [Cynara cardunculus var. scolymus]
BGI_novel_G006988	6.51667	4.78667	4.89667	5.88	6.27667	NA	NA	NA	K06268//serine/threonine-protein phosphatase 2B regulatory subunit;K01889//phenylalanyl-tRNA synthetase alpha chain [EC:6.1.1.20];K01915//glutamine synthetase [EC:6.3.1.2]	gi|641852327|gb|KDO71192.1|//hypothetical protein CISIN_1g039590mg [Citrus sinensis]
TEA032077.1	7.53667	6.07667	9.91333	6.43333	8.12667	NA	NA	NA	K01889//phenylalanyl-tRNA synthetase alpha chain [EC:6.1.1.20];K01915//glutamine synthetase [EC:6.3.1.2];K11649//SWI/SNF related-matrix-associated actin-dependent regulator of chromatin subfamily C;K15030//translation initiation factor 3 subunit M	gi|703161542|ref|XP_010112817.1|//F-box protein [Morus notabilis];gi|590711832|ref|XP_007049219.1|//F-box and associated interaction domains-containing protein, putative [Theobroma cacao]
TEA015434.1	6.05	6.83667	8.64667	7.94667	6.85	NA	GO:0016741//transferase activity, transferring one-carbon groups;GO:0008276//protein methyltransferase activity;GO:0005488//binding;GO:0003676//nucleic acid binding	GO:0006730//one-carbon metabolic process;GO:0006479//protein methylation	K19589//release factor glutamine methyltransferase [EC:2.1.1.297]	gi|719965612|ref|XP_010257002.1|//PREDICTED: hemK methyltransferase family member 2 [Nelumbo nucifera]
TEA015824.1	7.75	8.62	9.43667	7.66667	7.53	NA	NA	NA	K01889//phenylalanyl-tRNA synthetase alpha chain [EC:6.1.1.20];K01915//glutamine synthetase [EC:6.3.1.2];K11649//SWI/SNF related-matrix-associated actin-dependent regulator of chromatin subfamily C;K04079//molecular chaperone HtpG;K15030//translation initiation factor 3 subunit M	gi|565366265|ref|XP_006349814.1|//PREDICTED: F-box/kelch-repeat protein At3g06240-like [Solanum tuberosum]
TEA001703.1	4.64333	5.66667	3.89667	3.96333	3.90667	NA	GO:0080130//L-phenylalanine:2-oxoglutarate aminotransferase activity;GO:0016846//carbon-sulfur lyase activity;GO:0008483//transaminase activity;GO:0048037//cofactor binding;GO:0004069//L-aspartate:2-oxoglutarate aminotransferase activity;GO:0030170//pyridoxal phosphate binding	GO:0008652//cellular amino acid biosynthetic process;GO:0009058//biosynthetic process	K15849//bifunctional aspartate aminotransferase and glutamate/aspartate-prephenate aminotransferase [EC:2.6.1.1 2.6.1.78 2.6.1.79];K00816//kynurenine---oxoglutarate transaminase / cysteine-S-conjugate beta-lyase / glutamine---phenylpyruvate transaminase [EC:2.6.1.7 4.4.1.13 2.6.1.64]	gi|566203858|ref|XP_002320988.2|//hypothetical protein POPTR_0014s11910g [Populus trichocarpa];gi|672175434|ref|XP_008807770.1|//PREDICTED: kynurenine--oxoglutarate transaminase-like isoform X3 [Phoenix dactylifera]
BGI_novel_G007774	5.28333	6.04667	7.32	5.34	5.73	NA	NA	NA	K01915//glutamine synthetase [EC:6.3.1.2]	gi|255570566|ref|XP_002526240.1|//PREDICTED: F-box protein At5g07610 [Ricinus communis]
TEA005304.1	7.06	8.82	10.11	10.3233	9.73	GO:0005737//cytoplasm	GO:0003949//1-(5-phosphoribosyl)-5-[(5-phosphoribosylamino)methylideneamino]imidazole-4-carboxamide isomerase activity;GO:0016833//oxo-acid-lyase activity;GO:0000107//imidazoleglycerol-phosphate synthase activity	GO:0000105//histidine biosynthetic process	K01663//glutamine amidotransferase / cyclase [EC:2.4.2.- 4.1.3.-]	gi|659093809|ref|XP_008447729.1|//PREDICTED: imidazole glycerol phosphate synthase hisHF, chloroplastic [Cucumis melo];gi|225460917|ref|XP_002279105.1|//PREDICTED: imidazole glycerol phosphate synthase hisHF, chloroplastic [Vitis vinifera]
TEA006854.1	7.15333	6.37	6.96	6.97333	6.39	NA	GO:0008270//zinc ion binding	NA	K15271//ATP-dependent DNA helicase HFM1/MER3 [EC:3.6.4.12];K19589//release factor glutamine methyltransferase [EC:2.1.1.297];K17710//pentatricopeptide repeat domain-containing protein 1;K10683//BRCA1-associated RING domain protein 1;K11000//callose synthase [EC:2.4.1.-]	gi|225441828|ref|XP_002278166.1|//PREDICTED: pentatricopeptide repeat-containing protein DOT4, chloroplastic-like [Vitis vinifera]
TEA012476.1	4.72	5.02	3.89	4.37	4.24	NA	NA	NA	K02331//DNA polymerase phi [EC:2.7.7.7];K01951//GMP synthase (glutamine-hydrolysing) [EC:6.3.5.2]	gi|255567234|ref|XP_002524598.1|//transcription factor, putative [Ricinus communis];gi|1000954790|ref|XP_002524598.2|//PREDICTED: zinc finger protein CONSTANS-LIKE 9 isoform X2 [Ricinus communis];gi|643707507|gb|KDP23002.1|//hypothetical protein JCGZ_01724 [Jatropha curcas]
TEA030621.1	7.36333	5.83	6.22333	7.1	5.91667	NA	NA	NA	K01889//phenylalanyl-tRNA synthetase alpha chain [EC:6.1.1.20];K01915//glutamine synthetase [EC:6.3.1.2]	gi|297734090|emb|CBI15337.3|//unnamed protein product [Vitis vinifera]
BGI_novel_G004304	5.76333	5.37333	5.53333	4.88667	4.20667	NA	NA	NA	K01889//phenylalanyl-tRNA synthetase alpha chain [EC:6.1.1.20];K01915//glutamine synthetase [EC:6.3.1.2];K04079//molecular chaperone HtpG;K08955//ATP-dependent metalloprotease [EC:3.4.24.-]	gi|658036357|ref|XP_008353724.1|//PREDICTED: F-box protein At3g07870-like [Malus domestica]
TEA000832.1	3.64667	3.24	3.86333	2.24	3.13333	NA	NA	NA	K06268//serine/threonine-protein phosphatase 2B regulatory subunit;K01889//phenylalanyl-tRNA synthetase alpha chain [EC:6.1.1.20];K01915//glutamine synthetase [EC:6.3.1.2];K15030//translation initiation factor 3 subunit M	gi|720045559|ref|XP_010270241.1|//PREDICTED: F-box protein CPR30-like [Nelumbo nucifera]
TEA014990.1	6.54667	4.42	4.76	3.81667	3.73667	NA	NA	NA	K15271//ATP-dependent DNA helicase HFM1/MER3 [EC:3.6.4.12];K01074//palmitoyl-protein thioesterase [EC:3.1.2.22];K19090//CRISPR-associated protein Cas5t;K19589//release factor glutamine methyltransferase [EC:2.1.1.297]	gi|604321324|gb|EYU31900.1|//hypothetical protein MIMGU_mgv1a014824mg [Erythranthe guttata];gi|147834049|emb|CAN70994.1|//hypothetical protein VITISV_038698 [Vitis vinifera]
TEA003405.1	3.94	5.70667	4.78333	4.20333	3.44333	NA	NA	NA	K01663//glutamine amidotransferase / cyclase [EC:2.4.2.- 4.1.3.-]	gi|703091148|ref|XP_010094272.1|//FHA domain-containing protein [Morus notabilis];gi|731389533|ref|XP_010650014.1|//PREDICTED: FHA domain-containing protein At4g14490-like [Vitis vinifera]
TEA033725.1	3.88667	3.86333	1.05667	3.15667	1.55	NA	GO:0016706//oxidoreductase activity, acting on paired donors, with incorporation or reduction of molecular oxygen, 2-oxoglutarate as one donor, and incorporation of one atom each of oxygen into both donors;GO:0016701//oxidoreductase activity, acting on single donors with incorporation of molecular oxygen	GO:0008152//metabolic process	K05282//gibberellin 20-oxidase [EC:1.14.11.12];K04124//gibberellin 3-beta-dioxygenase [EC:1.14.11.15];K04125//gibberellin 2-oxidase [EC:1.14.11.13];K01951//GMP synthase (glutamine-hydrolysing) [EC:6.3.5.2]	gi|225454236|ref|XP_002274751.1|//PREDICTED: feruloyl CoA ortho-hydroxylase 2 [Vitis vinifera]
TEA020719.1	8.71	6.97333	5.44	3.40667	4.83	NA	NA	NA	K01889//phenylalanyl-tRNA synthetase alpha chain [EC:6.1.1.20];K01915//glutamine synthetase [EC:6.3.1.2];K11649//SWI/SNF related-matrix-associated actin-dependent regulator of chromatin subfamily C;K08955//ATP-dependent metalloprotease [EC:3.4.24.-];K15030//translation initiation factor 3 subunit M	gi|225447272|ref|XP_002279122.1|//PREDICTED: F-box protein At3g07870 [Vitis vinifera];gi|723716135|ref|XP_010323888.1|//PREDICTED: F-box protein At3g07870-like [Solanum lycopersicum]
BGI_novel_G004303	6.62333	6.29667	6.25	6.10333	4.94	NA	NA	NA	K01889//phenylalanyl-tRNA synthetase alpha chain [EC:6.1.1.20];K01915//glutamine synthetase [EC:6.3.1.2];K15030//translation initiation factor 3 subunit M;K08955//ATP-dependent metalloprotease [EC:3.4.24.-];K04079//molecular chaperone HtpG	gi|697185050|ref|XP_009601545.1|//PREDICTED: F-box/kelch-repeat protein At3g23880-like [Nicotiana tomentosiformis]
TEA007529.1	2.42333	3.12333	3.42	5.28667	5.39	NA	NA	NA	K01915//glutamine synthetase [EC:6.3.1.2];K04079//molecular chaperone HtpG;K08955//ATP-dependent metalloprotease [EC:3.4.24.-];K15030//translation initiation factor 3 subunit M	gi|255573101|ref|XP_002527480.1|//conserved hypothetical protein [Ricinus communis];gi|697140254|ref|XP_009624225.1|//PREDICTED: F-box protein At3g07870-like [Nicotiana tomentosiformis]
TEA020716.1	5.45667	6.03333	5.29	5.02	4.98	NA	NA	NA	K01889//phenylalanyl-tRNA synthetase alpha chain [EC:6.1.1.20];K01915//glutamine synthetase [EC:6.3.1.2];K11649//SWI/SNF related-matrix-associated actin-dependent regulator of chromatin subfamily C;K15030//translation initiation factor 3 subunit M;K04079//molecular chaperone HtpG	gi|823170488|ref|XP_012484491.1|//PREDICTED: F-box protein At3g07870-like isoform X2 [Gossypium raimondii];gi|645232838|ref|XP_008223054.1|//PREDICTED: F-box protein At3g07870-like [Prunus mume]
TEA018359.1	5.91667	5.83	5.78	4.65667	4.03333	NA	NA	NA	K01915//glutamine synthetase [EC:6.3.1.2]	gi|359473318|ref|XP_002267713.2|//PREDICTED: neurofilament heavy polypeptide isoform X1 [Vitis vinifera]
BGI_novel_G001281	4.51	3.36667	2.87667	3.32333	3.12333	NA	NA	NA	K06268//serine/threonine-protein phosphatase 2B regulatory subunit;K01889//phenylalanyl-tRNA synthetase alpha chain [EC:6.1.1.20];K12844//U4/U6 small nuclear ribonucleoprotein PRP31;K01915//glutamine synthetase [EC:6.3.1.2];K04079//molecular chaperone HtpG	gi|697152293|ref|XP_009630382.1|//PREDICTED: F-box protein At3g07870-like [Nicotiana tomentosiformis]
BGI_novel_G011825	5.21	4.45667	4.26667	3.9	4.91667	NA	NA	NA	K12619//5'-3' exoribonuclease 2 [EC:3.1.13.-];K05658//ATP-binding cassette, subfamily B (MDR/TAP), member 1 [EC:3.6.3.44];K01886//glutaminyl-tRNA synthetase [EC:6.1.1.18]	gi|130582|sp|P10978.1|POLX_TOBAC//RecName: Full=Retrovirus-related Pol polyprotein from transposon TNT 1-94; Includes: RecName: Full=Protease; Includes: RecName: Full=Reverse transcriptase; Includes: RecName: Full=Endonuclease [Nicotiana tabacum]
TEA001684.1	2.95667	2.99333	3.24	2.67333	2.81	NA	NA	NA	K12865//polyglutamine-binding protein 1	gi|645278132|ref|XP_008244093.1|//PREDICTED: uncharacterized protein LOC103342258 [Prunus mume];gi|719961873|ref|XP_010256838.1|//PREDICTED: uncharacterized protein LOC104596944 isoform X2 [Nelumbo nucifera]
TEA004430.1	3.87333	4.21	3.26667	2.98667	2.84333	NA	NA	NA	K17964//leucine-rich PPR motif-containing protein, mitochondrial;K01074//palmitoyl-protein thioesterase [EC:3.1.2.22];K19090//CRISPR-associated protein Cas5t;K19589//release factor glutamine methyltransferase [EC:2.1.1.297];K07178//RIO kinase 1 [EC:2.7.11.1]	gi|566166270|ref|XP_002305377.2|//hypothetical protein POPTR_0004s12430g [Populus trichocarpa]
TEA031229.1	2.86667	4.06333	3.33667	3.43667	3.32333	NA	NA	NA	K01176//alpha-amylase [EC:3.2.1.1];K19589//release factor glutamine methyltransferase [EC:2.1.1.297]	gi|645235445|ref|XP_008224272.1|//PREDICTED: pentatricopeptide repeat-containing protein At3g22690 [Prunus mume]
TEA032528.1	4.02	3.77333	3.23	3.70333	3.2	NA	NA	NA	K12865//polyglutamine-binding protein 1	gi|645278132|ref|XP_008244093.1|//PREDICTED: uncharacterized protein LOC103342258 [Prunus mume];gi|719961873|ref|XP_010256838.1|//PREDICTED: uncharacterized protein LOC104596944 isoform X2 [Nelumbo nucifera]
BGI_novel_G006460	4.70333	3.92667	4.75	3.78333	3.48667	NA	NA	NA	K01915//glutamine synthetase [EC:6.3.1.2];K18999//RNA polymerase II C-terminal domain phosphatase-like 3/4 [EC:3.1.3.16];K08955//ATP-dependent metalloprotease [EC:3.4.24.-];K15030//translation initiation factor 3 subunit M	gi|697130189|ref|XP_009619158.1|//PREDICTED: F-box protein At3g07870-like [Nicotiana tomentosiformis]
BGI_novel_G010264	2.62	2.49667	1.78	2.32333	2.02	NA	NA	NA	K01915//glutamine synthetase [EC:6.3.1.2];K15030//translation initiation factor 3 subunit M	gi|568874258|ref|XP_006490233.1|//PREDICTED: F-box protein At5g07610-like [Citrus sinensis]
BGI_novel_G007425	2.80333	3.14	3.41	2.99	3.40667	NA	NA	NA	K01915//glutamine synthetase [EC:6.3.1.2]	gi|694437270|ref|XP_009345678.1|//PREDICTED: F-box protein At5g07610-like [Pyrus x bretschneideri]
TEA014493.1	2.32333	2.13333	2.11	1.87	1.93	NA	NA	NA	K17964//leucine-rich PPR motif-containing protein, mitochondrial;K19589//release factor glutamine methyltransferase [EC:2.1.1.297];K03452//magnesium/proton exchanger	gi|225423493|ref|XP_002274352.1|//PREDICTED: pentatricopeptide repeat-containing protein At5g66520 [Vitis vinifera]
TEA032255.1	3.03667	3.37	3.89333	4.01	3.13	NA	NA	NA	K01886//glutaminyl-tRNA synthetase [EC:6.1.1.18]	gi|225434030|ref|XP_002273888.1|//PREDICTED: uncharacterized protein LOC100247465 [Vitis vinifera]
TEA016674.1	2.32333	2.04333	2.15333	1.96667	1.64	NA	NA	NA	K15271//ATP-dependent DNA helicase HFM1/MER3 [EC:3.6.4.12];K19589//release factor glutamine methyltransferase [EC:2.1.1.297];K08819//cyclin-dependent kinase 12/13 [EC:2.7.11.22 2.7.11.23];K17710//pentatricopeptide repeat domain-containing protein 1	gi|225460143|ref|XP_002275945.1|//PREDICTED: pentatricopeptide repeat-containing protein At1g71490 [Vitis vinifera];gi|147862014|emb|CAN80898.1|//hypothetical protein VITISV_028645 [Vitis vinifera]
TEA032547.1	2.87333	2.12	2.69	2.48333	2.70667	NA	NA	NA	K01889//phenylalanyl-tRNA synthetase alpha chain [EC:6.1.1.20];K01915//glutamine synthetase [EC:6.3.1.2];K04079//molecular chaperone HtpG;K15030//translation initiation factor 3 subunit M	gi|643723326|gb|KDP32917.1|//hypothetical protein JCGZ_13698 [Jatropha curcas];gi|802634604|ref|XP_012078087.1|//PREDICTED: F-box protein CPR30-like [Jatropha curcas]
TEA004150.1	2.97	2.82	3.15	2.72333	2.35333	NA	NA	NA	K01074//palmitoyl-protein thioesterase [EC:3.1.2.22];K19589//release factor glutamine methyltransferase [EC:2.1.1.297];K11000//callose synthase [EC:2.4.1.-]	gi|720003819|ref|XP_010257116.1|//PREDICTED: pentatricopeptide repeat-containing protein At1g08070-like [Nelumbo nucifera]
TEA013166.1	2.48667	2.56333	3.09333	2.24333	2.73667	NA	NA	NA	K19589//release factor glutamine methyltransferase [EC:2.1.1.297];K03798//cell division protease FtsH [EC:3.4.24.-];K11000//callose synthase [EC:2.4.1.-]	gi|297739678|emb|CBI29860.3|//unnamed protein product [Vitis vinifera]
TEA015404.1	2.35667	2.24	1.67667	2.17667	2.00667	NA	NA	NA	K19589//release factor glutamine methyltransferase [EC:2.1.1.297];K03798//cell division protease FtsH [EC:3.4.24.-];K03452//magnesium/proton exchanger	gi|595863483|ref|XP_007211593.1|//hypothetical protein PRUPE_ppa005417mg [Prunus persica];gi|567874041|ref|XP_006429610.1|//hypothetical protein CICLE_v10013738mg [Citrus clementina];gi|590653837|ref|XP_007033533.1|//Uncharacterized protein TCM_019702 [Theobroma cacao];gi|694416099|ref|XP_009336183.1|//PREDICTED: pentatricopeptide repeat-containing protein At5g66520-like [Pyrus x bretschneideri];…
TEA023037.1	2.11333	1.86333	2.03	1.91	1.97333	NA	NA	NA	K01889//phenylalanyl-tRNA synthetase alpha chain [EC:6.1.1.20];K01915//glutamine synthetase [EC:6.3.1.2];K11649//SWI/SNF related-matrix-associated actin-dependent regulator of chromatin subfamily C;K15030//translation initiation factor 3 subunit M	gi|641835082|gb|KDO54064.1|//hypothetical protein CISIN_1g011826mg [Citrus sinensis];gi|645245603|ref|XP_008228958.1|//PREDICTED: F-box protein At3g07870-like [Prunus mume];gi|595946367|ref|XP_007216141.1|//hypothetical protein PRUPE_ppa015020mg [Prunus persica]
TEA008632.1	2.39333	2.86	2.21	3.25667	2.76667	NA	GO:0008270//zinc ion binding	NA	K01074//palmitoyl-protein thioesterase [EC:3.1.2.22];K17964//leucine-rich PPR motif-containing protein, mitochondrial;K19589//release factor glutamine methyltransferase [EC:2.1.1.297];K03452//magnesium/proton exchanger;K10683//BRCA1-associated RING domain protein 1;K17285//selenium-binding protein 1;K11000//callose synthase [EC:2.4.1.-]	gi|359477907|ref|XP_002270439.2|//PREDICTED: pentatricopeptide repeat-containing protein At1g04840 [Vitis vinifera];gi|298205169|emb|CBI17228.3|//unnamed protein product [Vitis vinifera]
TEA000133.1	2.01667	2.75	2.42667	2.95333	2.26667	NA	NA	NA	K19589//release factor glutamine methyltransferase [EC:2.1.1.297];K03798//cell division protease FtsH [EC:3.4.24.-]	gi|225450622|ref|XP_002278152.1|//PREDICTED: pentatricopeptide repeat-containing protein At1g09190 [Vitis vinifera]
TEA005763.1	2.57667	1.79	2.67667	1.83333	2.02333	NA	NA	NA	K15271//ATP-dependent DNA helicase HFM1/MER3 [EC:3.6.4.12];K01074//palmitoyl-protein thioesterase [EC:3.1.2.22];K19090//CRISPR-associated protein Cas5t;K19589//release factor glutamine methyltransferase [EC:2.1.1.297]	gi|225453947|ref|XP_002274056.1|//PREDICTED: pentatricopeptide repeat-containing protein At2g45350, chloroplastic [Vitis vinifera]
BGI_novel_G013495	1.86667	1.62	1.91333	1.54333	2.05	NA	NA	NA	K01889//phenylalanyl-tRNA synthetase alpha chain [EC:6.1.1.20];K01915//glutamine synthetase [EC:6.3.1.2];K04079//molecular chaperone HtpG	gi|697185050|ref|XP_009601545.1|//PREDICTED: F-box/kelch-repeat protein At3g23880-like [Nicotiana tomentosiformis]
TEA032748.1	1.63667	1.95	2.09667	2.00667	1.37	NA	NA	NA	K01176//alpha-amylase [EC:3.2.1.1];K19589//release factor glutamine methyltransferase [EC:2.1.1.297];K17710//pentatricopeptide repeat domain-containing protein 1	gi|225439799|ref|XP_002273893.1|//PREDICTED: pentatricopeptide repeat-containing protein At2g37310 [Vitis vinifera]
TEA004693.1	2.22667	2.41	2.71333	1.74	1.32667	NA	NA	NA	K01889//phenylalanyl-tRNA synthetase alpha chain [EC:6.1.1.20];K12844//U4/U6 small nuclear ribonucleoprotein PRP31;K01915//glutamine synthetase [EC:6.3.1.2];K11649//SWI/SNF related-matrix-associated actin-dependent regulator of chromatin subfamily C;K15030//translation initiation factor 3 subunit M;K08955//ATP-dependent metalloprotease [EC:3.4.24.-];K04079//molecular chaperone HtpG	gi|697185050|ref|XP_009601545.1|//PREDICTED: F-box/kelch-repeat protein At3g23880-like [Nicotiana tomentosiformis]
TEA023036.1	2.4	2.29333	2.75667	1.85	2.26667	NA	NA	NA	K01915//glutamine synthetase [EC:6.3.1.2];K11649//SWI/SNF related-matrix-associated actin-dependent regulator of chromatin subfamily C;K04079//molecular chaperone HtpG	gi|568867489|ref|XP_006487070.1|//PREDICTED: F-box/kelch-repeat protein At3g06240-like [Citrus sinensis];gi|702298703|ref|XP_010048539.1|//PREDICTED: F-box/kelch-repeat protein At3g06240-like isoform X2 [Eucalyptus grandis];gi|698456055|ref|XP_009780530.1|//PREDICTED: F-box/kelch-repeat protein At3g06240-like [Nicotiana sylvestris];gi|697185050|ref|XP_009601545.1|//PREDICTED: F-box/kelch-repeat p…
TEA033676.1	2.28667	3.01333	2.86667	2.99333	3.14667	NA	NA	NA	K15271//ATP-dependent DNA helicase HFM1/MER3 [EC:3.6.4.12];K01074//palmitoyl-protein thioesterase [EC:3.1.2.22];K19090//CRISPR-associated protein Cas5t;K19589//release factor glutamine methyltransferase [EC:2.1.1.297]	gi|731419625|ref|XP_002283796.2|//PREDICTED: pentatricopeptide repeat-containing protein At5g15300 [Vitis vinifera]
BGI_novel_G006463	3.44	3.89333	5.05667	3.87667	2.74	NA	NA	NA	K01889//phenylalanyl-tRNA synthetase alpha chain [EC:6.1.1.20];K01915//glutamine synthetase [EC:6.3.1.2];K15030//translation initiation factor 3 subunit M	gi|565372758|ref|XP_006352955.1|//PREDICTED: F-box protein At3g07870-like [Solanum tuberosum]
TEA028131.1	2.11333	1.84	2.01667	1.99667	1.58333	NA	NA	NA	K19589//release factor glutamine methyltransferase [EC:2.1.1.297];K03798//cell division protease FtsH [EC:3.4.24.-]	gi|225435933|ref|XP_002267829.1|//PREDICTED: pentatricopeptide repeat-containing protein At4g14170 [Vitis vinifera]
TEA013664.1	0.836667	0.85	1.37667	0.673333	1.03	NA	GO:0005506//iron ion binding;GO:0051213//dioxygenase activity;GO:0016491//oxidoreductase activity	GO:0055114//oxidation-reduction process	K05282//gibberellin 20-oxidase [EC:1.14.11.12];K04124//gibberellin 3-beta-dioxygenase [EC:1.14.11.15];K04125//gibberellin 2-oxidase [EC:1.14.11.13];K01951//GMP synthase (glutamine-hydrolysing) [EC:6.3.5.2]	gi|147852210|emb|CAN80139.1|//hypothetical protein VITISV_028513 [Vitis vinifera]
TEA014200.1	1.32333	2.00333	1.68	1.77667	1.58	NA	NA	NA	K01074//palmitoyl-protein thioesterase [EC:3.1.2.22];K19090//CRISPR-associated protein Cas5t;K19589//release factor glutamine methyltransferase [EC:2.1.1.297];K17710//pentatricopeptide repeat domain-containing protein 1	gi|731381085|ref|XP_010663867.1|//PREDICTED: putative pentatricopeptide repeat-containing protein At5g37570 [Vitis vinifera]
TEA019641.1	1.00333	0.706667	0.576667	0.633333	1.25333	NA	GO:0008270//zinc ion binding	NA	K01074//palmitoyl-protein thioesterase [EC:3.1.2.22];K01176//alpha-amylase [EC:3.2.1.1];K19589//release factor glutamine methyltransferase [EC:2.1.1.297];K03798//cell division protease FtsH [EC:3.4.24.-];K03452//magnesium/proton exchanger;K10683//BRCA1-associated RING domain protein 1	gi|225456505|ref|XP_002280974.1|//PREDICTED: pentatricopeptide repeat-containing protein At5g50990 [Vitis vinifera];gi|147860852|emb|CAN83162.1|//hypothetical protein VITISV_022557 [Vitis vinifera]
TEA017251.1	1.46333	1.63333	1.27667	1.79	1.32	NA	NA	NA	K17964//leucine-rich PPR motif-containing protein, mitochondrial;K19589//release factor glutamine methyltransferase [EC:2.1.1.297];K08819//cyclin-dependent kinase 12/13 [EC:2.7.11.22 2.7.11.23];K17710//pentatricopeptide repeat domain-containing protein 1	gi|225460143|ref|XP_002275945.1|//PREDICTED: pentatricopeptide repeat-containing protein At1g71490 [Vitis vinifera];gi|147862014|emb|CAN80898.1|//hypothetical protein VITISV_028645 [Vitis vinifera]
TEA031659.1	1.55667	1.75333	1.56667	1.42333	1.43333	NA	NA	NA	K15271//ATP-dependent DNA helicase HFM1/MER3 [EC:3.6.4.12];K19589//release factor glutamine methyltransferase [EC:2.1.1.297]	gi|731431548|ref|XP_010665484.1|//PREDICTED: pentatricopeptide repeat-containing protein At1g33350 [Vitis vinifera]
TEA005822.1	2.07333	2.25667	1.81	1.87333	1.9	NA	NA	NA	K19589//release factor glutamine methyltransferase [EC:2.1.1.297];K17285//selenium-binding protein 1;K10683//BRCA1-associated RING domain protein 1;K11000//callose synthase [EC:2.4.1.-]	gi|595792003|ref|XP_007199750.1|//hypothetical protein PRUPE_ppa002774mg [Prunus persica]
TEA031261.1	1.65	1.38	1.94333	1.27667	1.50667	NA	NA	NA	K01889//phenylalanyl-tRNA synthetase alpha chain [EC:6.1.1.20];K01915//glutamine synthetase [EC:6.3.1.2];K04079//molecular chaperone HtpG;K15030//translation initiation factor 3 subunit M	gi|694309044|ref|XP_009352591.1|//PREDICTED: F-box protein CPR30 [Pyrus x bretschneideri];gi|590626810|ref|XP_007026273.1|//F-box and associated interaction domains-containing protein, putative [Theobroma cacao]
TEA012881.1	1.32333	1.48667	1.99667	1.42333	1.46	NA	NA	NA	K15271//ATP-dependent DNA helicase HFM1/MER3 [EC:3.6.4.12];K19589//release factor glutamine methyltransferase [EC:2.1.1.297]	gi|225445484|ref|XP_002282063.1|//PREDICTED: pentatricopeptide repeat-containing protein At5g66520-like [Vitis vinifera]
TEA023859.1	1.40333	1.24667	1.25	1.35	1.21333	NA	NA	NA	K17964//leucine-rich PPR motif-containing protein, mitochondrial;K19589//release factor glutamine methyltransferase [EC:2.1.1.297];K03452//magnesium/proton exchanger;K10683//BRCA1-associated RING domain protein 1;K07178//RIO kinase 1 [EC:2.7.11.1]	gi|225444407|ref|XP_002265471.1|//PREDICTED: pentatricopeptide repeat-containing protein At1g09220, mitochondrial-like [Vitis vinifera]
TEA031699.1	1.77	1.37	1.9	1.84333	1.43	NA	NA	NA	K19589//release factor glutamine methyltransferase [EC:2.1.1.297]	gi|1000984452|ref|XP_015578422.1|//PREDICTED: pentatricopeptide repeat-containing protein At1g08070, chloroplastic [Ricinus communis]
TEA033733.1	1.76	1.94	2.18333	1.98667	1.51667	NA	NA	NA	K15271//ATP-dependent DNA helicase HFM1/MER3 [EC:3.6.4.12];K19589//release factor glutamine methyltransferase [EC:2.1.1.297];K03798//cell division protease FtsH [EC:3.4.24.-];K03452//magnesium/proton exchanger	gi|147772239|emb|CAN73672.1|//hypothetical protein VITISV_031859 [Vitis vinifera]
TEA021868.1	0.936667	1.53	1.21333	1.76667	1.56	NA	NA	NA	K19090//CRISPR-associated protein Cas5t;K19589//release factor glutamine methyltransferase [EC:2.1.1.297];K17710//pentatricopeptide repeat domain-containing protein 1	gi|225425734|ref|XP_002271313.1|//PREDICTED: pentatricopeptide repeat-containing protein At1g26900, mitochondrial [Vitis vinifera]
TEA011253.1	1.51333	1.57333	1.44333	1.38	1.26	NA	GO:0008270//zinc ion binding	NA	K01074//palmitoyl-protein thioesterase [EC:3.1.2.22];K19090//CRISPR-associated protein Cas5t;K19589//release factor glutamine methyltransferase [EC:2.1.1.297];K03452//magnesium/proton exchanger;K07178//RIO kinase 1 [EC:2.7.11.1]	gi|720004340|ref|XP_010257292.1|//PREDICTED: pentatricopeptide repeat-containing protein At2g22410, mitochondrial [Nelumbo nucifera];gi|731392879|ref|XP_010651252.1|//PREDICTED: pentatricopeptide repeat-containing protein At2g22410, mitochondrial [Vitis vinifera]
TEA013021.1	1.56	1.61333	1.84333	1.66667	1.69	NA	NA	NA	K01176//alpha-amylase [EC:3.2.1.1];K19589//release factor glutamine methyltransferase [EC:2.1.1.297];K17710//pentatricopeptide repeat domain-containing protein 1	gi|147819295|emb|CAN68962.1|//hypothetical protein VITISV_019277 [Vitis vinifera]
BGI_novel_G005999	1.17333	1.03333	0.843333	0.786667	0.97	NA	NA	NA	K01915//glutamine synthetase [EC:6.3.1.2]	gi|661880436|emb|CDP15967.1|//unnamed protein product [Coffea canephora]
TEA012090.1	1.29333	2.12667	1.63333	1.86333	1.40667	NA	NA	NA	K19589//release factor glutamine methyltransferase [EC:2.1.1.297];K10683//BRCA1-associated RING domain protein 1;K11000//callose synthase [EC:2.4.1.-]	gi|359482011|ref|XP_002276416.2|//PREDICTED: putative pentatricopeptide repeat-containing protein At3g11460 [Vitis vinifera]
TEA032203.1	1.15	1.27	0.97	1.17667	1.23667	NA	NA	NA	K01074//palmitoyl-protein thioesterase [EC:3.1.2.22];K19090//CRISPR-associated protein Cas5t;K19589//release factor glutamine methyltransferase [EC:2.1.1.297]	gi|296083914|emb|CBI24302.3|//unnamed protein product [Vitis vinifera]
TEA027110.1	1.62333	1.55	1.96333	1.57667	1.21333	NA	NA	NA	K19589//release factor glutamine methyltransferase [EC:2.1.1.297]	gi|661898322|emb|CDO98289.1|//unnamed protein product [Coffea canephora]
TEA025732.1	1.49	2.05667	1.84333	1.41	1.57	NA	NA	NA	K19589//release factor glutamine methyltransferase [EC:2.1.1.297];K17710//pentatricopeptide repeat domain-containing protein 1	gi|297740651|emb|CBI30833.3|//unnamed protein product [Vitis vinifera]
TEA017717.1	1.18667	1.69333	1.51667	1.09667	1.22667	NA	NA	NA	K01074//palmitoyl-protein thioesterase [EC:3.1.2.22];K19589//release factor glutamine methyltransferase [EC:2.1.1.297];K10683//BRCA1-associated RING domain protein 1	gi|731391614|ref|XP_003632122.2|//PREDICTED: pentatricopeptide repeat-containing protein At1g08070-like [Vitis vinifera]
TEA005780.1	1.43	1.20333	1.01667	1.11	1.15667	NA	NA	NA	K15271//ATP-dependent DNA helicase HFM1/MER3 [EC:3.6.4.12];K01074//palmitoyl-protein thioesterase [EC:3.1.2.22];K19090//CRISPR-associated protein Cas5t;K19589//release factor glutamine methyltransferase [EC:2.1.1.297]	gi|802581372|ref|XP_012069680.1|//PREDICTED: pentatricopeptide repeat-containing protein At2g22410, mitochondrial-like [Jatropha curcas]
TEA020885.1	0.806667	1.13	1.07667	0.79	0.906667	NA	NA	NA	K15271//ATP-dependent DNA helicase HFM1/MER3 [EC:3.6.4.12];K19090//CRISPR-associated protein Cas5t;K19589//release factor glutamine methyltransferase [EC:2.1.1.297];K07178//RIO kinase 1 [EC:2.7.11.1]	gi|731423585|ref|XP_010662540.1|//PREDICTED: pentatricopeptide repeat-containing protein At2g22410, mitochondrial-like [Vitis vinifera];gi|359490408|ref|XP_002267761.2|//PREDICTED: pentatricopeptide repeat-containing protein At2g22410, mitochondrial-like [Vitis vinifera]
TEA020746.1	0.55	1.03333	0.726667	0.926667	0.646667	NA	NA	NA	K19589//release factor glutamine methyltransferase [EC:2.1.1.297];K03798//cell division protease FtsH [EC:3.4.24.-];K03452//magnesium/proton exchanger	gi|225446849|ref|XP_002279693.1|//PREDICTED: pentatricopeptide repeat-containing protein At2g42920, chloroplastic [Vitis vinifera]
TEA013301.1	0.956667	0.9	0.87	0.683333	0.596667	NA	GO:0008270//zinc ion binding	NA	K01176//alpha-amylase [EC:3.2.1.1];K01074//palmitoyl-protein thioesterase [EC:3.1.2.22];K19090//CRISPR-associated protein Cas5t;K19589//release factor glutamine methyltransferase [EC:2.1.1.297];K17710//pentatricopeptide repeat domain-containing protein 1;K10398//kinesin family member 11	gi|225463424|ref|XP_002272240.1|//PREDICTED: pentatricopeptide repeat-containing protein At3g14730-like [Vitis vinifera];gi|297740651|emb|CBI30833.3|//unnamed protein product [Vitis vinifera]
TEA011638.1	0.85	0.863333	1.14	0.896667	0.75	NA	NA	NA	K19090//CRISPR-associated protein Cas5t;K19589//release factor glutamine methyltransferase [EC:2.1.1.297]	gi|225457355|ref|XP_002281803.1|//PREDICTED: pentatricopeptide repeat-containing protein At5g66520-like [Vitis vinifera]
TEA015477.1	1.52333	0.866667	1.47333	1.54333	1.11667	NA	NA	NA	K19589//release factor glutamine methyltransferase [EC:2.1.1.297];K03798//cell division protease FtsH [EC:3.4.24.-];K11000//callose synthase [EC:2.4.1.-]	gi|297739678|emb|CBI29860.3|//unnamed protein product [Vitis vinifera]
TEA006806.1	0.463333	0.523333	1.19333	0.853333	0.433333	NA	NA	NA	K15271//ATP-dependent DNA helicase HFM1/MER3 [EC:3.6.4.12];K19589//release factor glutamine methyltransferase [EC:2.1.1.297];K10683//BRCA1-associated RING domain protein 1	gi|449448675|ref|XP_004142091.1|//PREDICTED: pentatricopeptide repeat-containing protein At5g42450, mitochondrial-like [Cucumis sativus]
TEA024291.1	1.23667	1.52333	1.16667	1.53667	1.47667	NA	NA	NA	K15271//ATP-dependent DNA helicase HFM1/MER3 [EC:3.6.4.12];K19090//CRISPR-associated protein Cas5t;K19589//release factor glutamine methyltransferase [EC:2.1.1.297]	gi|225456517|ref|XP_002281018.1|//PREDICTED: pentatricopeptide repeat-containing protein At1g08070-like [Vitis vinifera]
TEA005080.1	1.11667	1.19	1.87	1.36	1.1	NA	NA	NA	K01074//palmitoyl-protein thioesterase [EC:3.1.2.22];K19589//release factor glutamine methyltransferase [EC:2.1.1.297]	gi|359497527|ref|XP_003635554.1|//PREDICTED: pentatricopeptide repeat-containing protein At4g22760 [Vitis vinifera]
TEA029652.1	0.573333	0.623333	0.786667	0.846667	0.69	NA	NA	NA	K19589//release factor glutamine methyltransferase [EC:2.1.1.297];K11000//callose synthase [EC:2.4.1.-]	gi|225466196|ref|XP_002265420.1|//PREDICTED: pentatricopeptide repeat-containing protein At5g66520-like [Vitis vinifera]
BGI_novel_G010265	1.20667	0.83	0.99	0.766667	1.44	NA	NA	NA	K12619//5'-3' exoribonuclease 2 [EC:3.1.13.-];K05387//glutamate receptor, ionotropic, plant;K01915//glutamine synthetase [EC:6.3.1.2];K15030//translation initiation factor 3 subunit M	gi|568874258|ref|XP_006490233.1|//PREDICTED: F-box protein At5g07610-like [Citrus sinensis]
BGI_novel_G000086	2.53333	1.74667	1.89667	1.67333	1.43333	NA	NA	NA	K01889//phenylalanyl-tRNA synthetase alpha chain [EC:6.1.1.20];K01915//glutamine synthetase [EC:6.3.1.2];K04079//molecular chaperone HtpG	gi|697185050|ref|XP_009601545.1|//PREDICTED: F-box/kelch-repeat protein At3g23880-like [Nicotiana tomentosiformis]
TEA017974.1	0.963333	1.36	1.17333	1.18667	1.23	NA	NA	NA	K01176//alpha-amylase [EC:3.2.1.1];K19589//release factor glutamine methyltransferase [EC:2.1.1.297]	gi|731386241|ref|XP_010648799.1|//PREDICTED: pentatricopeptide repeat-containing protein At4g33170 [Vitis vinifera]
TEA010352.1	0.38	0.566667	0.706667	0.386667	0.446667	NA	NA	NA	K19090//CRISPR-associated protein Cas5t;K19589//release factor glutamine methyltransferase [EC:2.1.1.297]	gi|802744673|ref|XP_012087458.1|//PREDICTED: pentatricopeptide repeat-containing protein At3g20730 [Jatropha curcas]
TEA029275.1	1.78667	1.21	1.43	1.57667	1.28333	NA	NA	NA	K01074//palmitoyl-protein thioesterase [EC:3.1.2.22];K19589//release factor glutamine methyltransferase [EC:2.1.1.297]	gi|731370368|ref|XP_010647036.1|//PREDICTED: pentatricopeptide repeat-containing protein At1g08070 [Vitis vinifera]
TEA026471.1	0.883333	1.01	0.823333	1.18333	0.92	NA	NA	NA	K19589//release factor glutamine methyltransferase [EC:2.1.1.297];K11000//callose synthase [EC:2.4.1.-]	gi|976916221|gb|KVI01749.1|//hypothetical protein Ccrd_019973 [Cynara cardunculus var. scolymus]
TEA032767.1	1.17333	1.64	1.51	1.3	1.03333	NA	NA	NA	K15271//ATP-dependent DNA helicase HFM1/MER3 [EC:3.6.4.12];K19589//release factor glutamine methyltransferase [EC:2.1.1.297]	gi|225439799|ref|XP_002273893.1|//PREDICTED: pentatricopeptide repeat-containing protein At2g37310 [Vitis vinifera]
TEA011397.1	0.983333	0.863333	0.846667	0.716667	1.05333	NA	NA	NA	K19589//release factor glutamine methyltransferase [EC:2.1.1.297]	gi|147816454|emb|CAN77435.1|//hypothetical protein VITISV_017817 [Vitis vinifera]
BGI_novel_G012928	0.723333	0.64	0.69	0.733333	0.54	GO:0016021//integral component of membrane	NA	NA	K01176//alpha-amylase [EC:3.2.1.1];K19589//release factor glutamine methyltransferase [EC:2.1.1.297]	gi|225444173|ref|XP_002268853.1|//PREDICTED: pentatricopeptide repeat-containing protein At4g21300-like [Vitis vinifera]
TEA011666.1	1.12333	1.1	1.06667	1.30333	1.29333	NA	NA	NA	K19589//release factor glutamine methyltransferase [EC:2.1.1.297];K11000//callose synthase [EC:2.4.1.-]	gi|359489593|ref|XP_003633947.1|//PREDICTED: pentatricopeptide repeat-containing protein At5g08510 [Vitis vinifera]
TEA020025.1	1.06333	1.29333	0.943333	0.82	0.896667	NA	NA	NA	K15271//ATP-dependent DNA helicase HFM1/MER3 [EC:3.6.4.12];K19589//release factor glutamine methyltransferase [EC:2.1.1.297]	gi|731419032|ref|XP_010660879.1|//PREDICTED: pentatricopeptide repeat-containing protein At2g13600-like [Vitis vinifera]
TEA016729.1	0.706667	0.793333	1.1	0.85	0.863333	NA	NA	NA	K15271//ATP-dependent DNA helicase HFM1/MER3 [EC:3.6.4.12];K01074//palmitoyl-protein thioesterase [EC:3.1.2.22];K19589//release factor glutamine methyltransferase [EC:2.1.1.297]	gi|731430095|ref|XP_002278486.3|//PREDICTED: pentatricopeptide repeat-containing protein At3g21470 [Vitis vinifera]
TEA002462.1	0.706667	0.88	1.08	0.73	0.973333	NA	NA	NA	K19589//release factor glutamine methyltransferase [EC:2.1.1.297];K11000//callose synthase [EC:2.4.1.-];K13800//UMP-CMP kinase [EC:2.7.4.- 2.7.4.14]	gi|225466051|ref|XP_002263650.1|//PREDICTED: pentatricopeptide repeat-containing protein At4g25270, chloroplastic [Vitis vinifera]
BGI_novel_G000085	0.95	0.83	0.986667	0.753333	1.21333	NA	NA	NA	K01889//phenylalanyl-tRNA synthetase alpha chain [EC:6.1.1.20];K01915//glutamine synthetase [EC:6.3.1.2];K04079//molecular chaperone HtpG	gi|697185050|ref|XP_009601545.1|//PREDICTED: F-box/kelch-repeat protein At3g23880-like [Nicotiana tomentosiformis]
TEA022566.1	1.63333	1.45667	1.39333	1.41	1.32333	NA	GO:0008270//zinc ion binding	NA	K15271//ATP-dependent DNA helicase HFM1/MER3 [EC:3.6.4.12];K19589//release factor glutamine methyltransferase [EC:2.1.1.297];K07178//RIO kinase 1 [EC:2.7.11.1]	gi|694384425|ref|XP_009368106.1|//PREDICTED: pentatricopeptide repeat-containing protein At2g13600 [Pyrus x bretschneideri]
TEA032749.1	0.56	0.46	0.493333	0.573333	0.373333	NA	NA	NA	K19589//release factor glutamine methyltransferase [EC:2.1.1.297];K03452//magnesium/proton exchanger;K11000//callose synthase [EC:2.4.1.-]	gi|976920009|gb|KVI04764.1|//cytochrome P450 [Cynara cardunculus var. scolymus];gi|567858198|ref|XP_006421782.1|//hypothetical protein CICLE_v10004643mg [Citrus clementina]
BGI_novel_G004300	1.79333	1.79333	1.70333	1.70333	1.00333	NA	NA	NA	K01889//phenylalanyl-tRNA synthetase alpha chain [EC:6.1.1.20];K01915//glutamine synthetase [EC:6.3.1.2];K08955//ATP-dependent metalloprotease [EC:3.4.24.-];K04079//molecular chaperone HtpG	gi|697185050|ref|XP_009601545.1|//PREDICTED: F-box/kelch-repeat protein At3g23880-like [Nicotiana tomentosiformis]
TEA032238.1	0.293333	0.463333	0.806667	0.843333	0.516667	NA	NA	NA	K19589//release factor glutamine methyltransferase [EC:2.1.1.297]	gi|225470997|ref|XP_002266598.1|//PREDICTED: pentatricopeptide repeat-containing protein At2g29760, chloroplastic [Vitis vinifera]
TEA002127.1	1.06667	0.856667	1.25333	0.736667	0.97	NA	NA	NA	K19589//release factor glutamine methyltransferase [EC:2.1.1.297]	gi|359479098|ref|XP_002274209.2|//PREDICTED: pentatricopeptide repeat-containing protein At1g05750, chloroplastic [Vitis vinifera]
TEA006262.1	0.533333	0.803333	0.79	0.66	0.646667	NA	NA	NA	K01074//palmitoyl-protein thioesterase [EC:3.1.2.22];K19090//CRISPR-associated protein Cas5t;K19589//release factor glutamine methyltransferase [EC:2.1.1.297];K06066//CBF1 interacting corepressor	gi|225463844|ref|XP_002265179.1|//PREDICTED: pentatricopeptide repeat-containing protein At1g08070-like [Vitis vinifera]
TEA025739.1	1.3	1.46667	1.05	0.943333	1.05333	GO:0043231//intracellular membrane-bounded organelle	NA	NA	K19090//CRISPR-associated protein Cas5t;K19589//release factor glutamine methyltransferase [EC:2.1.1.297];K06066//CBF1 interacting corepressor	gi|225444744|ref|XP_002278128.1|//PREDICTED: pentatricopeptide repeat-containing protein At1g11290 [Vitis vinifera]
TEA026018.1	0.56	1.05333	0.746667	0.816667	0.776667	NA	NA	NA	K17964//leucine-rich PPR motif-containing protein, mitochondrial;K19589//release factor glutamine methyltransferase [EC:2.1.1.297];K06066//CBF1 interacting corepressor;K11000//callose synthase [EC:2.4.1.-]	gi|225445812|ref|XP_002275298.1|//PREDICTED: pentatricopeptide repeat-containing protein At4g30700 [Vitis vinifera]
TEA008724.1	0.633333	0.82	0.746667	0.423333	0.426667	NA	NA	NA	K15271//ATP-dependent DNA helicase HFM1/MER3 [EC:3.6.4.12];K01074//palmitoyl-protein thioesterase [EC:3.1.2.22];K19090//CRISPR-associated protein Cas5t;K19589//release factor glutamine methyltransferase [EC:2.1.1.297]	gi|359484390|ref|XP_002281719.2|//PREDICTED: pentatricopeptide repeat-containing protein At1g31430 [Vitis vinifera]
TEA021574.1	1.12667	1.15667	1.20667	0.9	0.863333	NA	NA	NA	K15271//ATP-dependent DNA helicase HFM1/MER3 [EC:3.6.4.12];K19589//release factor glutamine methyltransferase [EC:2.1.1.297];K03798//cell division protease FtsH [EC:3.4.24.-]	gi|225465641|ref|XP_002270476.1|//PREDICTED: pentatricopeptide repeat-containing protein At5g08305 [Vitis vinifera]
TEA020813.1	0.173333	0.226667	0.25	0.303333	0.533333	NA	NA	NA	K19589//release factor glutamine methyltransferase [EC:2.1.1.297]	gi|359484390|ref|XP_002281719.2|//PREDICTED: pentatricopeptide repeat-containing protein At1g31430 [Vitis vinifera]
TEA030339.1	0.653333	0.64	0.76	0.613333	0.463333	NA	NA	NA	K15271//ATP-dependent DNA helicase HFM1/MER3 [EC:3.6.4.12];K19090//CRISPR-associated protein Cas5t;K19589//release factor glutamine methyltransferase [EC:2.1.1.297]	gi|225446273|ref|XP_002266689.1|//PREDICTED: pentatricopeptide repeat-containing protein At2g34400 [Vitis vinifera]
BGI_novel_G004308	1.17333	0.703333	0.786667	0.683333	0.566667	NA	NA	NA	K01889//phenylalanyl-tRNA synthetase alpha chain [EC:6.1.1.20];K01915//glutamine synthetase [EC:6.3.1.2];K04079//molecular chaperone HtpG	gi|255573101|ref|XP_002527480.1|//conserved hypothetical protein [Ricinus communis]
TEA006727.1	0.993333	1.02333	1.14	0.72	0.626667	NA	NA	NA	K15271//ATP-dependent DNA helicase HFM1/MER3 [EC:3.6.4.12];K19589//release factor glutamine methyltransferase [EC:2.1.1.297]	gi|359477376|ref|XP_002280144.2|//PREDICTED: pentatricopeptide repeat-containing protein At4g02750-like isoform X1 [Vitis vinifera]
BGI_novel_G003318	0.976667	1.03667	1.35667	0.843333	0.966667	NA	NA	NA	K01889//phenylalanyl-tRNA synthetase alpha chain [EC:6.1.1.20];K01915//glutamine synthetase [EC:6.3.1.2];K08955//ATP-dependent metalloprotease [EC:3.4.24.-];K15030//translation initiation factor 3 subunit M	gi|697130189|ref|XP_009619158.1|//PREDICTED: F-box protein At3g07870-like [Nicotiana tomentosiformis]
TEA004209.1	0.703333	0.69	0.48	0.743333	0.506667	NA	NA	NA	K15271//ATP-dependent DNA helicase HFM1/MER3 [EC:3.6.4.12];K04733//interleukin-1 receptor-associated kinase 4 [EC:2.7.11.1];K19589//release factor glutamine methyltransferase [EC:2.1.1.297];K06066//CBF1 interacting corepressor;K10398//kinesin family member 11	gi|225454363|ref|XP_002276073.1|//PREDICTED: pentatricopeptide repeat-containing protein At2g46050, mitochondrial [Vitis vinifera]
BGI_novel_G005350	0.426667	0.446667	0.64	0.326667	0.383333	NA	NA	NA	K01889//phenylalanyl-tRNA synthetase alpha chain [EC:6.1.1.20];K01915//glutamine synthetase [EC:6.3.1.2];K15030//translation initiation factor 3 subunit M	gi|224089629|ref|XP_002308787.1|//hypothetical protein POPTR_0006s01360g [Populus trichocarpa]
BGI_novel_G004307	0.533333	0.686667	0.69	0.513333	0.863333	NA	NA	NA	K01889//phenylalanyl-tRNA synthetase alpha chain [EC:6.1.1.20];K01915//glutamine synthetase [EC:6.3.1.2];K15030//translation initiation factor 3 subunit M;K08955//ATP-dependent metalloprotease [EC:3.4.24.-];K04079//molecular chaperone HtpG	gi|697185050|ref|XP_009601545.1|//PREDICTED: F-box/kelch-repeat protein At3g23880-like [Nicotiana tomentosiformis]
TEA032241.1	0.446667	0.666667	0.59	0.39	0.523333	NA	NA	NA	K19589//release factor glutamine methyltransferase [EC:2.1.1.297];K03452//magnesium/proton exchanger;K07178//RIO kinase 1 [EC:2.7.11.1]	gi|225470997|ref|XP_002266598.1|//PREDICTED: pentatricopeptide repeat-containing protein At2g29760, chloroplastic [Vitis vinifera]
TEA018675.1	0.416667	0.933333	0.653333	0.466667	0.306667	NA	NA	NA	K15271//ATP-dependent DNA helicase HFM1/MER3 [EC:3.6.4.12];K19589//release factor glutamine methyltransferase [EC:2.1.1.297]	gi|694399333|ref|XP_009374796.1|//PREDICTED: pentatricopeptide repeat-containing protein At1g05750, chloroplastic-like [Pyrus x bretschneideri]
TEA013737.1	0.49	0.71	0.713333	0.716667	0.44	NA	NA	NA	K01074//palmitoyl-protein thioesterase [EC:3.1.2.22];K19090//CRISPR-associated protein Cas5t;K19589//release factor glutamine methyltransferase [EC:2.1.1.297];K03798//cell division protease FtsH [EC:3.4.24.-]	gi|731383943|ref|XP_010647944.1|//PREDICTED: pentatricopeptide repeat-containing protein At3g29230-like [Vitis vinifera];gi|645261674|ref|XP_008236408.1|//PREDICTED: pentatricopeptide repeat-containing protein At1g08070-like [Prunus mume]
TEA016309.1	0.183333	0.126667	0.123333	0.24	0.34	NA	NA	NA	K17964//leucine-rich PPR motif-containing protein, mitochondrial;K01074//palmitoyl-protein thioesterase [EC:3.1.2.22];K19589//release factor glutamine methyltransferase [EC:2.1.1.297]	gi|697180948|ref|XP_009599458.1|//PREDICTED: putative pentatricopeptide repeat-containing protein At5g37570 [Nicotiana tomentosiformis]
TEA001301.1	0.7	0.68	0.546667	0.73	0.243333	NA	NA	NA	K19589//release factor glutamine methyltransferase [EC:2.1.1.297];K10683//BRCA1-associated RING domain protein 1	gi|731402833|ref|XP_002264123.2|//PREDICTED: putative pentatricopeptide repeat-containing protein At3g15930 [Vitis vinifera]
TEA013043.1	0.553333	0.62	0.596667	0.686667	0.73	GO:0043231//intracellular membrane-bounded organelle	NA	NA	K19090//CRISPR-associated protein Cas5t;K19589//release factor glutamine methyltransferase [EC:2.1.1.297]	gi|225444744|ref|XP_002278128.1|//PREDICTED: pentatricopeptide repeat-containing protein At1g11290 [Vitis vinifera]
TEA024042.1	0.99	1.01333	1.03333	0.99	0.673333	NA	NA	NA	K01074//palmitoyl-protein thioesterase [EC:3.1.2.22];K19090//CRISPR-associated protein Cas5t;K19589//release factor glutamine methyltransferase [EC:2.1.1.297];K06066//CBF1 interacting corepressor	gi|225443714|ref|XP_002265079.1|//PREDICTED: pentatricopeptide repeat-containing protein At4g18840 [Vitis vinifera]
TEA032939.1	0.433333	0.486667	0.533333	0.393333	0.36	NA	NA	NA	K01074//palmitoyl-protein thioesterase [EC:3.1.2.22];K17964//leucine-rich PPR motif-containing protein, mitochondrial;K19090//CRISPR-associated protein Cas5t;K19589//release factor glutamine methyltransferase [EC:2.1.1.297];K03452//magnesium/proton exchanger	gi|731405836|ref|XP_010655932.1|//PREDICTED: pentatricopeptide repeat-containing protein At1g08070 [Vitis vinifera];gi|359484088|ref|XP_002263394.2|//PREDICTED: pentatricopeptide repeat-containing protein At2g29760, chloroplastic [Vitis vinifera]
TEA029822.1	0.68	0.556667	0.596667	0.67	0.596667	NA	NA	NA	K19589//release factor glutamine methyltransferase [EC:2.1.1.297];K06066//CBF1 interacting corepressor	gi|225444744|ref|XP_002278128.1|//PREDICTED: pentatricopeptide repeat-containing protein At1g11290 [Vitis vinifera]
TEA003189.1	0.856667	1.16	0.87	0.953333	0.97	NA	NA	NA	K15271//ATP-dependent DNA helicase HFM1/MER3 [EC:3.6.4.12];K17964//leucine-rich PPR motif-containing protein, mitochondrial;K19589//release factor glutamine methyltransferase [EC:2.1.1.297];K03798//cell division protease FtsH [EC:3.4.24.-];K03452//magnesium/proton exchanger	gi|694440658|ref|XP_009347135.1|//PREDICTED: putative pentatricopeptide repeat-containing protein At1g10330 [Pyrus x bretschneideri];gi|731409483|ref|XP_010657213.1|//PREDICTED: putative pentatricopeptide repeat-containing protein At1g10330 [Vitis vinifera]
BGI_novel_G005998	0.53	0.353333	0.62	0.293333	0.183333	NA	NA	NA	K01915//glutamine synthetase [EC:6.3.1.2]	gi|661880436|emb|CDP15967.1|//unnamed protein product [Coffea canephora]
TEA022153.1	0.713333	0.643333	0.63	0.613333	0.34	NA	NA	NA	K15271//ATP-dependent DNA helicase HFM1/MER3 [EC:3.6.4.12];K01074//palmitoyl-protein thioesterase [EC:3.1.2.22];K19090//CRISPR-associated protein Cas5t;K19589//release factor glutamine methyltransferase [EC:2.1.1.297]	gi|731440293|ref|XP_010646392.1|//PREDICTED: pentatricopeptide repeat-containing protein At2g22410, mitochondrial-like [Vitis vinifera]
TEA007596.1	0.49	0.476667	0.533333	0.486667	0.516667	NA	NA	NA	K17964//leucine-rich PPR motif-containing protein, mitochondrial;K01074//palmitoyl-protein thioesterase [EC:3.1.2.22];K19090//CRISPR-associated protein Cas5t;K19589//release factor glutamine methyltransferase [EC:2.1.1.297];K03798//cell division protease FtsH [EC:3.4.24.-]	gi|697180948|ref|XP_009599458.1|//PREDICTED: putative pentatricopeptide repeat-containing protein At5g37570 [Nicotiana tomentosiformis]
TEA006083.1	0.49	0.54	0.263333	0.436667	0.206667	NA	NA	NA	K19589//release factor glutamine methyltransferase [EC:2.1.1.297];K10683//BRCA1-associated RING domain protein 1;K11000//callose synthase [EC:2.4.1.-]	gi|731396505|ref|XP_010652525.1|//PREDICTED: uncharacterized protein LOC100250295 [Vitis vinifera]
TEA022254.1	0.253333	0.333333	0.273333	0.303333	0.276667	NA	NA	NA	K19589//release factor glutamine methyltransferase [EC:2.1.1.297]	gi|359483391|ref|XP_003632946.1|//PREDICTED: pentatricopeptide repeat-containing protein At4g04370 isoform X1 [Vitis vinifera]
TEA004145.1	0.8	0.996667	0.633333	0.666667	0.696667	NA	NA	NA	K19589//release factor glutamine methyltransferase [EC:2.1.1.297];K10683//BRCA1-associated RING domain protein 1;K17285//selenium-binding protein 1;K11000//callose synthase [EC:2.4.1.-]	gi|225466163|ref|XP_002263755.1|//PREDICTED: pentatricopeptide repeat-containing protein At5g66520-like [Vitis vinifera]
TEA012545.1	0.38	0.39	0.63	0.336667	0.45	NA	NA	NA	K19090//CRISPR-associated protein Cas5t;K19589//release factor glutamine methyltransferase [EC:2.1.1.297]	gi|720026009|ref|XP_010264122.1|//PREDICTED: putative pentatricopeptide repeat-containing protein At3g25060, mitochondrial [Nelumbo nucifera]
TEA021581.1	1.00333	1.06667	0.806667	0.543333	0.916667	NA	NA	NA	K19589//release factor glutamine methyltransferase [EC:2.1.1.297];K10683//BRCA1-associated RING domain protein 1	gi|147825156|emb|CAN75501.1|//hypothetical protein VITISV_034156 [Vitis vinifera]
BGI_novel_G008552	0.9	1.33333	1.25667	0.926667	0.363333	NA	NA	NA	K01889//phenylalanyl-tRNA synthetase alpha chain [EC:6.1.1.20];K01915//glutamine synthetase [EC:6.3.1.2];K15030//translation initiation factor 3 subunit M	gi|565372758|ref|XP_006352955.1|//PREDICTED: F-box protein At3g07870-like [Solanum tuberosum]
TEA017929.1	0.356667	0.29	0.413333	0.566667	0.4	NA	NA	NA	K19589//release factor glutamine methyltransferase [EC:2.1.1.297];K03798//cell division protease FtsH [EC:3.4.24.-];K10683//BRCA1-associated RING domain protein 1	gi|359491319|ref|XP_002281821.2|//PREDICTED: putative pentatricopeptide repeat-containing protein At1g74400 [Vitis vinifera]
BGI_novel_G012119	0.46	0.616667	0.596667	0.6	0.496667	NA	GO:0003677//DNA binding	NA	K17964//leucine-rich PPR motif-containing protein, mitochondrial;K01074//palmitoyl-protein thioesterase [EC:3.1.2.22];K19589//release factor glutamine methyltransferase [EC:2.1.1.297];K03452//magnesium/proton exchanger	gi|645260172|ref|XP_008235707.1|//PREDICTED: pentatricopeptide repeat-containing protein At1g06145-like [Prunus mume]
TEA024627.1	0.32	0.516667	0.416667	0.406667	0.283333	NA	NA	NA	K19090//CRISPR-associated protein Cas5t;K19589//release factor glutamine methyltransferase [EC:2.1.1.297]	gi|225456517|ref|XP_002281018.1|//PREDICTED: pentatricopeptide repeat-containing protein At1g08070-like [Vitis vinifera];gi|604318642|gb|EYU30134.1|//hypothetical protein MIMGU_mgv1a002946mg [Erythranthe guttata]
TEA014447.1	0.49	0.573333	0.343333	0.456667	0.53	NA	NA	NA	K01074//palmitoyl-protein thioesterase [EC:3.1.2.22];K19090//CRISPR-associated protein Cas5t;K19589//release factor glutamine methyltransferase [EC:2.1.1.297]	gi|225452922|ref|XP_002278886.1|//PREDICTED: pentatricopeptide repeat-containing protein At3g29230 [Vitis vinifera]
BGI_novel_G013653	0.366667	0.24	0.376667	0.38	0.326667	NA	NA	NA	K17964//leucine-rich PPR motif-containing protein, mitochondrial;K01074//palmitoyl-protein thioesterase [EC:3.1.2.22];K19090//CRISPR-associated protein Cas5t;K19589//release factor glutamine methyltransferase [EC:2.1.1.297]	gi|225430410|ref|XP_002282982.1|//PREDICTED: pentatricopeptide repeat-containing protein At1g08070 [Vitis vinifera]
TEA020301.1	0.546667	0.47	0.593333	0.416667	0.33	GO:0016021//integral component of membrane;GO:0005739//mitochondrion	NA	GO:0009414//response to water deprivation;GO:0080156//mitochondrial mRNA modification;GO:0009737//response to abscisic acid	K01176//alpha-amylase [EC:3.2.1.1];K19589//release factor glutamine methyltransferase [EC:2.1.1.297];K00026//malate dehydrogenase [EC:1.1.1.37]	gi|595908533|ref|XP_007214232.1|//hypothetical protein PRUPE_ppa025752mg, partial [Prunus persica];gi|225463207|ref|XP_002267970.1|//PREDICTED: putative pentatricopeptide repeat-containing protein At5g08490-like [Vitis vinifera]
TEA031940.1	0.463333	0.513333	0.406667	0.36	0.363333	NA	NA	NA	K01074//palmitoyl-protein thioesterase [EC:3.1.2.22];K19589//release factor glutamine methyltransferase [EC:2.1.1.297]	gi|225435834|ref|XP_002283791.1|//PREDICTED: pentatricopeptide repeat-containing protein At5g56310 [Vitis vinifera]
TEA011436.1	0.416667	0.19	0.44	0.353333	0.44	NA	NA	NA	K01176//alpha-amylase [EC:3.2.1.1];K19589//release factor glutamine methyltransferase [EC:2.1.1.297];K06066//CBF1 interacting corepressor	gi|225438593|ref|XP_002276456.1|//PREDICTED: pentatricopeptide repeat-containing protein At4g19191, mitochondrial [Vitis vinifera]
TEA032757.1	0.453333	0.243333	0.39	0.293333	0.146667	NA	NA	NA	K19589//release factor glutamine methyltransferase [EC:2.1.1.297]	gi|731423060|ref|XP_010662353.1|//PREDICTED: pentatricopeptide repeat-containing protein At5g66520-like [Vitis vinifera]
TEA029742.1	0.443333	0.536667	0.546667	0.386667	0.496667	NA	NA	NA	K19589//release factor glutamine methyltransferase [EC:2.1.1.297];K10683//BRCA1-associated RING domain protein 1;K11000//callose synthase [EC:2.4.1.-]	gi|731409822|ref|XP_010657333.1|//PREDICTED: putative pentatricopeptide repeat-containing protein At3g11460 [Vitis vinifera]
TEA006188.1	0.43	0.326667	0.46	0.646667	0.276667	NA	NA	NA	K19090//CRISPR-associated protein Cas5t;K19589//release factor glutamine methyltransferase [EC:2.1.1.297];K06066//CBF1 interacting corepressor;K17710//pentatricopeptide repeat domain-containing protein 1	gi|359494657|ref|XP_002264130.2|//PREDICTED: pentatricopeptide repeat-containing protein At4g13650-like [Vitis vinifera];gi|802744673|ref|XP_012087458.1|//PREDICTED: pentatricopeptide repeat-containing protein At3g20730 [Jatropha curcas]
BGI_novel_G015204	0.423333	0.46	0.256667	0.316667	0.296667	NA	NA	NA	K07466//replication factor A1;K09422//myb proto-oncogene protein, plant;K12616//enhancer of mRNA-decapping protein 4;K01915//glutamine synthetase [EC:6.3.1.2];K11292//transcription elongation factor SPT6	gi|568859331|ref|XP_006483194.1|//PREDICTED: putative ribonuclease H protein At1g65750-like [Citrus sinensis]
TEA012607.1	0.173333	0.64	0.143333	0.23	0.09	NA	NA	NA	K01074//palmitoyl-protein thioesterase [EC:3.1.2.22];K19090//CRISPR-associated protein Cas5t;K19589//release factor glutamine methyltransferase [EC:2.1.1.297];K17710//pentatricopeptide repeat domain-containing protein 1;K10683//BRCA1-associated RING domain protein 1;K07178//RIO kinase 1 [EC:2.7.11.1]	gi|297734524|emb|CBI15771.3|//unnamed protein product [Vitis vinifera]
TEA028085.1	0.18	0.283333	0.236667	0.0766667	0.203333	NA	NA	NA	K01074//palmitoyl-protein thioesterase [EC:3.1.2.22];K19090//CRISPR-associated protein Cas5t;K19589//release factor glutamine methyltransferase [EC:2.1.1.297];K17710//pentatricopeptide repeat domain-containing protein 1	gi|731410119|ref|XP_010657439.1|//PREDICTED: pentatricopeptide repeat-containing protein At5g48910-like isoform X1 [Vitis vinifera]
TEA013638.1	0.173333	0.263333	0.346667	0.243333	0.15	NA	NA	NA	K19589//release factor glutamine methyltransferase [EC:2.1.1.297];K17710//pentatricopeptide repeat domain-containing protein 1	gi|225470674|ref|XP_002269391.1|//PREDICTED: pentatricopeptide repeat-containing protein At2g13600-like isoform X2 [Vitis vinifera]
TEA026029.1	0.203333	0.61	0.336667	0.36	0.25	NA	NA	NA	K19589//release factor glutamine methyltransferase [EC:2.1.1.297]	gi|359483391|ref|XP_003632946.1|//PREDICTED: pentatricopeptide repeat-containing protein At4g04370 isoform X1 [Vitis vinifera]
TEA030022.1	0.446667	0.496667	0.523333	0.366667	0.283333	NA	NA	NA	K01176//alpha-amylase [EC:3.2.1.1];K19589//release factor glutamine methyltransferase [EC:2.1.1.297];K17710//pentatricopeptide repeat domain-containing protein 1	gi|225456926|ref|XP_002278116.1|//PREDICTED: putative pentatricopeptide repeat-containing protein At1g64310 [Vitis vinifera]
BGI_novel_G008490	0.503333	0.323333	0.453333	0.366667	0.42	NA	NA	NA	K01889//phenylalanyl-tRNA synthetase alpha chain [EC:6.1.1.20];K01915//glutamine synthetase [EC:6.3.1.2]	gi|661870595|emb|CDP21417.1|//unnamed protein product [Coffea canephora]
BGI_novel_G001248	0	0.0333333	0.06	0	0.12	NA	GO:0003824//catalytic activity	GO:0006164//purine nucleotide biosynthetic process	K01951//GMP synthase (glutamine-hydrolysing) [EC:6.3.5.2]	gi|255573621|ref|XP_002527733.1|//GMP synthase, putative [Ricinus communis]
TEA007417.1	0	0	0.126667	0	0.0333333	NA	NA	NA	K04733//interleukin-1 receptor-associated kinase 4 [EC:2.7.11.1];K19589//release factor glutamine methyltransferase [EC:2.1.1.297];K06066//CBF1 interacting corepressor;K17710//pentatricopeptide repeat domain-containing protein 1	gi|590635097|ref|XP_007028547.1|//Pentatricopeptide repeat (PPR) superfamily protein, putative isoform 1 [Theobroma cacao]
TEA011404.1	0.43	0.44	0.503333	0.403333	0.353333	NA	NA	NA	K19090//CRISPR-associated protein Cas5t;K19589//release factor glutamine methyltransferase [EC:2.1.1.297];K03452//magnesium/proton exchanger;K03798//cell division protease FtsH [EC:3.4.24.-]	gi|147816454|emb|CAN77435.1|//hypothetical protein VITISV_017817 [Vitis vinifera];gi|657942263|ref|XP_008351077.1|//PREDICTED: uncharacterized protein LOC103414149 [Malus domestica]
TEA004838.1	0.0766667	0.18	0.21	0.233333	0.0266667	NA	NA	NA	K04733//interleukin-1 receptor-associated kinase 4 [EC:2.7.11.1];K01176//alpha-amylase [EC:3.2.1.1];K19589//release factor glutamine methyltransferase [EC:2.1.1.297]	gi|595845899|ref|XP_007209027.1|//hypothetical protein PRUPE_ppa023983mg, partial [Prunus persica]
TEA014698.1	0	0.0166667	0.04	0.0766667	0.02	NA	NA	NA	K19589//release factor glutamine methyltransferase [EC:2.1.1.297];K10683//BRCA1-associated RING domain protein 1	gi|225444407|ref|XP_002265471.1|//PREDICTED: pentatricopeptide repeat-containing protein At1g09220, mitochondrial-like [Vitis vinifera]
TEA019890.1	0.0566667	0.0266667	0.106667	0.02	0	NA	NA	NA	K01950//NAD+ synthase (glutamine-hydrolysing) [EC:6.3.5.1];K11294//nucleolin	gi|672195805|ref|XP_008776640.1|//PREDICTED: uncharacterized protein LOC103696715 [Phoenix dactylifera]
BGI_novel_G005568	0.276667	0.213333	0.12	0.21	0.12	NA	NA	NA	K01074//palmitoyl-protein thioesterase [EC:3.1.2.22];K19589//release factor glutamine methyltransferase [EC:2.1.1.297]	gi|590600103|ref|XP_007019367.1|//Tetratricopeptide repeat superfamily protein [Theobroma cacao]
TEA012785.1	0	0	0	0.0266667	0.14	NA	NA	NA	K01889//phenylalanyl-tRNA synthetase alpha chain [EC:6.1.1.20];K01915//glutamine synthetase [EC:6.3.1.2];K11649//SWI/SNF related-matrix-associated actin-dependent regulator of chromatin subfamily C;K15030//translation initiation factor 3 subunit M	gi|697185050|ref|XP_009601545.1|//PREDICTED: F-box/kelch-repeat protein At3g23880-like [Nicotiana tomentosiformis];gi|643731717|gb|KDP38909.1|//hypothetical protein JCGZ_00666 [Jatropha curcas]
TEA005579.1	0.02	0.0633333	0.0233333	0.0233333	0	NA	NA	NA	K19589//release factor glutamine methyltransferase [EC:2.1.1.297]	gi|731440448|ref|XP_010646821.1|//PREDICTED: pentatricopeptide repeat-containing protein At5g66520-like isoform X1 [Vitis vinifera]
TEA028602.1	0.206667	0.1	0.07	0.143333	0.15	NA	NA	NA	K19589//release factor glutamine methyltransferase [EC:2.1.1.297]	gi|590670944|ref|XP_007038198.1|//Tetratricopeptide repeat-like superfamily protein, putative [Theobroma cacao]
TEA001023.1	0	0	0	0	0	NA	NA	NA	K19090//CRISPR-associated protein Cas5t;K19589//release factor glutamine methyltransferase [EC:2.1.1.297];K03798//cell division protease FtsH [EC:3.4.24.-];K10683//BRCA1-associated RING domain protein 1	gi|731408186|ref|XP_010656763.1|//PREDICTED: pentatricopeptide repeat-containing protein At2g13600-like isoform X3 [Vitis vinifera]
BGI_novel_G004787	0.113333	0.163333	0.423333	0.356667	0.196667	NA	NA	NA	K19589//release factor glutamine methyltransferase [EC:2.1.1.297];K00901//diacylglycerol kinase (ATP) [EC:2.7.1.107];K03452//magnesium/proton exchanger;K07178//RIO kinase 1 [EC:2.7.11.1]	gi|225445484|ref|XP_002282063.1|//PREDICTED: pentatricopeptide repeat-containing protein At5g66520-like [Vitis vinifera]
TEA019934.1	0.0933333	0.0666667	0.05	0	0	NA	NA	NA	K19589//release factor glutamine methyltransferase [EC:2.1.1.297]	gi|225450622|ref|XP_002278152.1|//PREDICTED: pentatricopeptide repeat-containing protein At1g09190 [Vitis vinifera]
TEA023075.1	0	0	0	0	0	NA	NA	NA	K05282//gibberellin 20-oxidase [EC:1.14.11.12];K01951//GMP synthase (glutamine-hydrolysing) [EC:6.3.5.2]	gi|698508826|ref|XP_009799663.1|//PREDICTED: probable 2-oxoglutarate-dependent dioxygenase AOP1 [Nicotiana sylvestris]
TEA017525.1	0.11	0.196667	0.13	0.123333	0.17	NA	GO:0016741//transferase activity, transferring one-carbon groups;GO:0008276//protein methyltransferase activity;GO:0005488//binding;GO:0003676//nucleic acid binding	GO:0006730//one-carbon metabolic process;GO:0006479//protein methylation	K19589//release factor glutamine methyltransferase [EC:2.1.1.297]	gi|1000940248|ref|XP_002532710.2|//PREDICTED: hemK methyltransferase family member 2 [Ricinus communis];gi|255583924|ref|XP_002532710.1|//n6-DNA-methyltransferase, putative [Ricinus communis]
BGI_novel_G005567	0.226667	0.12	0.0766667	0	0.12	NA	NA	NA	K01074//palmitoyl-protein thioesterase [EC:3.1.2.22];K19589//release factor glutamine methyltransferase [EC:2.1.1.297];K07178//RIO kinase 1 [EC:2.7.11.1]	gi|590600103|ref|XP_007019367.1|//Tetratricopeptide repeat superfamily protein [Theobroma cacao]
TEA019640.1	0.0266667	0	0.19	0	0	NA	NA	NA	K19589//release factor glutamine methyltransferase [EC:2.1.1.297];K06066//CBF1 interacting corepressor;K03798//cell division protease FtsH [EC:3.4.24.-];K10683//BRCA1-associated RING domain protein 1	gi|147860852|emb|CAN83162.1|//hypothetical protein VITISV_022557 [Vitis vinifera]
TEA024516.1	0.163333	0	0.0866667	0.2	0.236667	NA	GO:0016706//oxidoreductase activity, acting on paired donors, with incorporation or reduction of molecular oxygen, 2-oxoglutarate as one donor, and incorporation of one atom each of oxygen into both donors	GO:0008152//metabolic process	K05282//gibberellin 20-oxidase [EC:1.14.11.12];K04124//gibberellin 3-beta-dioxygenase [EC:1.14.11.15];K01951//GMP synthase (glutamine-hydrolysing) [EC:6.3.5.2]	gi|590671448|ref|XP_007038334.1|//2-oxoglutarate-dependent dioxygenase [Theobroma cacao]
TEA015198.1	518.197	831.313	1171.58	744.007	838.567	NA	NA	NA	NA	gi|225441137|ref|XP_002266164.1|//PREDICTED: protein fluG-like [Vitis vinifera];gi|394987256|gb|AFN42875.1|//glutamine synthetase [Camellia sinensis]
TEA033624.1	28.44	28.36	28.0767	28.9933	25.4233	NA	NA	NA	NA	gi|225459530|ref|XP_002284460.1|//PREDICTED: glutamic acid-rich protein [Vitis vinifera]
TEA000781.1	17.5033	17.2133	20.44	17.88	16.04	NA	NA	NA	K10750//chromatin assembly factor 1 subunit A;K12811//ATP-dependent RNA helicase DDX46/PRP5 [EC:3.6.4.13];K09566//peptidyl-prolyl isomerase G (cyclophilin G) [EC:5.2.1.8]	gi|743853239|ref|XP_011029461.1|//PREDICTED: splicing regulatory glutamine/lysine-rich protein 1 [Populus euphratica];gi|595863393|ref|XP_007211573.1|//hypothetical protein PRUPE_ppa008430mg [Prunus persica]
TEA004219.1	7.09667	5.27333	5.88333	5.84667	7.64667	NA	NA	NA	K12821//pre-mRNA-processing factor 40;K11984//U4/U6.U5 tri-snRNP-associated protein 1	gi|720034787|ref|XP_010266830.1|//PREDICTED: glutamic acid-rich protein-like [Nelumbo nucifera];gi|698563884|ref|XP_009772830.1|//PREDICTED: glutamic acid-rich protein-like [Nicotiana sylvestris]
BGI_novel_G005627	4.42	6.33333	17.01	14.9967	17.8533	GO:0016020//membrane	NA	NA	K13128//zinc finger CCHC domain-containing protein 8	gi|590651722|ref|XP_007032963.1|//Glutamine dumper 2, putative [Theobroma cacao]
BGI_novel_G013269	6.60333	5.93333	7.87333	6.26	7.97	NA	GO:0016811//hydrolase activity, acting on carbon-nitrogen (but not peptide) bonds, in linear amides	NA	NA	gi|568873736|ref|XP_006489984.1|//PREDICTED: protein N-terminal glutamine amidohydrolase [Citrus sinensis]
TEA020725.1	6.89	7.85333	6.84333	6.02	2.71333	NA	NA	NA	NA	gi|359492675|ref|XP_002281567.2|//PREDICTED: glutamic acid-rich protein [Vitis vinifera]
TEA009963.1	1.51	6.50333	33.6533	32.87	30.86	NA	NA	NA	K13128//zinc finger CCHC domain-containing protein 8	gi|255579956|ref|XP_002530813.1|//PREDICTED: protein GLUTAMINE DUMPER 5 [Ricinus communis]
TEA026958.1	3.93	2.17	9.39333	6.05	6.8	NA	NA	NA	NA	gi|747070399|ref|XP_011082020.1|//PREDICTED: protein GLUTAMINE DUMPER 5-like [Sesamum indicum]
TEA006250.1	2.76	2.95333	2.35333	1.64333	1.87	NA	GO:0008725//DNA-3-methyladenine glycosylase activity;GO:0003824//catalytic activity	GO:0006281//DNA repair;GO:0006284//base-excision repair	K01246//DNA-3-methyladenine glycosylase I [EC:3.2.2.20]	gi|566157828|ref|XP_002302474.2|//hypothetical protein POPTR_0002s13490g [Populus trichocarpa];gi|302142449|emb|CBI19652.3|//unnamed protein product [Vitis vinifera];gi|225458364|ref|XP_002281773.1|//PREDICTED: probable GMP synthase [glutamine-hydrolyzing]-like [Vitis vinifera]
BGI_novel_G001556	0.593333	0.863333	0.423333	0.496667	0.383333	NA	NA	NA	K03038//26S proteasome regulatory subunit N8	gi|394987256|gb|AFN42875.1|//glutamine synthetase [Camellia sinensis]
BGI_novel_G009380	0.573333	0.5	1.14667	0.85	0.96	GO:0005623//cell	NA	GO:0045454//cell redox homeostasis	K09527//DnaJ homolog subfamily C member 7	gi|255566591|ref|XP_002524280.1|//Small glutamine-rich tetratricopeptide repeat-containing protein A, putative [Ricinus communis]
BGI_novel_G001558	0.91	1.19	0.133333	0.286667	0.61	NA	GO:0004674//protein serine/threonine kinase activity;GO:0019887//protein kinase regulator activity	GO:0045859//regulation of protein kinase activity;GO:0042149//cellular response to glucose starvation;GO:0046777//protein autophosphorylation	K07200//5'-AMP-activated protein kinase, regulatory gamma subunit	gi|394987256|gb|AFN42875.1|//glutamine synthetase [Camellia sinensis]
TEA028431.1	0.916667	0.796667	0.546667	1.06	0.573333	NA	NA	NA	NA	gi|802625149|ref|XP_012076374.1|//PREDICTED: protein GLUTAMINE DUMPER 5-like [Jatropha curcas]
TEA032125.1	0.13	0.05	0.05	0.156667	0	NA	NA	NA	K17434//large subunit ribosomal protein L53	gi|394987256|gb|AFN42875.1|//glutamine synthetase [Camellia sinensis]
TEA016212.1	0.106667	0	0.123333	0	0.106667	NA	NA	NA	NA	gi|590651722|ref|XP_007032963.1|//Glutamine dumper 2, putative [Theobroma cacao]
BGI_novel_G001559	0.216667	0	0.36	0.326667	0	NA	NA	NA	NA	gi|394987256|gb|AFN42875.1|//glutamine synthetase [Camellia sinensis]
TEA013910.1	0	0	0	0	0.0333333	NA	GO:0016810//hydrolase activity, acting on carbon-nitrogen (but not peptide) bonds	NA	K21286	gi|568873736|ref|XP_006489984.1|//PREDICTED: protein N-terminal glutamine amidohydrolase [Citrus sinensis]
TEA024730.1	15.23	9.08667	17.9633	52.5667	62.2167	GO:0005829//cytosol	GO:0008732//L-allo-threonine aldolase activity;GO:0016832//aldehyde-lyase activity;GO:0048037//cofactor binding	GO:0019752//carboxylic acid metabolic process;GO:0006545//glycine biosynthetic process;GO:0006567//threonine catabolic process	K01620//threonine aldolase [EC:4.1.2.5]	gi|225453044|ref|XP_002266992.1|//PREDICTED: probable low-specificity L-threonine aldolase 1 [Vitis vinifera]
TEA006130.1	38.85	27.98	22.2	14.9433	13.5633	GO:0009536//plastid	GO:0016838//carbon-oxygen lyase activity, acting on phosphates;GO:0048037//cofactor binding	GO:0006566//threonine metabolic process	K01733//threonine synthase [EC:4.2.3.1]	gi|747052859|ref|XP_011072561.1|//PREDICTED: threonine synthase, chloroplastic [Sesamum indicum]
TEA001548.1	18.26	3.68	6.07	6.22333	13.3933	GO:0044424//intracellular part	GO:0016412//serine O-acyltransferase activity	GO:0006563//L-serine metabolic process	K00640//serine O-acetyltransferase [EC:2.3.1.30]	gi|758278267|gb|AJO67231.1|//serine acetyltransferase 2;2 [Vitis vinifera]
TEA016087.1	0.306667	0.546667	3.01	26.1733	20.0767	NA	GO:0016787//hydrolase activity	GO:0006629//lipid metabolic process	K16818//phospholipase A1 [EC:3.1.1.32];K00145//N-acetyl-gamma-glutamyl-phosphate reductase [EC:1.2.1.38]	gi|595886852|ref|XP_007213350.1|//hypothetical protein PRUPE_ppa1027164mg [Prunus persica];gi|255563100|ref|XP_002522554.1|//triacylglycerol lipase, putative [Ricinus communis];gi|225443837|ref|XP_002266982.1|//PREDICTED: phospholipase A1-IIgamma [Vitis vinifera]
TEA022890.1	1.57333	1.74667	11.9967	22.3267	26.39	NA	NA	NA	K02575//MFS transporter, NNP family, nitrate/nitrite transporter	gi|565381603|ref|XP_006357155.1|//PREDICTED: high affinity nitrate transporter 2.7 [Solanum tuberosum]
TEA023838.1	226.273	182.1	434.14	317.96	442.39	NA	GO:0016829//lyase activity	NA	K01673//carbonic anhydrase [EC:4.2.1.1]	gi|568845841|ref|XP_006476774.1|//PREDICTED: carbonic anhydrase 2-like [Citrus sinensis]
TEA000909.1	106.713	50.9067	64.4333	251.597	220.647	NA	GO:0016769//transferase activity, transferring nitrogenous groups;GO:0016846//carbon-sulfur lyase activity;GO:0008483//transaminase activity;GO:0048037//cofactor binding;GO:0030170//pyridoxal phosphate binding	GO:0008652//cellular amino acid biosynthetic process;GO:0009058//biosynthetic process;GO:0006520//cellular amino acid metabolic process	K00815//tyrosine aminotransferase [EC:2.6.1.5]	gi|747104257|ref|XP_011100354.1|//PREDICTED: probable aminotransferase TAT2 [Sesamum indicum];gi|698525157|ref|XP_009759390.1|//PREDICTED: tyrosine aminotransferase-like [Nicotiana sylvestris]
TEA003892.1	64.7333	318.023	258.36	220.76	241.313	GO:0009570//chloroplast stroma	GO:0045181//glutamate synthase activity, NAD(P)H as acceptor;GO:0005506//iron ion binding;GO:0046914//transition metal ion binding;GO:0050660//flavin adenine dinucleotide binding;GO:0051536//iron-sulfur cluster binding;GO:0016040//glutamate synthase (NADH) activity;GO:0000166//nucleotide binding;GO:0010181//FMN binding;GO:0051540//metal cluster binding;GO:0050662//coenzyme binding	GO:0006536//glutamate metabolic process;GO:0009735//response to cytokinin;GO:0048589//developmental growth;GO:0006537//glutamate biosynthetic process;GO:0055114//oxidation-reduction process;GO:0019676//ammonia assimilation cycle	K00264//glutamate synthase (NADPH/NADH) [EC:1.4.1.13 1.4.1.14]	gi|698505776|ref|XP_009798320.1|//PREDICTED: glutamate synthase 1 [NADH], chloroplastic isoform X1 [Nicotiana sylvestris];gi|359490794|ref|XP_002267865.2|//PREDICTED: glutamate synthase 1 [NADH], chloroplastic isoform X1 [Vitis vinifera]
TEA013227.1	33.7233	505.793	69.6867	127.833	180.18	NA	GO:0005506//iron ion binding;GO:0016664//oxidoreductase activity, acting on other nitrogenous compounds as donors, iron-sulfur protein as acceptor;GO:0051540//metal cluster binding	GO:0008152//metabolic process	K00366//ferredoxin-nitrite reductase [EC:1.7.7.1]	gi|703143146|ref|XP_010107937.1|//Ferredoxin--nitrite reductase [Morus notabilis]
TEA011847.1	56.1167	37.3267	79.6933	104.163	112.1	NA	GO:0003855//3-dehydroquinate dehydratase activity;GO:0003824//catalytic activity;GO:0004764//shikimate 3-dehydrogenase (NADP+) activity	GO:0008152//metabolic process;GO:0055114//oxidation-reduction process	K13832//3-dehydroquinate dehydratase / shikimate dehydrogenase [EC:4.2.1.10 1.1.1.25]	gi|732687147|gb|AIZ93902.1|//3-dehydroquinate dehydratase/shikimate dehydrogenase 1 [Camellia sinensis];gi|225451144|ref|XP_002270055.1|//PREDICTED: bifunctional 3-dehydroquinate dehydratase/shikimate dehydrogenase, chloroplastic [Vitis vinifera]
TEA008672.1	43.9567	32.36	67.7633	96.3933	98.4133	NA	GO:0003855//3-dehydroquinate dehydratase activity;GO:0003824//catalytic activity;GO:0004764//shikimate 3-dehydrogenase (NADP+) activity	GO:0008152//metabolic process;GO:0055114//oxidation-reduction process	K13832//3-dehydroquinate dehydratase / shikimate dehydrogenase [EC:4.2.1.10 1.1.1.25]	gi|732687147|gb|AIZ93902.1|//3-dehydroquinate dehydratase/shikimate dehydrogenase 1 [Camellia sinensis];gi|57920902|gb|AAS90324.2|//3-dehydroquinate dehydratase / shikimate dehydrogenase isoform 2 [Nicotiana tabacum];gi|225451144|ref|XP_002270055.1|//PREDICTED: bifunctional 3-dehydroquinate dehydratase/shikimate dehydrogenase, chloroplastic [Vitis vinifera]
TEA026779.1	35.21	81.6633	77.65	82.68	80.5333	GO:0009570//chloroplast stroma	GO:0045181//glutamate synthase activity, NAD(P)H as acceptor;GO:0005506//iron ion binding;GO:0046914//transition metal ion binding;GO:0050660//flavin adenine dinucleotide binding;GO:0051536//iron-sulfur cluster binding;GO:0016040//glutamate synthase (NADH) activity;GO:0000166//nucleotide binding;GO:0010181//FMN binding;GO:0051540//metal cluster binding;GO:0050662//coenzyme binding	GO:0006536//glutamate metabolic process;GO:0009735//response to cytokinin;GO:0048589//developmental growth;GO:0006537//glutamate biosynthetic process;GO:0055114//oxidation-reduction process;GO:0019676//ammonia assimilation cycle	K00264//glutamate synthase (NADPH/NADH) [EC:1.4.1.13 1.4.1.14]	gi|590673877|ref|XP_007039010.1|//NADH-dependent glutamate synthase 1 isoform 4 [Theobroma cacao];gi|359490794|ref|XP_002267865.2|//PREDICTED: glutamate synthase 1 [NADH], chloroplastic isoform X1 [Vitis vinifera];gi|698505778|ref|XP_009798321.1|//PREDICTED: glutamate synthase 1 [NADH], chloroplastic isoform X2 [Nicotiana sylvestris]
TEA007223.1	66.4067	50.8067	31.9533	28.1833	26.6167	NA	GO:0016765//transferase activity, transferring alkyl or aryl (other than methyl) groups	GO:0008652//cellular amino acid biosynthetic process	K01626//3-deoxy-7-phosphoheptulonate synthase [EC:2.5.1.54]	gi|657987898|ref|XP_008386115.1|//PREDICTED: phospho-2-dehydro-3-deoxyheptonate aldolase 1, chloroplastic-like [Malus domestica]
TEA005521.1	20.4533	32.6667	28.18	54.7567	47.29	GO:0044424//intracellular part	GO:0016774//phosphotransferase activity, carboxyl group as acceptor;GO:0016620//oxidoreductase activity, acting on the aldehyde or oxo group of donors, NAD or NADP as acceptor;GO:0032559//adenyl ribonucleotide binding	GO:0006796//phosphate-containing compound metabolic process;GO:0006560//proline metabolic process	K12657//delta-1-pyrroline-5-carboxylate synthetase [EC:2.7.2.11 1.2.1.41]	gi|110532549|gb|ABG74923.1|//pyrroline-5-carboxylate synthetase [Aegiceras corniculatum];gi|6225816|sp|O04015.1|P5CS_ACTDE//RecName: Full=Delta-1-pyrroline-5-carboxylate synthase; Short=P5CS; Includes: RecName: Full=Glutamate 5-kinase; Short=GK; AltName: Full=Gamma-glutamyl kinase; Includes: RecName: Full=Gamma-glutamyl phosphate reductase; Short=GPR; AltName: Full=Glutamate-5-semialdehyde dehydr…
TEA024654.1	25.1833	92.8967	25.2767	23.9033	29.1333	GO:0016021//integral component of membrane	NA	GO:0055085//transmembrane transport	K02575//MFS transporter, NNP family, nitrate/nitrite transporter	gi|747050127|ref|XP_011071124.1|//PREDICTED: high affinity nitrate transporter 2.5 [Sesamum indicum];gi|661882989|emb|CDP13197.1|//unnamed protein product [Coffea canephora]
TEA004078.1	23.3233	21.9733	28.12	29.2167	28.37	GO:0005829//cytosol	GO:0002161//aminoacyl-tRNA editing activity	GO:0006450//regulation of translational fidelity	K10706//senataxin [EC:3.6.4.-]	gi|565396609|ref|XP_006363902.1|//PREDICTED: prolyl-tRNA synthetase associated domain-containing protein 1-like [Solanum tuberosum];gi|976899792|gb|KVH88171.1|//YbaK/aminoacyl-tRNA synthetase-associated domain-containing protein [Cynara cardunculus var. scolymus]
TEA011020.1	10.1633	10.4333	16.2767	19.84	22.7867	NA	NA	NA	K00850//6-phosphofructokinase 1 [EC:2.7.1.11]	gi|570709901|gb|AHE93343.1|//phosphofructokinase [Camellia sinensis];gi|661894542|emb|CDP01541.1|//unnamed protein product [Coffea canephora]
TEA000784.1	23.25	197.53	25.27	30.08	44.8433	NA	GO:0020037//heme binding;GO:0005506//iron ion binding;GO:0030151//molybdenum ion binding;GO:0050464//nitrate reductase (NADPH) activity;GO:0043546//molybdopterin cofactor binding;GO:0008940//nitrate reductase activity;GO:0009703//nitrate reductase (NADH) activity;GO:0050662//coenzyme binding	GO:0042128//nitrate assimilation;GO:0042126//nitrate metabolic process;GO:0055114//oxidation-reduction process;GO:0006809//nitric oxide biosynthetic process	K10534//nitrate reductase (NAD(P)H) [EC:1.7.1.1 1.7.1.2 1.7.1.3]	gi|522362357|gb|AGQ16239.1|//nitrite reductase [Camellia sinensis]
TEA014670.1	8.01667	3.93	5.46667	9.84667	15.6333	NA	GO:0004089//carbonate dehydratase activity;GO:0008270//zinc ion binding	GO:0006730//one-carbon metabolic process	K01674//carbonic anhydrase [EC:4.2.1.1]	gi|720084617|ref|XP_010243267.1|//PREDICTED: alpha carbonic anhydrase 7-like [Nelumbo nucifera];gi|703107678|ref|XP_010098808.1|//hypothetical protein L484_022573 [Morus notabilis]
TEA029162.1	7.43667	6.12	3.58667	2.56333	1.42333	GO:0005737//cytoplasm	GO:0016765//transferase activity, transferring alkyl or aryl (other than methyl) groups;GO:0008760//UDP-N-acetylglucosamine 1-carboxyvinyltransferase activity	GO:0006807//nitrogen compound metabolic process;GO:0019277//UDP-N-acetylgalactosamine biosynthetic process;GO:0005975//carbohydrate metabolic process;GO:0044237//cellular metabolic process	K00800//3-phosphoshikimate 1-carboxyvinyltransferase [EC:2.5.1.19]	gi|359493604|ref|XP_002283120.2|//PREDICTED: uncharacterized protein LOC100262376 isoform X1 [Vitis vinifera]
TEA017634.1	0	0.45	0.793333	0.61	1.45333	GO:0009534//chloroplast thylakoid	GO:0016857//racemase and epimerase activity, acting on carbohydrates and derivatives	GO:0015977//carbon fixation;GO:0006007//glucose catabolic process	K01783//ribulose-phosphate 3-epimerase [EC:5.1.3.1]	gi|460380509|ref|XP_004235998.1|//PREDICTED: ribulose-phosphate 3-epimerase, chloroplastic [Solanum lycopersicum]
TEA020968.1	9.41667	5.31667	4.37667	5.12	4.99	GO:0005829//cytosol	GO:0004619//phosphoglycerate mutase activity;GO:0046538//2,3-bisphosphoglycerate-dependent phosphoglycerate mutase activity	GO:0006007//glucose catabolic process;GO:0006094//gluconeogenesis;GO:0006096//glycolytic process;GO:0043456//regulation of pentose-phosphate shunt	K01834//2,3-bisphosphoglycerate-dependent phosphoglycerate mutase [EC:5.4.2.11]	gi|747055820|ref|XP_011074157.1|//PREDICTED: phosphoglycerate mutase [Sesamum indicum];gi|661895219|emb|CDP01024.1|//unnamed protein product [Coffea canephora]
TEA010186.1	0.0533333	0.133333	0.433333	0.57	1.39667	NA	GO:0016836//hydro-lyase activity;GO:0046914//transition metal ion binding;GO:0004089//carbonate dehydratase activity;GO:0008270//zinc ion binding	GO:0006730//one-carbon metabolic process;GO:0044237//cellular metabolic process	K01674//carbonic anhydrase [EC:4.2.1.1]	gi|590590653|ref|XP_007016796.1|//Alpha carbonic anhydrase 7 [Theobroma cacao]
TEA027886.1	1.71333	0.673333	0.26	0.393333	0.31	GO:0044424//intracellular part	GO:0003855//3-dehydroquinate dehydratase activity;GO:0016616//oxidoreductase activity, acting on the CH-OH group of donors, NAD or NADP as acceptor;GO:0016836//hydro-lyase activity;GO:0000166//nucleotide binding;GO:0004764//shikimate 3-dehydrogenase (NADP+) activity	GO:0008652//cellular amino acid biosynthetic process;GO:0055114//oxidation-reduction process	K13832//3-dehydroquinate dehydratase / shikimate dehydrogenase [EC:4.2.1.10 1.1.1.25]	gi|732687149|gb|AIZ93903.1|//3-dehydroquinate dehydratase/shikimate dehydrogenase 2 [Camellia sinensis];gi|225451146|ref|XP_002270188.1|//PREDICTED: bifunctional 3-dehydroquinate dehydratase/shikimate dehydrogenase, chloroplastic [Vitis vinifera]
TEA015542.1	0.02	1.12667	0	1.05	0.663333	NA	GO:0016639//oxidoreductase activity, acting on the CH-NH2 group of donors, NAD or NADP as acceptor	GO:0019752//carboxylic acid metabolic process	K00262//glutamate dehydrogenase (NADP+) [EC:1.4.1.4]	gi|225442347|ref|XP_002281123.1|//PREDICTED: NADP-specific glutamate dehydrogenase [Vitis vinifera]
TEA024808.1	3834.38	7578.44	6064.59	6804.63	6167.46	GO:0016020//membrane	NA	NA	K05747//Wiskott-Aldrich syndrome protein;K02184//formin 2	gi|359493030|ref|XP_002264360.2|//PREDICTED: extensin-3-like [Vitis vinifera];gi|590600448|ref|XP_007019457.1|//Uncharacterized protein TCM_035512 [Theobroma cacao];gi|643736744|gb|KDP43015.1|//hypothetical protein JCGZ_25201 [Jatropha curcas];gi|147857446|emb|CAN78649.1|//hypothetical protein VITISV_036363 [Vitis vinifera]
TEA026788.1	12592.6	6591.34	7143.63	3299.95	6411.86	NA	NA	NA	NA	gi|359475290|ref|XP_003631638.1|//PREDICTED: organ-specific protein P4-like [Vitis vinifera]
TEA013608.1	4040.75	5405.38	2934.09	4171.79	3789.49	NA	NA	NA	K05747//Wiskott-Aldrich syndrome protein;K02184//formin 2	gi|565398202|ref|XP_006364667.1|//PREDICTED: uncharacterized protein LOC102596521 isoform X3 [Solanum tuberosum];gi|697185322|ref|XP_009601687.1|//PREDICTED: extensin-2-like, partial [Nicotiana tomentosiformis];gi|502124909|ref|XP_004498721.1|//PREDICTED: extensin-2-like [Cicer arietinum];gi|971581590|ref|XP_015159517.1|//PREDICTED: extensin-2-like isoform X2 [Solanum tuberosum];gi|700197959|gb|K…
TEA002529.1	2110.47	2274.24	2108.34	2205.02	2138.43	NA	GO:0003755//peptidyl-prolyl cis-trans isomerase activity;GO:0016859//cis-trans isomerase activity	GO:0044267//cellular protein metabolic process;GO:0006457//protein folding;GO:0000413//protein peptidyl-prolyl isomerization	K01802//peptidylprolyl isomerase [EC:5.2.1.8]	gi|748952122|dbj|BAQ21277.1|//cyclophilin [Citrus tamurana];gi|574284219|ref|NP_001276071.1|//uncharacterized protein LOC102623101 [Citrus sinensis]
TEA023717.1	2400.47	1657.44	1601.05	1686.25	1849.07	GO:0005615//extracellular space;GO:0005764//lysosome	GO:0004175//endopeptidase activity;GO:0008234//cysteine-type peptidase activity;GO:0004197//cysteine-type endopeptidase activity;GO:0016628//oxidoreductase activity, acting on the CH-CH group of donors, NAD or NADP as acceptor	GO:0006508//proteolysis;GO:0051603//proteolysis involved in cellular protein catabolic process;GO:0019538//protein metabolic process	K16292//KDEL-tailed cysteine endopeptidase [EC:3.4.22.-];K01365//cathepsin L [EC:3.4.22.15]	gi|146216004|gb|ABQ10204.1|//cysteine protease Cp6 [Actinidia deliciosa]
BGI_novel_G007687	770.557	814.6	1734.8	691.9	603.133	NA	NA	NA	K14689//solute carrier family 30 (zinc transporter), member 2	gi|694363710|ref|XP_009361073.1|//PREDICTED: probable zinc transporter protein DDB_G0282067 [Pyrus x bretschneideri]
TEA012255.1	1383.13	2298.14	1539.66	1330.36	1010.24	GO:0031224//intrinsic component of membrane	NA	GO:0006810//transport	K09873//aquaporin TIP	gi|444300800|gb|AGD98709.1|//aquaporin protein 6 [Camellia sinensis]
TEA017140.1	2563.88	3097.12	1954.3	1298.65	1009.07	GO:0009505//plant-type cell wall;GO:0005576//extracellular region	GO:0016209//antioxidant activity;GO:0020037//heme binding;GO:0046872//metal ion binding;GO:0005506//iron ion binding;GO:0004601//peroxidase activity;GO:0003824//catalytic activity	GO:0006979//response to oxidative stress;GO:0009664//plant-type cell wall organization;GO:0008152//metabolic process;GO:0006950//response to stress;GO:0042744//hydrogen peroxide catabolic process;GO:0055114//oxidation-reduction process	K00430//peroxidase [EC:1.11.1.7]	gi|251826416|gb|ACT21094.1|//peroxidase [Camellia oleifera]
TEA015178.1	1271.09	1064.25	1188.75	779.91	827.95	GO:0031224//intrinsic component of membrane;GO:0016021//integral component of membrane	GO:0005215//transporter activity	GO:0006810//transport	K09872//aquaporin PIP	gi|444300794|gb|AGD98706.1|//aquaporin protein 3 [Camellia sinensis]
TEA006751.1	859.953	569.657	1002.34	737.017	1061.9	NA	NA	NA	NA	gi|590624317|ref|XP_007025569.1|//Dormancy-associated protein-like 1 isoform 1 [Theobroma cacao];gi|661896323|emb|CDO99512.1|//unnamed protein product [Coffea canephora]
TEA003869.1	870.763	1027.82	880.323	670.583	733.333	GO:0031224//intrinsic component of membrane	NA	GO:0006810//transport	K09872//aquaporin PIP	gi|444300810|gb|AGD98714.1|//aquaporin protein 11 [Camellia sinensis]
TEA014256.1	223.293	271.91	985.137	1254.9	1779.79	NA	NA	GO:0006952//defense response	K04733//interleukin-1 receptor-associated kinase 4 [EC:2.7.11.1]	gi|629112614|gb|KCW77574.1|//hypothetical protein EUGRSUZ_D01888 [Eucalyptus grandis]
TEA010260.1	1669.23	1445.22	1213.69	2618.4	1717.62	NA	NA	NA	NA	gi|255566346|ref|XP_002524159.1|//PREDICTED: uncharacterized protein sll0103 [Ricinus communis];gi|255566338|ref|XP_002524155.1|//PREDICTED: uncharacterized protein LOC8274802 [Ricinus communis]
TEA009793.1	287.42	385.933	341.5	302.99	386.677	GO:0010287//plastoglobule;GO:0009535//chloroplast thylakoid membrane;GO:0016021//integral component of membrane;GO:0044425//membrane part;GO:0009536//plastid;GO:0009941//chloroplast envelope;GO:0009522//photosystem I	GO:0046872//metal ion binding;GO:0031409//pigment binding;GO:0016168//chlorophyll binding	GO:0009768//photosynthesis, light harvesting in photosystem I;GO:0009765//photosynthesis, light harvesting;GO:0006091//generation of precursor metabolites and energy;GO:0009416//response to light stimulus;GO:0018298//protein-chromophore linkage	K08912//light-harvesting complex II chlorophyll a/b binding protein 1	gi|573916852|ref|XP_006646072.1|//PREDICTED: chlorophyll a-b binding protein 2, chloroplastic-like [Oryza brachyantha];gi|672107614|ref|XP_008779641.1|//PREDICTED: chlorophyll a-b binding protein of LHCII type 1-like [Phoenix dactylifera];gi|225463428|ref|XP_002274942.1|//PREDICTED: chlorophyll a-b binding protein 40, chloroplastic isoform 1 [Vitis vinifera];gi|31323256|gb|AAP44089.1|//chlorophyl…
TEA005658.1	660.017	1112.2	2125.75	1231.71	1332.03	NA	GO:0016831//carboxy-lyase activity;GO:0016829//lyase activity;GO:0030170//pyridoxal phosphate binding	GO:0019752//carboxylic acid metabolic process	K01590//histidine decarboxylase [EC:4.1.1.22]	gi|225463912|ref|XP_002266398.1|//PREDICTED: serine decarboxylase [Vitis vinifera]
TEA008169.1	1219.2	1206.75	1366.85	973.227	1092.42	GO:0031224//intrinsic component of membrane;GO:0009536//plastid	GO:0005372//water transmembrane transporter activity	GO:0006950//response to stress;GO:0042044//fluid transport	K09872//aquaporin PIP	gi|444300802|gb|AGD98710.1|//aquaporin protein 7 [Camellia sinensis]
TEA019792.1	1069.86	791.297	1007.08	927.563	945.52	NA	NA	NA	K09286//EREBP-like factor	gi|300079008|gb|ADJ67435.1|//ethylene response factor 6 [Actinidia deliciosa]
BGI_novel_G001235	1005.07	1962.1	2649.19	2252.14	2065.08	NA	NA	NA	NA	gi|357488207|ref|XP_003614391.1|//Tar1p [Medicago truncatula]
TEA003383.1	1669.19	992.463	1299.5	2228.7	2125.06	NA	NA	NA	NA	gi|255566338|ref|XP_002524155.1|//PREDICTED: uncharacterized protein LOC8274802 [Ricinus communis]
TEA011740.1	1104.53	858	824.043	963.157	1098.65	GO:0044424//intracellular part	GO:0043169//cation binding;GO:0046872//metal ion binding;GO:0005515//protein binding;GO:0005524//ATP binding;GO:0032559//adenyl ribonucleotide binding;GO:0031072//heat shock protein binding;GO:0051082//unfolded protein binding	GO:0044267//cellular protein metabolic process;GO:0006457//protein folding;GO:0006950//response to stress;GO:0009408//response to heat	K09503//DnaJ homolog subfamily A member 2	gi|552954070|gb|AGY48885.1|//MIP1.3 [Nicotiana benthamiana]
TEA033022.1	880.473	1658.7	2060.8	1925.81	1832.75	NA	NA	NA	NA	gi|703137890|ref|XP_010106597.1|//hypothetical protein L484_002552 [Morus notabilis]
TEA014864.1	1598.22	1288.22	1137.68	1120.52	1028.54	NA	GO:0016709//oxidoreductase activity, acting on paired donors, with incorporation or reduction of molecular oxygen, NAD(P)H as one donor, and incorporation of one atom of oxygen;GO:0005506//iron ion binding	GO:0008152//metabolic process	K00487//trans-cinnamate 4-monooxygenase [EC:1.14.13.11]	gi|927092641|gb|ALD83478.1|//cinnamate 4-hydroxylase [Camellia sinensis];gi|268528127|gb|ACZ06240.1|//cinnamate 4-hydroxylase 2 [Gossypium hirsutum]
BGI_novel_G016112	748.983	1022.01	1099.53	1060.73	1071.92	NA	NA	NA	K02184//formin 2	gi|359493030|ref|XP_002264360.2|//PREDICTED: extensin-3-like [Vitis vinifera]
TEA015628.1	528.677	512.263	451.02	280.7	249.153	NA	NA	NA	NA	gi|584481470|gb|AHJ09608.1|//abscisic stress-ripening protein ASR [Camellia sinensis]
TEA003029.1	1101.57	1182.35	1180.74	1085.79	1067.44	NA	GO:0050661//NADP binding;GO:0016620//oxidoreductase activity, acting on the aldehyde or oxo group of donors, NAD or NADP as acceptor;GO:0000166//nucleotide binding;GO:0051287//NAD binding	GO:0006006//glucose metabolic process;GO:0055114//oxidation-reduction process;GO:0019318//hexose metabolic process	K00134//glyceraldehyde 3-phosphate dehydrogenase [EC:1.2.1.12]	gi|728836060|gb|KHG15503.1|//Glyceraldehyde-3-phosphate dehydrogenase-2C cytosolic [Gossypium arboreum];gi|567895122|ref|XP_006440049.1|//hypothetical protein CICLE_v10021037mg [Citrus clementina]
TEA022666.1	900.22	811.137	944.147	677.633	774.057	NA	NA	NA	K14803//protein phosphatase 2C homolog 2/3 [EC:3.1.3.16]	gi|920688960|gb|KOM32943.1|//hypothetical protein LR48_Vigan01g249900 [Vigna angularis];gi|698499424|ref|XP_009795540.1|//PREDICTED: probable protein phosphatase 2C 27 [Nicotiana sylvestris]
TEA003385.1	973.387	827.2	1001.16	1644.53	1278.32	NA	NA	NA	K07195//exocyst complex component 7	gi|255566346|ref|XP_002524159.1|//PREDICTED: uncharacterized protein sll0103 [Ricinus communis]
TEA004742.1	1053.96	788.117	928.94	954.687	1115.91	GO:0044424//intracellular part	NA	NA	NA	gi|645233137|ref|XP_008223198.1|//PREDICTED: translationally-controlled tumor protein homolog [Prunus mume];gi|596132268|ref|XP_007222184.1|//hypothetical protein PRUPE_ppa009639mg [Prunus persica]
TEA006735.1	1748.94	1334.94	718.693	971.24	781.84	GO:0044424//intracellular part	GO:0016765//transferase activity, transferring alkyl or aryl (other than methyl) groups;GO:0046872//metal ion binding;GO:0005524//ATP binding;GO:0032559//adenyl ribonucleotide binding;GO:0004478//methionine adenosyltransferase activity	GO:0006730//one-carbon metabolic process;GO:0044237//cellular metabolic process;GO:0006556//S-adenosylmethionine biosynthetic process	K00789//S-adenosylmethionine synthetase [EC:2.5.1.6]	gi|702447272|ref|XP_010024863.1|//PREDICTED: S-adenosylmethionine synthase 2 [Eucalyptus grandis];gi|255543014|ref|XP_002512570.1|//s-adenosylmethionine synthetase, putative [Ricinus communis]
BGI_novel_G009042	1658.24	1455	1598.9	1494.5	1946.95	NA	NA	NA	K08770//ubiquitin C	gi|697128365|ref|XP_009618235.1|//PREDICTED: polyubiquitin-like isoform X1 [Nicotiana tomentosiformis]
TEA010673.1	353.523	369.093	356.417	430.12	292.383	NA	NA	NA	NA	gi|251736861|gb|ACT10283.1|//dehydrin [Camellia sinensis]
TEA010666.1	285.79	301.37	432.78	414.957	387.297	NA	NA	GO:0050896//response to stimulus	K17046//protein DEK;K11294//nucleolin	gi|363497942|gb|AEW24434.1|//dehydrin 1 [Camellia sinensis]
TEA000644.1	335.24	498.063	614.697	1319.45	1343.32	GO:0030312//external encapsulating structure;GO:0005576//extracellular region	GO:0046914//transition metal ion binding;GO:0004871//signal transducer activity	GO:0009755//hormone-mediated signaling pathway	K11426//SET and MYND domain-containing protein	gi|344221931|gb|AEN02469.1|//germin-like protein [Camellia sinensis]
BGI_novel_G016113	590.773	904.267	873.07	838.217	950.06	NA	NA	NA	K02184//formin 2	gi|359493030|ref|XP_002264360.2|//PREDICTED: extensin-3-like [Vitis vinifera]
TEA033352.1	940.207	1019.08	1111.28	1093.95	1008.15	GO:0044424//intracellular part;GO:0005737//cytoplasm	GO:0008135//translation factor activity, nucleic acid binding;GO:0032561//guanyl ribonucleotide binding;GO:0017111//nucleoside-triphosphatase activity;GO:0003746//translation elongation factor activity;GO:0005525//GTP binding;GO:0003924//GTPase activity	GO:0006412//translation;GO:0006414//translational elongation;GO:0009207//purine ribonucleoside triphosphate catabolic process	K03231//elongation factor 1-alpha	gi|470148685|ref|XP_004309883.1|//PREDICTED: elongation factor 1-alpha-like [Fragaria vesca subsp. vesca];gi|8778823|gb|AAF79822.1|AC026875_2//T6D22.2 [Arabidopsis thaliana]
BGI_novel_G003646	729.66	1991.83	1717.67	1284.99	1167.89	NA	NA	NA	K05747//Wiskott-Aldrich syndrome protein;K02184//formin 2	gi|698536830|ref|XP_009764638.1|//PREDICTED: extensin-2-like, partial [Nicotiana sylvestris]
BGI_novel_G009561	782.797	879.74	1286.37	1128.79	1237.58	NA	NA	NA	NA	gi|658035496|ref|XP_008353279.1|//PREDICTED: zinc finger MYM-type protein 1-like [Malus domestica]
TEA024123.1	946.577	724.36	944.493	838.203	1133.03	NA	NA	NA	NA	gi|566162541|ref|XP_006385794.1|//hypothetical protein POPTR_0003s13880g [Populus trichocarpa]
BGI_novel_G004897	1139.03	1105.56	1161.7	902.463	840.293	NA	NA	NA	K12826//splicing factor 3A subunit 2;K12571//PAB-dependent poly(A)-specific ribonuclease subunit 2 [EC:3.1.13.4];K13095//splicing factor 1;K15174//RNA polymerase II-associated factor 1;K02184//formin 2	gi|590641423|ref|XP_007030226.1|//Hydroxyproline-rich glycoprotein family protein, putative isoform 2 [Theobroma cacao]
BGI_novel_G014837	424.15	381.967	347.55	220.423	180.85	NA	NA	NA	NA	gi|584481470|gb|AHJ09608.1|//abscisic stress-ripening protein ASR [Camellia sinensis]
TEA006264.1	1456.41	1533.34	1035.64	1147.64	972.01	GO:0044424//intracellular part	GO:0016802//trialkylsulfonium hydrolase activity	GO:0044237//cellular metabolic process	K01251//adenosylhomocysteinase [EC:3.3.1.1]	gi|255563606|ref|XP_002522805.1|//PREDICTED: adenosylhomocysteinase [Ricinus communis]
BGI_novel_G003644	691.537	1882.65	1538.68	1186.48	1075.02	NA	NA	NA	K05747//Wiskott-Aldrich syndrome protein;K02184//formin 2	gi|698536830|ref|XP_009764638.1|//PREDICTED: extensin-2-like, partial [Nicotiana sylvestris]
TEA027942.1	379.24	474.347	492.017	605.747	767.63	GO:0031224//intrinsic component of membrane	NA	GO:0006810//transport	K09873//aquaporin TIP	gi|444300814|gb|AGD98716.1|//aquaporin protein 13 [Camellia sinensis]
TEA013238.1	219.44	287.153	815.937	1213.86	1665.73	NA	GO:0030247//polysaccharide binding	GO:0006952//defense response	NA	gi|743774487|ref|XP_010917598.1|//PREDICTED: pathogenesis-related protein PR-4-like [Elaeis guineensis]
TEA024906.1	184.967	110.153	141.613	251.963	257.067	GO:0048046//apoplast;GO:0009505//plant-type cell wall	GO:0015926//glucosidase activity;GO:0046556//alpha-L-arabinofuranosidase activity;GO:0009044//xylan 1,4-beta-xylosidase activity	GO:0045493//xylan catabolic process;GO:0010214//seed coat development;GO:0044238//primary metabolic process;GO:0031222//arabinan catabolic process	K15920//beta-D-xylosidase 4 [EC:3.2.1.37]	gi|189380221|gb|ACD93208.1|//beta xylosidase [Camellia sinensis];gi|225431892|ref|XP_002276228.1|//PREDICTED: uncharacterized protein LOC100255126 isoform 2 [Vitis vinifera];gi|643716114|gb|KDP27887.1|//hypothetical protein JCGZ_18967 [Jatropha curcas];gi|357449043|ref|XP_003594797.1|//hypothetical protein MTR_2g034750 [Medicago truncatula]
TEA004556.1	755.297	495.923	798.967	544.533	746.663	NA	GO:0046872//metal ion binding	NA	K17338//receptor expression-enhancing protein 1/2/3/4	gi|720085002|ref|XP_010243386.1|//PREDICTED: uncharacterized protein LOC104587464 [Nelumbo nucifera]
TEA016195.1	715.397	752.733	1293.07	1064.61	1344.69	GO:0005737//cytoplasm	GO:0004364//glutathione transferase activity;GO:0003824//catalytic activity	GO:0006749//glutathione metabolic process	K00799//glutathione S-transferase [EC:2.5.1.18]	gi|747066066|ref|XP_011079702.1|//PREDICTED: glutathione S-transferase-like [Sesamum indicum];gi|604348541|gb|EYU46696.1|//hypothetical protein MIMGU_mgv1a013633mg [Erythranthe guttata]
TEA008673.1	914.653	837.06	762.813	628.187	702.95	GO:0005615//extracellular space;GO:0005764//lysosome	GO:0004175//endopeptidase activity;GO:0004197//cysteine-type endopeptidase activity	GO:0051603//proteolysis involved in cellular protein catabolic process;GO:0019538//protein metabolic process	K01373//cathepsin F [EC:3.4.22.41]	gi|590593794|ref|XP_007017672.1|//Papain family cysteine protease [Theobroma cacao]
TEA012735.1	977.043	770.09	588.673	809.11	798.337	NA	GO:0043169//cation binding;GO:0008171//O-methyltransferase activity	GO:0009699//phenylpropanoid biosynthetic process;GO:0006730//one-carbon metabolic process	K00588//caffeoyl-CoA O-methyltransferase [EC:2.1.1.104]	gi|525458827|gb|AGR51164.1|//catechol-O-methyltransferase [Camellia sinensis]
TEA009696.1	825.137	903.047	860.613	613.79	545.293	GO:0031224//intrinsic component of membrane	NA	GO:0006810//transport	K09872//aquaporin PIP	gi|349891782|gb|AEQ20672.1|//PIP2;1 [Karelinia caspia]
TEA019952.1	687.863	892.663	948.373	1120	1087.16	GO:0031224//intrinsic component of membrane	NA	GO:0006810//transport	K09873//aquaporin TIP	gi|584481468|gb|AHJ09607.1|//aquaporin protein 26 [Camellia sinensis]
TEA000998.1	778.013	913.447	1315.17	989.257	953.98	NA	NA	NA	K05747//Wiskott-Aldrich syndrome protein;K02906//large subunit ribosomal protein L3;K02184//formin 2	gi|565398198|ref|XP_006364665.1|//PREDICTED: uncharacterized protein LOC102596521 isoform X1 [Solanum tuberosum];gi|976910492|gb|KVH97183.1|//Ribosomal protein L3 [Cynara cardunculus var. scolymus];gi|720039408|ref|XP_010268294.1|//PREDICTED: extensin-2-like [Nelumbo nucifera]
TEA005465.1	667.683	664.26	189.457	317.443	229.993	GO:0005618//cell wall;GO:0009506//plasmodesma;GO:0005576//extracellular region	GO:0016209//antioxidant activity;GO:0045735//nutrient reservoir activity;GO:0046914//transition metal ion binding;GO:0003824//catalytic activity;GO:0004871//signal transducer activity;GO:0046564//oxalate decarboxylase activity;GO:0030145//manganese ion binding	GO:0010497//plasmodesmata-mediated intercellular transport;GO:0008152//metabolic process;GO:2000280//regulation of root development;GO:0033609//oxalate metabolic process	K19476//vacuolar protein sorting-associated protein IST1;K11426//SET and MYND domain-containing protein	gi|702436468|ref|XP_010070111.1|//PREDICTED: nectarin-1 [Eucalyptus grandis]
TEA021347.1	1340.51	651.993	667.483	400.327	627.103	NA	NA	NA	NA	gi|661870484|emb|CDP21429.1|//unnamed protein product [Coffea canephora]
BGI_novel_G008536	934.417	1001.45	950.153	855.267	980.85	NA	NA	NA	K01183//chitinase [EC:3.2.1.14]	gi|586687587|ref|XP_006842252.1|//hypothetical protein AMTR_s00078p00197410 [Amborella trichopoda]
TEA025820.1	1022.35	869.61	971.227	975.237	834.72	NA	GO:0005524//ATP binding;GO:0032559//adenyl ribonucleotide binding;GO:0016628//oxidoreductase activity, acting on the CH-CH group of donors, NAD or NADP as acceptor	GO:0008152//metabolic process;GO:0050896//response to stimulus	K06758//L1 cell adhesion molecule like protein;K03283//heat shock 70kDa protein 1/8	gi|746262696|ref|WP_039310754.1|//molecular chaperone DnaK [Paenibacillus sp. IHB B 3415];gi|225440324|ref|XP_002263599.1|//PREDICTED: heat shock cognate 70 kDa protein isoform 1 [Vitis vinifera]
BGI_novel_G003092	659.257	536.253	759.37	703.097	835.093	NA	NA	NA	NA	gi|672172454|ref|XP_008806317.1|//PREDICTED: uncharacterized protein LOC103719037 [Phoenix dactylifera]
TEA031403.1	328.753	304.36	303.033	308.937	338.36	NA	NA	NA	K10352//myosin heavy chain;K12619//5'-3' exoribonuclease 2 [EC:3.1.13.-];K20553;K13946//auxin influx carrier (AUX1 LAX family)	gi|225432666|ref|XP_002282465.1|//PREDICTED: FRIGIDA-like protein 4a [Vitis vinifera];gi|702444527|ref|XP_010024304.1|//PREDICTED: LOW QUALITY PROTEIN: FRIGIDA-like protein 4a [Eucalyptus grandis];gi|703078543|ref|XP_010090919.1|//hypothetical protein L484_004461 [Morus notabilis]
TEA028092.1	192.373	184.787	243.247	171.61	198.643	GO:0031224//intrinsic component of membrane;GO:0009521//photosystem;GO:0009534//chloroplast thylakoid	GO:0043169//cation binding;GO:0046906//tetrapyrrole binding	GO:0006464//cellular protein modification process;GO:0006091//generation of precursor metabolites and energy	K08913//light-harvesting complex II chlorophyll a/b binding protein 2	gi|255581778|ref|XP_002531690.1|//PREDICTED: chlorophyll a-b binding protein 151, chloroplastic [Ricinus communis]
TEA011459.1	654.04	511.78	452.353	952.667	620.243	NA	NA	NA	NA	gi|255566346|ref|XP_002524159.1|//PREDICTED: uncharacterized protein sll0103 [Ricinus communis]
TEA003419.1	382.217	445.623	469.767	703.807	591.223	NA	GO:0003824//catalytic activity	NA	K06617//raffinose synthase [EC:2.4.1.82]	gi|661885832|emb|CDP10449.1|//unnamed protein product [Coffea canephora];gi|891070271|gb|AKQ62850.1|//raffinose synthase 1 [Camellia sinensis]
TEA031033.1	369.263	209.78	206.44	287.673	313.077	GO:0005634//nucleus;GO:0005737//cytoplasm	GO:0008270//zinc ion binding;GO:0008134//transcription factor binding;GO:0004842//ubiquitin-protein transferase activity	GO:0016567//protein ubiquitination;GO:1901485//positive regulation of transcription factor catabolic process;GO:1900425//negative regulation of defense response to bacterium	K10144//RING finger and CHY zinc finger domain-containing protein 1 [EC:2.3.2.27]	gi|567852943|ref|XP_006419635.1|//hypothetical protein CICLE_v10005640mg [Citrus clementina];gi|697175601|ref|XP_009596742.1|//PREDICTED: CASP-like protein 1 [Nicotiana tomentosiformis];gi|567852947|ref|XP_006419637.1|//hypothetical protein CICLE_v10005640mg [Citrus clementina]
TEA005234.1	203.717	130.77	108.847	381.08	316.127	GO:0005576//extracellular region	GO:0030246//carbohydrate binding;GO:0004565//beta-galactosidase activity;GO:0015925//galactosidase activity;GO:0043167//ion binding	GO:0044238//primary metabolic process;GO:0005975//carbohydrate metabolic process	K12309//beta-galactosidase [EC:3.2.1.23]	gi|643724628|gb|KDP33829.1|//hypothetical protein JCGZ_07400 [Jatropha curcas];gi|728831853|gb|KHG11296.1|//Beta-galactosidase [Gossypium arboreum]
TEA016911.1	494.543	947.35	1210.46	1099.41	986.97	NA	NA	NA	NA	gi|357488207|ref|XP_003614391.1|//Tar1p [Medicago truncatula];gi|703137890|ref|XP_010106597.1|//hypothetical protein L484_002552 [Morus notabilis]
TEA005161.1	1992.99	2220.84	1970.49	732.887	591.26	NA	GO:0030597//RNA glycosylase activity;GO:0030598//rRNA N-glycosylase activity	GO:0017148//negative regulation of translation;GO:0006952//defense response;GO:0006412//translation;GO:0006950//response to stress;GO:0051704//multi-organism process	NA	gi|294861496|gb|ADF45510.1|//type 2 ribosome-inactivating protein precursor [Camellia sinensis]
TEA014466.1	953.16	851.35	689.683	462.197	398.873	GO:0032991//macromolecular complex;GO:0005874//microtubule;GO:0015630//microtubule cytoskeleton;GO:0005737//cytoplasm	GO:0032561//guanyl ribonucleotide binding;GO:0017111//nucleoside-triphosphatase activity;GO:0005525//GTP binding;GO:0005200//structural constituent of cytoskeleton;GO:0003924//GTPase activity	GO:0007017//microtubule-based process;GO:0009207//purine ribonucleoside triphosphate catabolic process;GO:0043623//cellular protein complex assembly	K07374//tubulin alpha	gi|214003725|gb|ACJ60905.1|//alpha tubulin [Betula pendula];gi|302799567|ref|XP_002981542.1|//hypothetical protein SELMODRAFT_178975 [Selaginella moellendorffii]
TEA000218.1	616.993	990.093	729.443	973.497	744.183	GO:0044424//intracellular part	GO:0008135//translation factor activity, nucleic acid binding;GO:0032561//guanyl ribonucleotide binding;GO:0017111//nucleoside-triphosphatase activity;GO:0016772//transferase activity, transferring phosphorus-containing groups	GO:0006412//translation;GO:0009207//purine ribonucleoside triphosphate catabolic process	K03231//elongation factor 1-alpha	gi|61741088|gb|AAX54511.1|//elongation factor 1 alpha [Actinidia deliciosa];gi|357496973|ref|XP_003618775.1|//Elongation factor 1-alpha [Medicago truncatula]
TEA023229.1	889.283	1527.81	1158.69	1386.86	1563.83	NA	GO:0004332//fructose-bisphosphate aldolase activity	GO:0006096//glycolytic process	K01623//fructose-bisphosphate aldolase, class I [EC:4.1.2.13]	gi|702494423|ref|XP_010036726.1|//PREDICTED: fructose-bisphosphate aldolase, cytoplasmic isozyme [Eucalyptus grandis];gi|432139323|gb|AGB05599.1|//fructose-bisphosphate aldolase 2 [Camellia oleifera]
TEA020018.1	532	461.497	568.81	330.253	462.477	GO:0009536//plastid;GO:0031225//anchored component of membrane	GO:0005372//water transmembrane transporter activity	GO:0006970//response to osmotic stress;GO:0042044//fluid transport	K09872//aquaporin PIP	gi|459021825|gb|AGG39697.1|//aquaporin protein AQU19 [Camellia sinensis]
BGI_novel_G011313	722.823	669.32	655.713	369.15	459.037	GO:0005576//extracellular region	GO:0045735//nutrient reservoir activity;GO:0030145//manganese ion binding	NA	K19476//vacuolar protein sorting-associated protein IST1;K02184//formin 2	gi|586742223|ref|XP_006850432.1|//PREDICTED: germin-like protein 9-3 [Amborella trichopoda]
TEA028570.1	694.16	844.343	573.917	782.257	681.217	NA	GO:0003676//nucleic acid binding	NA	K12741//heterogeneous nuclear ribonucleoprotein A1/A3;K13195//cold-inducible RNA-binding protein;K13098//RNA-binding protein FUS	gi|747090237|ref|XP_011092799.1|//PREDICTED: glycine-rich RNA-binding protein 2-like [Sesamum indicum];gi|685341703|ref|XP_009107498.1|//PREDICTED: glycine-rich RNA-binding protein 2, mitochondrial [Brassica rapa]
TEA004576.1	732.243	933.357	801.453	1272.26	1146.5	GO:0005618//cell wall;GO:0005576//extracellular region;GO:0016021//integral component of membrane	GO:0016787//hydrolase activity;GO:0045330//aspartyl esterase activity;GO:0004857//enzyme inhibitor activity;GO:0030599//pectinesterase activity	GO:0045490//pectin catabolic process;GO:0043086//negative regulation of catalytic activity;GO:0042545//cell wall modification	K01051//pectinesterase [EC:3.1.1.11]	gi|661896528|emb|CDO99717.1|//unnamed protein product [Coffea canephora];gi|255554971|ref|XP_002518523.1|//PREDICTED: pectinesterase [Ricinus communis]
TEA020652.1	448.207	831.003	1272.95	1006.18	967.75	NA	NA	NA	K01191//alpha-mannosidase [EC:3.2.1.24]	gi|449474899|ref|XP_004154316.1|//PREDICTED: uncharacterized protein LOC101218508, partial [Cucumis sativus];gi|703137890|ref|XP_010106597.1|//hypothetical protein L484_002552 [Morus notabilis];gi|694380941|ref|XP_009366572.1|//PREDICTED: uncharacterized protein LOC103956333 [Pyrus x bretschneideri];gi|643714722|gb|KDP27127.1|//hypothetical protein JCGZ_22036 [Jatropha curcas]
TEA003374.1	525.243	303.197	348.417	448.277	423.09	GO:0044424//intracellular part	GO:0016840//carbon-nitrogen lyase activity	GO:0006558//L-phenylalanine metabolic process	K10775//phenylalanine ammonia-lyase [EC:4.3.1.24]	gi|429326622|gb|AFZ78651.1|//phenylalanine ammonia-lyase [Populus tomentosa]
TEA000234.1	502.41	383.513	456.537	414.29	458.827	NA	GO:0046872//metal ion binding;GO:0045551//cinnamyl-alcohol dehydrogenase activity;GO:0008270//zinc ion binding;GO:0052747//sinapyl alcohol dehydrogenase activity;GO:0016491//oxidoreductase activity	GO:0008152//metabolic process;GO:0009809//lignin biosynthetic process;GO:0055114//oxidation-reduction process	K00083//cinnamyl-alcohol dehydrogenase [EC:1.1.1.195]	gi|308191366|gb|ADO16245.1|//cinnamyl alcohol dehydrogenase [Ocimum tenuiflorum];gi|332384181|gb|AEE69007.1|//cinnamyl alcohol dehydrogenase 1 [Camellia sinensis]
TEA014112.1	189.95	222.587	411.49	212.773	253.777	NA	NA	NA	NA	NA
TEA014287.1	92.0133	51.9167	124.42	115.39	124.32	NA	NA	NA	NA	NA
BGI_novel_G016110	364.363	562.233	576.71	587.267	637.967	NA	NA	NA	K02184//formin 2	gi|359493030|ref|XP_002264360.2|//PREDICTED: extensin-3-like [Vitis vinifera]
TEA005225.1	559.443	671	508.257	581.573	473.147	GO:0043229//intracellular organelle	NA	NA	K11275//histone H1/5	gi|697116954|ref|XP_009612406.1|//PREDICTED: histone H1-like [Nicotiana tomentosiformis]
TEA029369.1	586.413	816.9	834.203	852.47	761.083	GO:0030529//ribonucleoprotein complex	GO:0005198//structural molecule activity	GO:0010467//gene expression	K02900//large subunit ribosomal protein L27Ae	gi|719976724|ref|XP_010248628.1|//PREDICTED: 60S ribosomal protein L27a-3-like [Nelumbo nucifera]
BGI_novel_G010873	740.867	447.947	389.423	426.81	509.627	NA	NA	NA	K08770//ubiquitin C	gi|697128365|ref|XP_009618235.1|//PREDICTED: polyubiquitin-like isoform X1 [Nicotiana tomentosiformis]
BGI_novel_G016431	652.907	469.173	418.943	453.57	453.817	NA	NA	NA	K08770//ubiquitin C	gi|693673170|gb|AIS40894.1|//polyubiquitin [Kalanchoe fedtschenkoi]
TEA006256.1	308.377	465.91	560.29	1245.02	1169.94	GO:0030312//external encapsulating structure;GO:0005576//extracellular region	GO:0046914//transition metal ion binding;GO:0004871//signal transducer activity	GO:0009755//hormone-mediated signaling pathway	K11426//SET and MYND domain-containing protein	gi|344221931|gb|AEN02469.1|//germin-like protein [Camellia sinensis]
TEA014553.1	433.787	318.173	618.577	339.85	451.61	NA	NA	NA	NA	gi|645232861|ref|XP_008223064.1|//PREDICTED: uncharacterized protein LOC103322891 [Prunus mume]
TEA001084.1	205.433	135.767	262.597	191.46	271.597	NA	NA	NA	NA	gi|720013726|ref|XP_010260275.1|//PREDICTED: auxin-repressed 12.5 kDa protein-like [Nelumbo nucifera]
TEA023963.1	292.247	212.287	294.543	169.64	343.817	NA	GO:0035250//UDP-galactosyltransferase activity	NA	K18819//inositol 3-alpha-galactosyltransferase [EC:2.4.1.123]	gi|523454594|gb|AGQ44777.1|//galactinol synthase [Camellia sinensis]
TEA027430.1	438.54	403.263	577.547	418.413	501.01	NA	NA	GO:0006810//transport	K12197//charged multivesicular body protein 1	gi|720035488|ref|XP_010267056.1|//PREDICTED: charged multivesicular body protein 1-like [Nelumbo nucifera]
BGI_novel_G004252	264.64	847.4	691.033	825.243	612.207	NA	NA	NA	K05747//Wiskott-Aldrich syndrome protein;K02184//formin 2	gi|720039408|ref|XP_010268294.1|//PREDICTED: extensin-2-like [Nelumbo nucifera]
TEA013111.1	351.02	204.65	206.687	215.263	259.52	NA	NA	NA	NA	gi|643686956|gb|KDP20121.1|//hypothetical protein JCGZ_05890 [Jatropha curcas];gi|802797381|ref|XP_012093007.1|//PREDICTED: uncharacterized protein LOC105650678 [Jatropha curcas]
TEA007550.1	376.507	717.253	838.277	851.93	750.95	NA	NA	NA	NA	gi|703137890|ref|XP_010106597.1|//hypothetical protein L484_002552 [Morus notabilis];gi|357488207|ref|XP_003614391.1|//Tar1p [Medicago truncatula];gi|565396035|ref|XP_006363639.1|//PREDICTED: uncharacterized protein LOC102603354 [Solanum tuberosum];gi|694380941|ref|XP_009366572.1|//PREDICTED: uncharacterized protein LOC103956333 [Pyrus x bretschneideri];gi|357488203|ref|XP_003614389.1|//RRNA intr…
BGI_novel_G013073	468.693	326.04	451.03	218.487	318.243	NA	NA	NA	NA	gi|590644206|ref|XP_007031019.1|//Drm3-like protein isoform 1 [Theobroma cacao]
TEA000589.1	227.397	162.33	264.377	227.613	261.087	GO:0031224//intrinsic component of membrane;GO:0016021//integral component of membrane	GO:0005215//transporter activity	GO:0006810//transport	K09872//aquaporin PIP	gi|444300806|gb|AGD98712.1|//aquaporin protein 9 [Camellia sinensis]
TEA011342.1	467.49	505.977	495.673	410.253	425.45	NA	NA	NA	K13210//far upstream element-binding protein	gi|697109966|ref|XP_009608846.1|//PREDICTED: uncharacterized protein At5g39570-like [Nicotiana tomentosiformis]
TEA017518.1	75.3933	139.227	462.973	1925.53	2794.79	NA	NA	GO:0006952//defense response;GO:0009607//response to biotic stimulus	K02553//regulator of ribonuclease activity A	gi|702461573|ref|XP_010028225.1|//PREDICTED: major allergen Pru ar 1-like [Eucalyptus grandis]
TEA033154.1	593.673	936.747	834.167	958.733	814.267	GO:0030529//ribonucleoprotein complex	GO:0005198//structural molecule activity	GO:0010467//gene expression	K02898//large subunit ribosomal protein L26e	gi|590638131|ref|XP_007029307.1|//Translation protein SH3-like family protein [Theobroma cacao]
BGI_novel_G006203	314.037	566.957	995.577	705.067	776.177	NA	NA	NA	NA	gi|13359451|dbj|BAB33421.1|//putative senescence-associated protein [Pisum sativum]
TEA021067.1	1274.64	1263.56	1075.13	566.867	539.103	NA	NA	NA	K18054//2'-deoxymugineic-acid 2'-dioxygenase / mugineic-acid 3-dioxygenase [EC:1.14.11.24 1.14.11.25]	gi|698489716|ref|XP_009791390.1|//PREDICTED: hyoscyamine 6-dioxygenase-like isoform X1 [Nicotiana sylvestris]
BGI_novel_G001030	86.38	680.13	18.4267	129.45	47.2167	NA	NA	NA	K05747//Wiskott-Aldrich syndrome protein;K02184//formin 2	gi|698536830|ref|XP_009764638.1|//PREDICTED: extensin-2-like, partial [Nicotiana sylvestris]
TEA025242.1	845.35	1352.31	866.78	880.827	477.693	GO:0043231//intracellular membrane-bounded organelle;GO:0000785//chromatin	GO:0003676//nucleic acid binding	GO:0034728//nucleosome organization	K11251//histone H2A	gi|225435042|ref|XP_002284305.1|//PREDICTED: histone H2A [Vitis vinifera]
TEA001868.1	57.9133	35.9233	62.65	64.16	70.2533	GO:0009535//chloroplast thylakoid membrane;GO:0016021//integral component of membrane;GO:0009536//plastid;GO:0009522//photosystem I	GO:0046872//metal ion binding;GO:0016168//chlorophyll binding	GO:0009765//photosynthesis, light harvesting;GO:0006091//generation of precursor metabolites and energy;GO:0018298//protein-chromophore linkage	K08912//light-harvesting complex II chlorophyll a/b binding protein 1	gi|353167261|gb|AEQ67395.1|//chloroplast chlorophyll A/B binding protein [Canarium album];gi|702344661|ref|XP_010056879.1|//PREDICTED: chlorophyll a-b binding protein of LHCII type 1-like [Eucalyptus grandis]
TEA032725.1	20.0133	6.02333	10.38	22.0367	23.5333	NA	NA	NA	NA	gi|215398978|gb|ACJ65691.1|//dehydrin [Camellia sinensis]
TEA003308.1	283.83	195.49	383.8	208.803	245.567	NA	NA	NA	NA	gi|565403322|ref|XP_006367111.1|//PREDICTED: lipoxygenase homology domain-containing protein 1-like [Solanum tuberosum];gi|661894439|emb|CDP01438.1|//unnamed protein product [Coffea canephora]
BGI_novel_G007688	180.07	191.82	415.127	170.12	182.94	NA	NA	NA	K14689//solute carrier family 30 (zinc transporter), member 2	gi|694363710|ref|XP_009361073.1|//PREDICTED: probable zinc transporter protein DDB_G0282067 [Pyrus x bretschneideri]
TEA008112.1	712.567	807.43	747.807	775.79	609.41	GO:0044424//intracellular part	GO:0005515//protein binding;GO:0005524//ATP binding;GO:0032559//adenyl ribonucleotide binding;GO:0051082//unfolded protein binding	GO:0044267//cellular protein metabolic process;GO:0006457//protein folding;GO:0050896//response to stimulus;GO:0006950//response to stress	K04079//molecular chaperone HtpG	gi|976912791|gb|KVH99260.1|//Heat shock protein Hsp90 [Cynara cardunculus var. scolymus];gi|358248990|ref|NP_001240230.1|//uncharacterized protein LOC100819568 [Glycine max]
TEA011891.1	221.987	157.497	265.823	324.277	411.76	NA	NA	NA	K17609//nucleoredoxin [EC:1.8.1.8]	gi|802720263|ref|XP_012085394.1|//PREDICTED: probable nucleoredoxin 1 [Jatropha curcas]
TEA016871.1	147.403	300.627	552.65	608.187	792.373	GO:0005576//extracellular region	GO:0045735//nutrient reservoir activity;GO:0030145//manganese ion binding	NA	K19476//vacuolar protein sorting-associated protein IST1;K00384//thioredoxin reductase (NADPH) [EC:1.8.1.9];K11426//SET and MYND domain-containing protein	gi|590641592|ref|XP_007030274.1|//Germin-like protein subfamily 1 member 18 [Theobroma cacao]
TEA025244.1	765.53	828.99	744.553	712.657	629.433	GO:0043231//intracellular membrane-bounded organelle;GO:0000785//chromatin	GO:0003676//nucleic acid binding	GO:0034728//nucleosome organization	K11252//histone H2B	gi|971574037|ref|XP_015170357.1|//PREDICTED: histone H2B.3 [Solanum tuberosum]
TEA022790.1	494.313	640.843	659.24	730.65	585.87	GO:0030529//ribonucleoprotein complex	GO:0005198//structural molecule activity	GO:0010467//gene expression	K02900//large subunit ribosomal protein L27Ae	gi|661883010|emb|CDP13218.1|//unnamed protein product [Coffea canephora]
TEA013290.1	69.9733	66.9967	65.9333	66.22	99.63	NA	NA	NA	NA	gi|308445171|gb|ADO32740.1|//auxin-repressed protein [Camellia sinensis]
TEA028537.1	675.483	597.087	416.74	577.303	552.953	GO:0009536//plastid	GO:0016765//transferase activity, transferring alkyl or aryl (other than methyl) groups	GO:0008652//cellular amino acid biosynthetic process	K01626//3-deoxy-7-phosphoheptulonate synthase [EC:2.5.1.54]	gi|985567257|ref|NP_001306742.1|//phospho-2-dehydro-3-deoxyheptonate aldolase 1, chloroplastic-like [Pyrus x bretschneideri]
TEA018181.1	228.997	251.747	551.157	267.143	429.163	NA	NA	NA	NA	gi|697134037|ref|XP_009621070.1|//PREDICTED: zinc finger protein ZAT10-like [Nicotiana tomentosiformis]
TEA007200.1	716.353	687.69	369.273	461.05	333.61	GO:0044424//intracellular part	GO:0046914//transition metal ion binding;GO:0008270//zinc ion binding;GO:0008172//S-methyltransferase activity;GO:0003871//5-methyltetrahydropteroyltriglutamate-homocysteine S-methyltransferase activity	GO:0000097//sulfur amino acid biosynthetic process;GO:0006730//one-carbon metabolic process;GO:0032259//methylation;GO:0009086//methionine biosynthetic process	K00549//5-methyltetrahydropteroyltriglutamate--homocysteine methyltransferase [EC:2.1.1.14]	gi|347361140|gb|AEO86798.1|//methionine synthase [Camellia sinensis]
TEA022107.1	670.68	915.117	721.51	796.507	388.513	GO:0043231//intracellular membrane-bounded organelle;GO:0000785//chromatin	GO:0003676//nucleic acid binding	GO:0034728//nucleosome organization	K11252//histone H2B	gi|971574037|ref|XP_015170357.1|//PREDICTED: histone H2B.3 [Solanum tuberosum]
TEA034042.1	1022.16	815.06	628.823	623.567	599.96	NA	GO:0016747//transferase activity, transferring acyl groups other than amino-acyl groups	GO:0009699//phenylpropanoid biosynthetic process	K00660//chalcone synthase [EC:2.3.1.74]	gi|1345787|sp|P48387.1|CHS2_CAMSI//RecName: Full=Chalcone synthase 2; AltName: Full=Naringenin-chalcone synthase 2
BGI_novel_G000039	568.933	730.72	571.91	570.493	642.47	NA	NA	NA	NA	gi|590698395|ref|XP_007045703.1|//Uncharacterized protein TCM_011399 [Theobroma cacao]
TEA025404.1	310.127	418.167	223.763	291.69	213.703	NA	GO:0045551//cinnamyl-alcohol dehydrogenase activity;GO:0008270//zinc ion binding;GO:0003824//catalytic activity;GO:0052747//sinapyl alcohol dehydrogenase activity;GO:0005488//binding	GO:0008152//metabolic process;GO:0009809//lignin biosynthetic process;GO:0055114//oxidation-reduction process	K00083//cinnamyl-alcohol dehydrogenase [EC:1.1.1.195]	gi|572153023|ref|NP_001275871.1|//carbamoyl-phosphate synthetase 2, aspartate transcarbamylase, and dihydroorotase [Citrus sinensis];gi|332384181|gb|AEE69007.1|//cinnamyl alcohol dehydrogenase 1 [Camellia sinensis]
TEA010133.1	789.63	314.913	482.577	468.827	462.05	NA	NA	NA	K07410//cytochrome P450, family 1, subfamily B, polypeptide 1 [EC:1.14.14.1];K20562;K00512//steroid 17alpha-monooxygenase / 17alpha-hydroxyprogesterone aldolase [EC:1.14.99.9 4.1.2.30];K05280//flavonoid 3'-monooxygenase [EC:1.14.13.21]	gi|831249892|gb|AKM12330.1|//flavonoid 3'-hydroxylase 3 [Camellia sinensis]
TEA027542.1	239.183	248.35	366.043	428.957	341.88	NA	GO:0016831//carboxy-lyase activity;GO:0004014//adenosylmethionine decarboxylase activity	GO:0006597//spermine biosynthetic process;GO:0006557//S-adenosylmethioninamine biosynthetic process;GO:0008295//spermidine biosynthetic process;GO:0006596//polyamine biosynthetic process	K01611//S-adenosylmethionine decarboxylase [EC:4.1.1.50];K11367//chromodomain-helicase-DNA-binding protein 1 [EC:3.6.4.12]	gi|359488352|ref|XP_003633745.1|//PREDICTED: EVI5-like protein isoform X1 [Vitis vinifera];gi|532212607|gb|AGT80621.1|//S-adenosylmethionine decarboxylase [Camellia sinensis]
TEA004641.1	310.183	210.26	412.533	291.423	333.26	NA	NA	NA	NA	gi|743854291|ref|XP_010940856.1|//PREDICTED: uncharacterized protein LOC105059301 [Elaeis guineensis]
TEA009777.1	324.127	374.01	568.603	454.487	363.363	NA	GO:0016831//carboxy-lyase activity	GO:0006525//arginine metabolic process;GO:0006596//polyamine biosynthetic process	K01583//arginine decarboxylase [EC:4.1.1.19]	gi|394305089|gb|AFN26936.1|//arginine decarboxylase [Camellia sinensis]
TEA031641.1	439.16	628.677	562.01	652.233	701.677	NA	GO:0050661//NADP binding;GO:0016620//oxidoreductase activity, acting on the aldehyde or oxo group of donors, NAD or NADP as acceptor;GO:0000166//nucleotide binding;GO:0051287//NAD binding	GO:0006006//glucose metabolic process;GO:0055114//oxidation-reduction process;GO:0019318//hexose metabolic process	K00134//glyceraldehyde 3-phosphate dehydrogenase [EC:1.2.1.12]	gi|976911191|gb|KVH97848.1|//Glyceraldehyde 3-phosphate dehydrogenase, catalytic domain-containing protein [Cynara cardunculus var. scolymus];gi|703124926|ref|XP_010103177.1|//Glyceraldehyde-3-phosphate dehydrogenase [Morus notabilis]
BGI_novel_G010874	469.937	321.437	300.343	350.567	365.713	NA	NA	NA	K08770//ubiquitin C	gi|693673170|gb|AIS40894.1|//polyubiquitin [Kalanchoe fedtschenkoi]
TEA023579.1	227.433	231.87	490.747	306.417	423.37	NA	NA	NA	NA	gi|976910357|gb|KVH97062.1|//Zinc finger, A20-type [Cynara cardunculus var. scolymus]
TEA028440.1	877.65	395.567	458.323	416.013	503.983	NA	NA	NA	NA	gi|731372307|ref|XP_010650051.1|//PREDICTED: uncharacterized protein LOC104879282 [Vitis vinifera]
TEA022285.1	395.15	573.92	436.6	531.943	463.713	NA	GO:0005525//GTP binding;GO:0003924//GTPase activity	NA	K03234//elongation factor 2	gi|567859032|ref|XP_006422199.1|//hypothetical protein CICLE_v10004309mg [Citrus clementina]
BGI_novel_G014129	327.097	662.743	771.777	698.873	578.473	NA	NA	NA	NA	gi|694380941|ref|XP_009366572.1|//PREDICTED: uncharacterized protein LOC103956333 [Pyrus x bretschneideri]
TEA017422.1	421.807	286.637	513.243	387.5	511.6	NA	GO:0016859//cis-trans isomerase activity	GO:0044267//cellular protein metabolic process	K01802//peptidylprolyl isomerase [EC:5.2.1.8]	gi|397789262|gb|AFO67220.1|//putative cyclophilin [Aralia elata]
TEA007396.1	272.943	262.6	317.887	292.33	359.583	NA	NA	NA	NA	gi|357973578|gb|AET97665.1|//hydrogen peroxide induced protein 1 [Camellia sinensis]
TEA014809.1	498.42	360.753	247.997	313.853	294.91	NA	GO:0016209//antioxidant activity;GO:0005506//iron ion binding;GO:0003824//catalytic activity	GO:0008152//metabolic process;GO:0006950//response to stress	K00430//peroxidase [EC:1.11.1.7]	gi|206812328|gb|ACI22425.1|//pericarp peroxidase 3 [Litchi chinensis]
TEA024993.1	399.273	564.64	433.887	494.433	439.64	NA	NA	NA	K02133//F-type H+-transporting ATPase subunit beta [EC:3.6.3.14]	gi|719961718|ref|XP_010252810.1|//PREDICTED: ATP synthase subunit beta, mitochondrial [Nelumbo nucifera]
TEA022131.1	717.6	1062.29	716.397	668.9	308.813	GO:0043231//intracellular membrane-bounded organelle;GO:0000785//chromatin	GO:0003676//nucleic acid binding	GO:0034728//nucleosome organization	K11251//histone H2A	gi|746263034|ref|WP_039311042.1|//hypothetical protein [Paenibacillus sp. IHB B 3415]
TEA000054.1	353.247	383.223	490.547	522.293	515.387	GO:0016020//membrane	NA	NA	K17345//tetraspanin-5;K17294	gi|225445732|ref|XP_002271684.1|//PREDICTED: tetraspanin-8 [Vitis vinifera]
BGI_novel_G004929	826.553	365.963	439.73	383.05	461.23	NA	NA	NA	NA	gi|147778529|emb|CAN71712.1|//hypothetical protein VITISV_013459 [Vitis vinifera]
TEA018223.1	666.937	1095.18	874.747	855.043	807.673	NA	GO:0035251//UDP-glucosyltransferase activity	GO:0005984//disaccharide metabolic process	K00695//sucrose synthase [EC:2.4.1.13]	gi|112383508|gb|ABI17891.1|//sucrose synthase [Coffea canephora];gi|67845751|emb|CAI56307.1|//sucrose synthase [Coffea canephora] ;gi|590921236|gb|AHL29281.1|//sucrose synthase 1 [Camellia sinensis]
TEA032421.1	400.53	265.813	348.287	314.657	391.463	NA	GO:0008135//translation factor activity, nucleic acid binding	GO:0006412//translation	K03236//translation initiation factor 1A	gi|565357488|ref|XP_006345573.1|//PREDICTED: eukaryotic translation initiation factor 1A-like [Solanum tuberosum]
TEA032681.1	514.383	403.363	1163.39	898.617	1237.97	NA	NA	NA	NA	NA
TEA011119.1	596.947	460.5	414.097	443.78	485.617	GO:0005829//cytosol	GO:0008757//S-adenosylmethionine-dependent methyltransferase activity;GO:0008171//O-methyltransferase activity;GO:0005515//protein binding;GO:0047763//caffeate O-methyltransferase activity;GO:0046983//protein dimerization activity	GO:0009699//phenylpropanoid biosynthetic process;GO:0009809//lignin biosynthetic process;GO:0006730//one-carbon metabolic process;GO:0032259//methylation	K13066//caffeic acid 3-O-methyltransferase [EC:2.1.1.68]	gi|307090030|gb|ADN27527.1|//caffeic acid O-methyltransferase [Camellia sinensis];gi|672425670|gb|AIJ28474.1|//O-methyltransferase [Vaccinium corymbosum]
TEA014193.1	249.027	271.75	377.503	237.57	296.95	NA	NA	NA	K09422//myb proto-oncogene protein, plant	gi|661895477|emb|CDP01282.1|//unnamed protein product [Coffea canephora]
TEA031043.1	347.717	268.737	426.597	403.853	513.617	GO:0044424//intracellular part	NA	NA	NA	gi|645233137|ref|XP_008223198.1|//PREDICTED: translationally-controlled tumor protein homolog [Prunus mume];gi|596132268|ref|XP_007222184.1|//hypothetical protein PRUPE_ppa009639mg [Prunus persica]
TEA007938.1	657.677	728.937	669.443	633.517	598.92	NA	GO:0016773//phosphotransferase activity, alcohol group as acceptor	GO:0019321//pentose metabolic process;GO:0006796//phosphate-containing compound metabolic process	K00847//fructokinase [EC:2.7.1.4]	gi|570709913|gb|AHE93349.1|//fructokinase [Camellia sinensis]
TEA002422.1	508.527	428.427	378.527	406.867	419.973	GO:0043231//intracellular membrane-bounded organelle;GO:0005634//nucleus;GO:0000785//chromatin;GO:0016021//integral component of membrane;GO:0000786//nucleosome	GO:0003677//DNA binding;GO:0046982//protein heterodimerization activity;GO:0003676//nucleic acid binding	GO:0034728//nucleosome organization	K11253//histone H3	gi|195606516|gb|ACG25088.1|//histone H3 [Zea mays];gi|145334271|ref|NP_001078516.1|//Histone H3.3 [Arabidopsis thaliana];gi|9369379|gb|AAF87128.1|AC006434_24//F10A5.19 [Arabidopsis thaliana]
TEA020054.1	150.63	212.44	273.667	874.893	964.393	NA	NA	NA	NA	gi|147845848|emb|CAN80091.1|//hypothetical protein VITISV_015121 [Vitis vinifera]
TEA024296.1	519.583	633.127	450.363	418.54	378.043	NA	NA	NA	K09873//aquaporin TIP	gi|257480319|gb|ACV60358.1|//putative tonoplast intrinsic protein [Camellia sinensis]
TEA008224.1	244.97	255.567	347.52	265.72	335.703	NA	NA	NA	NA	gi|565385377|ref|XP_006358585.1|//PREDICTED: uncharacterized protein LOC102601084 [Solanum tuberosum]
TEA028180.1	310.1	523.657	289.553	670.48	594.63	NA	GO:0016209//antioxidant activity;GO:0005506//iron ion binding;GO:0003824//catalytic activity	GO:0008152//metabolic process;GO:0006950//response to stress	K00430//peroxidase [EC:1.11.1.7]	gi|802645824|ref|XP_012079377.1|//PREDICTED: peroxidase 51 [Jatropha curcas]
TEA001912.1	263.23	184.03	181.56	177.577	209.667	NA	GO:0004175//endopeptidase activity	GO:0019538//protein metabolic process	K01369//legumain [EC:3.4.22.34]	gi|590573851|ref|XP_007012236.1|//Gamma vacuolar processing enzyme [Theobroma cacao]
TEA015119.1	286.253	318.12	302.407	344.813	398.74	NA	NA	NA	K01507//inorganic pyrophosphatase [EC:3.6.1.1]	gi|565387417|ref|XP_006359496.1|//PREDICTED: pyrophosphate-energized vacuolar membrane proton pump-like [Solanum tuberosum]
TEA014049.1	335.977	451.953	448.747	513.973	483.207	GO:0009536//plastid	GO:0050661//NADP binding;GO:0016616//oxidoreductase activity, acting on the CH-OH group of donors, NAD or NADP as acceptor;GO:0046872//metal ion binding;GO:0042802//identical protein binding	GO:0008652//cellular amino acid biosynthetic process	K00053//ketol-acid reductoisomerase [EC:1.1.1.86]	gi|702491068|ref|XP_010035847.1|//PREDICTED: ketol-acid reductoisomerase, chloroplastic [Eucalyptus grandis]
TEA005201.1	349.11	381.997	430.563	539.473	490.86	GO:0030529//ribonucleoprotein complex;GO:0022625//cytosolic large ribosomal subunit	GO:0005198//structural molecule activity;GO:0003735//structural constituent of ribosome	GO:0010467//gene expression;GO:0006412//translation	K02912//large subunit ribosomal protein L32e	gi|224132224|ref|XP_002321286.1|//hypothetical protein POPTR_0014s18940g [Populus trichocarpa];gi|659078356|ref|XP_008439684.1|//PREDICTED: 60S ribosomal protein L32-1-like [Cucumis melo]
TEA001726.1	385.17	298.67	330.447	332.98	365.75	NA	GO:0016879//ligase activity, forming carbon-nitrogen bonds;GO:0005524//ATP binding;GO:0032559//adenyl ribonucleotide binding	GO:0006464//cellular protein modification process	K06689//ubiquitin-conjugating enzyme E2 D/E [EC:2.3.2.23]	gi|976908121|gb|KVH95353.1|//Ubiquitin-conjugating enzyme, active site-containing protein [Cynara cardunculus var. scolymus];gi|351726353|ref|NP_001235332.1|//uncharacterized protein LOC100305945 [Glycine max]
TEA017523.1	54.6133	72.0733	749.07	1103.39	1857.77	NA	NA	GO:0006952//defense response;GO:0009607//response to biotic stimulus	K02553//regulator of ribonuclease activity A	gi|720091550|ref|XP_010245451.1|//PREDICTED: major allergen Pru ar 1-like [Nelumbo nucifera];gi|702461593|ref|XP_010028230.1|//PREDICTED: pathogenesis-related protein STH-21-like [Eucalyptus grandis]
TEA013261.1	97.52	146.067	329.71	404.69	520.397	NA	GO:0008061//chitin binding;GO:0030247//polysaccharide binding	GO:0050832//defense response to fungus;GO:0006952//defense response;GO:0042742//defense response to bacterium	K02206//cyclin-dependent kinase 2 [EC:2.7.11.22]	gi|37954948|gb|AAO63572.1|//HEV1.2 [Hevea brasiliensis];gi|224123432|ref|XP_002319077.1|//class 4 pathogenesis-related family protein [Populus trichocarpa];gi|743888850|ref|XP_011038567.1|//PREDICTED: pathogenesis-related protein PR-4-like isoform X3 [Populus euphratica];gi|720071781|ref|XP_010278162.1|//PREDICTED: pathogenesis-related protein PR-4-like [Nelumbo nucifera];gi|255580937|ref|XP_0025…
TEA022106.1	598.1	827.06	696.06	650.627	333.493	NA	NA	NA	K11252//histone H2B	gi|976907222|gb|KVH94606.1|//Histone core [Cynara cardunculus var. scolymus]
TEA022587.1	55.2467	88.7433	772.043	2759	4705.78	NA	NA	NA	NA	gi|702461573|ref|XP_010028225.1|//PREDICTED: major allergen Pru ar 1-like [Eucalyptus grandis]
TEA012626.1	190.213	561.02	121.62	208.917	209.83	NA	NA	NA	NA	gi|225457747|ref|XP_002262980.1|//PREDICTED: pathogen-related protein [Vitis vinifera];gi|703152701|ref|XP_010110490.1|//hypothetical protein L484_003537 [Morus notabilis]
TEA012191.1	286.33	339.35	411.513	383.137	383.783	NA	NA	NA	K12938//anthocyanidin 5,3-O-glucosyltransferase [EC:2.4.1.-];K08237//hydroquinone glucosyltransferase [EC:2.4.1.218]	gi|661879703|emb|CDP16611.1|//unnamed protein product [Coffea canephora]
TEA008709.1	336.74	287.62	324.33	265.107	313.763	NA	GO:0004175//endopeptidase activity	GO:0019538//protein metabolic process	K12603//CCR4-NOT transcription complex subunit 6 [EC:3.1.13.4];K14848//ribosome assembly protein RRB1;K06636//structural maintenance of chromosome 1	gi|590613741|ref|XP_007022751.1|//Caspase, putative [Theobroma cacao]
TEA022704.1	317.117	316.913	712.82	649.507	564.6	NA	NA	NA	K11323//histone arginine demethylase JMJD6 [EC:1.14.11.-]	gi|700207336|gb|KGN62455.1|//hypothetical protein Csa_2G354810 [Cucumis sativus];gi|700189452|gb|KGN44685.1|//hypothetical protein Csa_7G372310 [Cucumis sativus]
TEA002437.1	575.007	576.183	402.23	337.483	444.213	NA	NA	NA	K09338//homeobox-leucine zipper protein	gi|359480491|ref|XP_003632476.1|//PREDICTED: homeobox-leucine zipper protein ATHB-6 [Vitis vinifera]
TEA007566.1	388.277	478.67	417.13	664.79	668.613	NA	GO:0016616//oxidoreductase activity, acting on the CH-OH group of donors, NAD or NADP as acceptor;GO:0004616//phosphogluconate dehydrogenase (decarboxylating) activity;GO:0000166//nucleotide binding;GO:0048037//cofactor binding;GO:0016491//oxidoreductase activity	GO:0006098//pentose-phosphate shunt;GO:0006007//glucose catabolic process;GO:0044710//single-organism metabolic process;GO:0055114//oxidation-reduction process	K00033//6-phosphogluconate dehydrogenase [EC:1.1.1.44 1.1.1.343]	gi|698569421|ref|XP_009774328.1|//PREDICTED: 6-phosphogluconate dehydrogenase, decarboxylating 3 [Nicotiana sylvestris];gi|594553203|gb|AHM10416.1|//6-phosphogluconate dehydrogenase [Saccharum hybrid cultivar Yacheng05-179];gi|720006037|ref|XP_010257854.1|//PREDICTED: 6-phosphogluconate dehydrogenase, decarboxylating 3 [Nelumbo nucifera]
BGI_novel_G003614	532.487	472.72	607.057	628.153	630.537	NA	NA	NA	K00434//L-ascorbate peroxidase [EC:1.11.1.11]	gi|213492168|gb|ACB45429.3|//ascorbate peroxidase [Camellia sinensis]
TEA022864.1	395.753	424.13	373.717	388.707	288.397	NA	NA	NA	K11275//histone H1/5	gi|297735513|emb|CBI17953.3|//unnamed protein product [Vitis vinifera]
TEA030938.1	473.953	628.42	584.11	631.427	519.21	GO:0044424//intracellular part	GO:0008135//translation factor activity, nucleic acid binding;GO:0032561//guanyl ribonucleotide binding;GO:0017111//nucleoside-triphosphatase activity;GO:0016772//transferase activity, transferring phosphorus-containing groups	GO:0006412//translation;GO:0009207//purine ribonucleoside triphosphate catabolic process	K03231//elongation factor 1-alpha	gi|695069083|ref|XP_009381507.1|//PREDICTED: elongation factor 1-alpha-like [Musa acuminata subsp. malaccensis];gi|743843595|ref|XP_011026991.1|//PREDICTED: elongation factor 1-alpha isoform X1 [Populus euphratica]
TEA002920.1	325.073	416.447	493.103	469.203	491.447	GO:0005829//cytosol	GO:0016853//isomerase activity;GO:0004807//triose-phosphate isomerase activity	GO:0006007//glucose catabolic process;GO:0019563//glycerol catabolic process;GO:0006094//gluconeogenesis;GO:0006096//glycolytic process;GO:0046166//glyceraldehyde-3-phosphate biosynthetic process;GO:0006629//lipid metabolic process	K01803//triosephosphate isomerase (TIM) [EC:5.3.1.1]	gi|147784332|emb|CAN70587.1|//hypothetical protein VITISV_041523 [Vitis vinifera];gi|566191961|ref|XP_002316287.2|//Triosephosphate isomerase family protein [Populus trichocarpa]
TEA011026.1	412.437	473.95	433.247	445.06	388.3	NA	NA	NA	K15730//cytosolic prostaglandin-E synthase [EC:5.3.99.3]	gi|731395454|ref|XP_010652179.1|//PREDICTED: uncharacterized protein OsI_027940 isoform X2 [Vitis vinifera];gi|661892344|emb|CDP03502.1|//unnamed protein product [Coffea canephora]
BGI_novel_G004184	150.44	484.27	96.6467	165.163	93.7333	NA	NA	NA	K05747//Wiskott-Aldrich syndrome protein;K02184//formin 2	gi|698536830|ref|XP_009764638.1|//PREDICTED: extensin-2-like, partial [Nicotiana sylvestris]
TEA004453.1	270.667	268.703	320.573	270.44	295.79	NA	GO:0016810//hydrolase activity, acting on carbon-nitrogen (but not peptide) bonds	GO:0006807//nitrogen compound metabolic process	K13566//omega-amidase [EC:3.5.1.3]	gi|566182368|ref|XP_002311127.2|//hypothetical protein POPTR_0008s04680g [Populus trichocarpa];gi|947043282|gb|KRG93006.1|//hypothetical protein GLYMA_20G243100 [Glycine max]
TEA017349.1	461.25	478.85	370.313	330.793	223.997	GO:0044427//chromosomal part	GO:0005198//structural molecule activity;GO:0003676//nucleic acid binding	GO:0006325//chromatin organization	K10802//high mobility group protein B1	gi|595807328|ref|XP_007202587.1|//hypothetical protein PRUPE_ppa011596mg [Prunus persica];gi|296088654|emb|CBI37645.3|//unnamed protein product [Vitis vinifera]
TEA032430.1	235.14	487.45	600.703	561.383	510.17	NA	NA	NA	NA	gi|147826550|emb|CAN70790.1|//hypothetical protein VITISV_002825 [Vitis vinifera];gi|703137890|ref|XP_010106597.1|//hypothetical protein L484_002552 [Morus notabilis];gi|694380941|ref|XP_009366572.1|//PREDICTED: uncharacterized protein LOC103956333 [Pyrus x bretschneideri]
TEA005263.1	264.07	255.677	243.947	230.173	216.317	GO:0016021//integral component of membrane	NA	NA	K10352//myosin heavy chain;K12619//5'-3' exoribonuclease 2 [EC:3.1.13.-];K20553;K13946//auxin influx carrier (AUX1 LAX family)	gi|225432666|ref|XP_002282465.1|//PREDICTED: FRIGIDA-like protein 4a [Vitis vinifera]
TEA029620.1	361.69	381.693	267.477	337.977	332.087	GO:0031224//intrinsic component of membrane	GO:0015291//secondary active transmembrane transporter activity	GO:0015698//inorganic anion transport	K08176//MFS transporter, PHS family, inorganic phosphate transporter	gi|592878117|gb|AHL44892.1|//phosphate transporter 1 [Camellia oleifera]
TEA018962.1	634.137	467.997	447.85	273.067	315.573	NA	GO:0008289//lipid binding	GO:0006869//lipid transport	NA	gi|356557076|ref|XP_003546844.1|//PREDICTED: LOW QUALITY PROTEIN: non-specific lipid-transfer protein 8-like [Glycine max];gi|502087611|ref|XP_004488587.1|//PREDICTED: non-specific lipid-transfer protein 8 [Cicer arietinum]
TEA010160.1	375.33	399.347	316.26	337.03	352.593	NA	NA	NA	K00430//peroxidase [EC:1.11.1.7];K02184//formin 2	gi|242058141|ref|XP_002458216.1|//hypothetical protein SORBIDRAFT_03g029150 [Sorghum bicolor];gi|720069099|ref|XP_010277330.1|//PREDICTED: uncharacterized protein LOC104611804 [Nelumbo nucifera]
TEA000242.1	272.543	258.073	270.023	196.44	225.407	GO:0031224//intrinsic component of membrane;GO:0009536//plastid	GO:0005372//water transmembrane transporter activity	GO:0006950//response to stress;GO:0042044//fluid transport	K09872//aquaporin PIP	gi|459021581|gb|AGG39696.1|//aquaporin protein AQU18 [Camellia sinensis]
BGI_novel_G003643	267.063	782.727	627.407	510.17	446.263	NA	NA	NA	K05747//Wiskott-Aldrich syndrome protein;K02184//formin 2	gi|720005835|ref|XP_010257781.1|//PREDICTED: extensin-2-like [Nelumbo nucifera]
BGI_novel_G010887	313.223	491.473	152.46	489.793	171.693	NA	NA	NA	NA	NA
TEA017986.1	255.973	241.94	260.583	588.353	627.743	NA	NA	NA	K03006//DNA-directed RNA polymerase II subunit RPB1 [EC:2.7.7.6];K04733//interleukin-1 receptor-associated kinase 4 [EC:2.7.11.1]	gi|590723979|ref|XP_007052334.1|//Uclacyanin 3, putative [Theobroma cacao]
TEA009245.1	74.2767	208.7	210.407	213.47	190.12	NA	NA	NA	K11426//SET and MYND domain-containing protein	gi|586742223|ref|XP_006850432.1|//PREDICTED: germin-like protein 9-3 [Amborella trichopoda]
TEA023017.1	78.44	91.33	94.0367	85.0433	85.3867	GO:0009536//plastid	NA	GO:0006091//generation of precursor metabolites and energy	K08916//light-harvesting complex II chlorophyll a/b binding protein 5	gi|703158747|ref|XP_010112070.1|//Chlorophyll a-b binding protein CP26 [Morus notabilis]
TEA021286.1	448.683	529.833	458.387	450.2	334.233	GO:0043229//intracellular organelle	NA	NA	K11251//histone H2A	gi|566195299|ref|XP_002316965.2|//histone H2A family protein [Populus trichocarpa]
TEA011786.1	318.777	299.217	274.993	286.747	297.417	NA	GO:0005524//ATP binding;GO:0032559//adenyl ribonucleotide binding;GO:0019787//small conjugating protein transferase activity	GO:0032446//protein modification by small protein conjugation	K06689//ubiquitin-conjugating enzyme E2 D/E [EC:2.3.2.23]	gi|698505333|ref|XP_009798128.1|//PREDICTED: ubiquitin-conjugating enzyme E2-17 kDa-like [Nicotiana sylvestris]
TEA003220.1	126.243	142.193	325.98	141.18	156.863	NA	GO:0046872//metal ion binding	NA	K07560//D-tyrosyl-tRNA(Tyr) deacylase [EC:3.1.-.-];K15172//transcription elongation factor SPT5	gi|747075710|ref|XP_011084902.1|//PREDICTED: zinc finger CCCH domain-containing protein 29 [Sesamum indicum];gi|661882431|emb|CDP14011.1|//unnamed protein product [Coffea canephora]
BGI_novel_G006034	215.767	242.953	260.267	215.46	214.037	NA	NA	NA	K16911//ATP-dependent RNA helicase DDX21 [EC:3.6.4.13]	gi|255553155|ref|XP_002517620.1|//conserved hypothetical protein [Ricinus communis]
BGI_novel_G000205	333.903	275.087	403.48	388.243	493.28	NA	GO:0046872//metal ion binding	GO:0030001//metal ion transport	K07213//copper chaperone	gi|290886187|gb|ADD69807.1|//copper transport protein ATOX1 [Hevea brasiliensis]
TEA016135.1	258.86	196.627	275.267	264.34	345.063	NA	NA	GO:0019941//modification-dependent protein catabolic process	K03094//S-phase kinase-associated protein 1	gi|976909415|gb|KVH96530.1|//hypothetical protein Ccrd_001391 [Cynara cardunculus var. scolymus]
BGI_novel_G005831	731.797	709.207	473.207	327.907	276.923	NA	NA	NA	K05747//Wiskott-Aldrich syndrome protein;K02184//formin 2	gi|720005835|ref|XP_010257781.1|//PREDICTED: extensin-2-like [Nelumbo nucifera]
TEA013180.1	348.223	313.007	424.083	380.38	444.11	NA	NA	GO:0006351//transcription, DNA-templated	K09286//EREBP-like factor	gi|300079006|gb|ADJ67434.1|//ethylene response factor 5 [Actinidia deliciosa]
BGI_novel_G014984	103.767	402.733	56.23	114.08	55.74	NA	NA	NA	K05747//Wiskott-Aldrich syndrome protein;K02184//formin 2	gi|698536830|ref|XP_009764638.1|//PREDICTED: extensin-2-like, partial [Nicotiana sylvestris]
TEA004008.1	82.6233	209.367	363.933	367.533	484.917	NA	NA	NA	K00384//thioredoxin reductase (NADPH) [EC:1.8.1.9];K11426//SET and MYND domain-containing protein	gi|823195636|ref|XP_012492685.1|//PREDICTED: germin-like protein subfamily 1 member 14 [Gossypium raimondii]
TEA009845.1	323.687	303.457	323.147	279.973	286.427	NA	GO:0005515//protein binding;GO:0019904//protein domain specific binding	NA	K06630//14-3-3 protein epsilon	gi|6752903|gb|AAF27931.1|AF222805_1//14-3-3-like protein [Euphorbia esula];gi|225461654|ref|XP_002285427.1|//PREDICTED: 14-3-3-like protein D-like [Vitis vinifera]
TEA022017.1	170.14	169.857	207.317	163.023	205.8	GO:0005773//vacuole	GO:0052692//raffinose alpha-galactosidase activity;GO:0043167//ion binding;GO:0016798//hydrolase activity, acting on glycosyl bonds	GO:0044238//primary metabolic process;GO:0005975//carbohydrate metabolic process	K07407//alpha-galactosidase [EC:3.2.1.22]	gi|743932728|ref|XP_011010658.1|//PREDICTED: alpha-galactosidase [Populus euphratica];gi|595999893|ref|XP_007218029.1|//hypothetical protein PRUPE_ppa005977mg [Prunus persica]
TEA023901.1	456.983	401.293	356.54	324.673	313.943	GO:0044464//cell part;GO:0015629//actin cytoskeleton	GO:0003779//actin binding;GO:0008092//cytoskeletal protein binding	GO:0030042//actin filament depolymerization	K05765//cofilin	gi|255584766|ref|XP_002533101.1|//PREDICTED: actin-depolymerizing factor 2 [Ricinus communis]
TEA020820.1	354.75	401.453	456.17	521.463	484.26	NA	NA	NA	K02889//large subunit ribosomal protein L21e	gi|976924326|gb|KVI08310.1|//Ribosomal protein L21e, partial [Cynara cardunculus var. scolymus]
TEA028964.1	423.067	294.237	320.87	282.903	414.25	NA	GO:0046872//metal ion binding;GO:0046914//transition metal ion binding;GO:0008270//zinc ion binding	NA	K01807//ribose 5-phosphate isomerase A [EC:5.3.1.6]	gi|661883071|emb|CDP13279.1|//unnamed protein product [Coffea canephora]
TEA003881.1	360.517	502.653	520.703	537.987	467.937	GO:0030529//ribonucleoprotein complex	GO:0005198//structural molecule activity	GO:0010467//gene expression	K02870//large subunit ribosomal protein L12e	gi|225439982|ref|XP_002281255.1|//PREDICTED: 60S ribosomal protein L12 [Vitis vinifera]
TEA024484.1	219.02	211.513	310.533	232.21	340.047	NA	GO:0015036//disulfide oxidoreductase activity	GO:0019725//cellular homeostasis;GO:0018904//ether metabolic process	K03671//thioredoxin 1	gi|595808479|ref|XP_007202766.1|//hypothetical protein PRUPE_ppa013476mg [Prunus persica]
BGI_novel_G016092	151.34	267.887	261.29	279.193	314.897	NA	NA	NA	K02184//formin 2	gi|359493030|ref|XP_002264360.2|//PREDICTED: extensin-3-like [Vitis vinifera]
TEA021459.1	299.89	521.02	610.797	757.513	315.13	NA	NA	NA	K01609//indole-3-glycerol phosphate synthase [EC:4.1.1.48];K11855//ubiquitin carboxyl-terminal hydrolase 36/42 [EC:3.4.19.12];K14411//RNA-binding protein Musashi	gi|359488731|ref|XP_002275276.2|//PREDICTED: uncharacterized protein LOC100264617 [Vitis vinifera];gi|731419249|ref|XP_002275276.3|//PREDICTED: uncharacterized protein LOC100264617 [Vitis vinifera];gi|700208161|gb|KGN63280.1|//hypothetical protein Csa_2G423600 [Cucumis sativus]
TEA005125.1	295.097	266.403	239.447	235.797	269.567	NA	NA	NA	K18368//caffeoylshikimate esterase [EC:3.1.1.-]	gi|568821952|ref|XP_006465405.1|//PREDICTED: caffeoylshikimate esterase [Citrus sinensis]
TEA003001.1	86.2867	298.113	100.357	140.727	90.1967	NA	GO:0016788//hydrolase activity, acting on ester bonds	NA	K01051//pectinesterase [EC:3.1.1.11]	gi|225453983|ref|XP_002280446.1|//PREDICTED: pectinesterase 2 [Vitis vinifera]
TEA017498.1	304.773	372.953	328.94	370.83	328.877	GO:0030529//ribonucleoprotein complex	GO:0005198//structural molecule activity	GO:0010467//gene expression	K02885//large subunit ribosomal protein L19e	gi|225437447|ref|XP_002272357.1|//PREDICTED: 60S ribosomal protein L19-2 [Vitis vinifera]
TEA017817.1	282.187	215.67	313.807	242.72	280.01	NA	GO:0046872//metal ion binding	NA	K13448//calcium-binding protein CML	gi|661893974|emb|CDP02415.1|//unnamed protein product [Coffea canephora]
BGI_novel_G016426	312.84	248.407	208.297	219.41	218.663	NA	NA	NA	K08770//ubiquitin C	gi|693673170|gb|AIS40894.1|//polyubiquitin [Kalanchoe fedtschenkoi]
TEA013682.1	265.473	310.993	235.7	285.457	268.6	GO:0009506//plasmodesma	GO:0052692//raffinose alpha-galactosidase activity	GO:0034484//raffinose catabolic process	K06617//raffinose synthase [EC:2.4.1.82]	gi|702247830|ref|XP_010057273.1|//PREDICTED: probable galactinol--sucrose galactosyltransferase 2 [Eucalyptus grandis];gi|758375741|gb|AJO70148.1|//raffinose synthase 2 [Camellia sinensis]
TEA007038.1	202.863	273.81	509.117	342.46	380.82	NA	NA	NA	K09286//EREBP-like factor	gi|529280047|gb|AGS80330.1|//ethylene response factor [Actinidia chinensis]
TEA019550.1	244.517	408.053	541.08	408.693	533.72	NA	NA	NA	NA	gi|590577813|ref|XP_007013336.1|//Uncharacterized protein TCM_037996 [Theobroma cacao]
TEA013478.1	351.153	498.11	256.56	255.457	151.133	NA	NA	NA	NA	NA
TEA007246.1	294.707	236.297	265.31	216.343	245.2	NA	NA	NA	K18368//caffeoylshikimate esterase [EC:3.1.1.-]	gi|948288828|gb|ALM55679.1|//caffeoyl shikimate esterase 2 [Populus tomentosa]
TEA008970.1	85.42	168.74	442.157	453.84	366.397	GO:0044424//intracellular part;GO:0005829//cytosol	GO:0005524//ATP binding;GO:0032559//adenyl ribonucleotide binding;GO:0016301//kinase activity;GO:0004612//phosphoenolpyruvate carboxykinase (ATP) activity;GO:0004611//phosphoenolpyruvate carboxykinase activity	GO:0006006//glucose metabolic process;GO:0016310//phosphorylation;GO:0006094//gluconeogenesis	K01610//phosphoenolpyruvate carboxykinase (ATP) [EC:4.1.1.49]	gi|694432096|ref|XP_009343416.1|//PREDICTED: phosphoenolpyruvate carboxykinase [ATP]-like [Pyrus x bretschneideri];gi|747056076|ref|XP_011074293.1|//PREDICTED: phosphoenolpyruvate carboxykinase [ATP]-like [Sesamum indicum];gi|643734861|gb|KDP41531.1|//hypothetical protein JCGZ_15938 [Jatropha curcas]
BGI_novel_G009562	20.9	362.883	795.563	335.67	526.717	NA	NA	NA	NA	gi|658035496|ref|XP_008353279.1|//PREDICTED: zinc finger MYM-type protein 1-like [Malus domestica]
TEA026176.1	271.207	423.133	534.863	430.6	571.247	NA	NA	NA	NA	gi|590577813|ref|XP_007013336.1|//Uncharacterized protein TCM_037996 [Theobroma cacao]
TEA021819.1	74.18	89.2533	239.16	352.147	502.64	GO:0005618//cell wall;GO:0044464//cell part;GO:0005576//extracellular region;GO:0005773//vacuole	GO:0004553//hydrolase activity, hydrolyzing O-glycosyl compounds;GO:0008061//chitin binding;GO:0030247//polysaccharide binding;GO:0004568//chitinase activity	GO:0006032//chitin catabolic process;GO:0016998//cell wall macromolecule catabolic process;GO:0006952//defense response;GO:0000272//polysaccharide catabolic process;GO:0006026//aminoglycan catabolic process	K20547;K01183//chitinase [EC:3.2.1.14]	gi|743855418|ref|XP_010941404.1|//PREDICTED: chitinase 1-like [Elaeis guineensis];gi|697170244|ref|XP_009594039.1|//PREDICTED: endochitinase 3 [Nicotiana tomentosiformis]
TEA032511.1	613.37	677.257	622.763	591.75	240.36	GO:0043231//intracellular membrane-bounded organelle;GO:0000785//chromatin	GO:0003676//nucleic acid binding	GO:0034728//nucleosome organization	K11253//histone H3	gi|901800372|gb|KMZ60580.1|//histone H3 [Zostera marina]
TEA026436.1	215.127	157.777	239.107	197.833	242.107	NA	GO:0003677//DNA binding;GO:0003743//translation initiation factor activity	GO:0006413//translational initiation	K09422//myb proto-oncogene protein, plant;K03113//translation initiation factor 1	gi|720077076|ref|XP_010240920.1|//PREDICTED: protein translation factor SUI1 homolog [Nelumbo nucifera];gi|470102993|ref|XP_004287932.1|//PREDICTED: transcription factor CPC-like [Fragaria vesca subsp. vesca]
TEA012726.1	282.693	416.377	380.84	434.44	373.22	GO:0030529//ribonucleoprotein complex	GO:0005198//structural molecule activity	GO:0010467//gene expression	K02960//small subunit ribosomal protein S16e	gi|657982271|ref|XP_008383171.1|//PREDICTED: 40S ribosomal protein S16 [Malus domestica]
TEA014178.1	266.22	194.163	189.86	212.91	232.25	GO:0005774//vacuolar membrane;GO:0009506//plasmodesma;GO:0044464//cell part;GO:0005886//plasma membrane;GO:0009507//chloroplast	GO:0043424//protein histidine kinase binding	NA	NA	gi|697175034|ref|XP_009596453.1|//PREDICTED: hypersensitive-induced response protein 2 [Nicotiana tomentosiformis];gi|565392281|ref|XP_006361833.1|//PREDICTED: hypersensitive-induced response protein 2 [Solanum tuberosum]
TEA030570.1	317.83	264.213	334.5	300.85	349.267	NA	NA	NA	NA	gi|225441339|ref|XP_002276510.1|//PREDICTED: polyadenylate-binding protein-interacting protein 2 [Vitis vinifera];gi|590635295|ref|XP_007028595.1|//Dehydration-induced protein, putative [Theobroma cacao]
BGI_novel_G013005	180.513	326.81	543.323	391.65	455.34	NA	NA	NA	NA	gi|449474899|ref|XP_004154316.1|//PREDICTED: uncharacterized protein LOC101218508, partial [Cucumis sativus]
TEA031971.1	293.537	225.15	309.953	314.81	361.373	NA	GO:0008135//translation factor activity, nucleic acid binding	GO:0006412//translation	K03236//translation initiation factor 1A	gi|565357488|ref|XP_006345573.1|//PREDICTED: eukaryotic translation initiation factor 1A-like [Solanum tuberosum]
TEA019009.1	360.68	404.69	455.323	467.14	437.643	GO:0030529//ribonucleoprotein complex	GO:0003723//RNA binding;GO:0005198//structural molecule activity	GO:0010467//gene expression	K02940//large subunit ribosomal protein L9e	gi|659074316|ref|XP_008437538.1|//PREDICTED: 60S ribosomal protein L9 [Cucumis melo]
TEA033053.1	378.27	453.87	335.09	410.253	389.163	GO:0043231//intracellular membrane-bounded organelle	GO:0003676//nucleic acid binding	NA	K13195//cold-inducible RNA-binding protein;K13098//RNA-binding protein FUS	gi|747090237|ref|XP_011092799.1|//PREDICTED: glycine-rich RNA-binding protein 2-like [Sesamum indicum]
TEA001484.1	188.03	194.997	330.747	231.257	221.013	NA	GO:0003677//DNA binding	NA	K13425//WRKY transcription factor 22	gi|225466161|ref|XP_002262775.1|//PREDICTED: probable WRKY transcription factor 17 [Vitis vinifera]
TEA020146.1	73.96	295.647	19.5033	111.097	49.8067	GO:0005618//cell wall;GO:0030312//external encapsulating structure;GO:0005576//extracellular region	GO:0045330//aspartyl esterase activity;GO:0030234//enzyme regulator activity;GO:0030599//pectinesterase activity;GO:0046910//pectinesterase inhibitor activity	GO:0045490//pectin catabolic process;GO:0043086//negative regulation of catalytic activity;GO:0071555//cell wall organization;GO:0042545//cell wall modification	K01051//pectinesterase [EC:3.1.1.11]	gi|747044706|ref|XP_011090444.1|//PREDICTED: pectinesterase 2 [Sesamum indicum];gi|225453983|ref|XP_002280446.1|//PREDICTED: pectinesterase 2 [Vitis vinifera]
TEA012816.1	239.68	200.473	408.8	253.79	335.727	NA	GO:0015036//disulfide oxidoreductase activity	GO:0019725//cellular homeostasis	K03676//glutaredoxin 3	gi|225462114|ref|XP_002262673.1|//PREDICTED: glutaredoxin-C9 [Vitis vinifera]
BGI_novel_G014488	207.757	415.723	544.307	461.687	418.737	NA	NA	NA	NA	gi|357488207|ref|XP_003614391.1|//Tar1p [Medicago truncatula]
TEA023964.1	329.71	336.493	326.763	329.607	352.947	GO:0043231//intracellular membrane-bounded organelle;GO:0005622//intracellular	GO:0032561//guanyl ribonucleotide binding;GO:0005525//GTP binding	GO:0006464//cellular protein modification process;GO:0007264//small GTPase mediated signal transduction;GO:0035556//intracellular signal transduction;GO:0015031//protein transport	K07937//ADP-ribosylation factor 1	gi|700207171|gb|KGN62290.1|//hypothetical protein Csa_2G348280 [Cucumis sativus];gi|357485863|ref|XP_003613219.1|//ADP-ribosylation factor [Medicago truncatula]
TEA011103.1	97.83	134.187	356.797	93.3433	106.893	NA	NA	NA	K14299//nucleoporin SEH1	gi|225459247|ref|XP_002285762.1|//PREDICTED: protein EXORDIUM [Vitis vinifera]
TEA008032.1	347.197	472.627	460.447	541.91	415.873	GO:0005840//ribosome;GO:0030529//ribonucleoprotein complex	GO:0005198//structural molecule activity;GO:0003735//structural constituent of ribosome	GO:0010467//gene expression;GO:0006412//translation	K02925//large subunit ribosomal protein L3e	gi|703138965|ref|XP_010106863.1|//60S ribosomal protein L3 [Morus notabilis];gi|731430736|ref|XP_010665150.1|//PREDICTED: 60S ribosomal protein L3 [Vitis vinifera];gi|296081197|emb|CBI18223.3|//unnamed protein product [Vitis vinifera]
TEA015180.1	92.0267	93.0733	295.023	177.997	240.797	NA	NA	NA	NA	gi|698526793|ref|XP_009760237.1|//PREDICTED: nematode resistance protein-like HSPRO2 [Nicotiana sylvestris]
TEA010449.1	214.113	118.457	136.02	141.783	132.567	NA	GO:0016846//carbon-sulfur lyase activity	NA	K00799//glutathione S-transferase [EC:2.5.1.18]	gi|645234995|ref|XP_008224069.1|//PREDICTED: glutathione transferase GST 23-like [Prunus mume]
TEA027993.1	499.547	560.613	292.357	398.727	243.467	NA	NA	NA	K11323//histone arginine demethylase JMJD6 [EC:1.14.11.-];K14306//nuclear pore complex protein Nup62	gi|567990799|gb|ETL41021.1|//hypothetical protein L916_07903 [Phytophthora parasitica]
TEA011511.1	94.9267	203.813	195.36	327.777	335.443	NA	GO:0015926//glucosidase activity;GO:0008422//beta-glucosidase activity	GO:0044238//primary metabolic process;GO:0005975//carbohydrate metabolic process	K05349//beta-glucosidase [EC:3.2.1.21]	gi|657998729|ref|XP_008391778.1|//PREDICTED: lysosomal beta glucosidase-like [Malus domestica];gi|720074465|ref|XP_010279030.1|//PREDICTED: lysosomal beta glucosidase-like [Nelumbo nucifera]
TEA004759.1	240.503	353.913	281.857	337.283	285.973	GO:0030529//ribonucleoprotein complex	GO:0005198//structural molecule activity	GO:0010467//gene expression	K02938//large subunit ribosomal protein L8e	gi|802573800|ref|XP_012068495.1|//PREDICTED: 60S ribosomal protein L8 [Jatropha curcas]
TEA006546.1	293.583	230.977	247.193	278.393	334.447	NA	GO:0016765//transferase activity, transferring alkyl or aryl (other than methyl) groups	NA	K00799//glutathione S-transferase [EC:2.5.1.18]	gi|698533216|ref|XP_009763425.1|//PREDICTED: microsomal glutathione S-transferase 3 [Nicotiana sylvestris]
TEA014346.1	207.497	184.203	184.297	201.013	219.883	NA	GO:0005488//binding;GO:0003676//nucleic acid binding	NA	K02865//large subunit ribosomal protein L10Ae;K14771//U3 small nucleolar RNA-associated protein 19	gi|225440145|ref|XP_002283240.1|//PREDICTED: R3H domain-containing protein 2 [Vitis vinifera]
TEA013879.1	279.443	487.047	325.183	366.24	153.43	NA	NA	NA	K03006//DNA-directed RNA polymerase II subunit RPB1 [EC:2.7.7.6];K10955	gi|11322245|emb|CAC16734.1|//arabinogalactan protein [Daucus carota]
TEA012350.1	115.947	93.1767	246.833	98.6333	140.35	NA	NA	NA	K12581//CCR4-NOT transcription complex subunit 7/8	gi|703120119|ref|XP_010102028.1|//putative CCR4-associated factor 1-11-like protein [Morus notabilis]
TEA001404.1	371.683	473.077	411.883	428.777	233.957	NA	NA	NA	K16911//ATP-dependent RNA helicase DDX21 [EC:3.6.4.13]	gi|734361736|gb|KHN15710.1|//hypothetical protein glysoja_012502 [Glycine soja];gi|351726094|ref|NP_001236347.1|//uncharacterized protein LOC100527202 precursor [Glycine max]
TEA003598.1	202.2	190.873	208.857	168.08	183.743	NA	GO:0004471//malate dehydrogenase (decarboxylating) (NAD+) activity;GO:0043169//cation binding;GO:0046872//metal ion binding;GO:0000166//nucleotide binding;GO:0016615//malate dehydrogenase activity;GO:0051287//NAD binding	GO:0043648//dicarboxylic acid metabolic process;GO:0055114//oxidation-reduction process;GO:0006108//malate metabolic process	K00029//malate dehydrogenase (oxaloacetate-decarboxylating)(NADP+) [EC:1.1.1.40]	gi|802627935|ref|XP_012076890.1|//PREDICTED: NADP-dependent malic enzyme [Jatropha curcas];gi|643724609|gb|KDP33810.1|//hypothetical protein JCGZ_07381 [Jatropha curcas]
BGI_novel_G015024	182.203	301.993	465.437	363.42	420.263	NA	NA	NA	K01191//alpha-mannosidase [EC:3.2.1.24]	gi|657370954|gb|KEH16988.1|//senescence-associated protein, putative [Medicago truncatula]
TEA002774.1	374.3	547.03	571.803	530.333	668.1	NA	NA	NA	K07213//copper chaperone;K10752//histone-binding protein RBBP4	gi|763769305|gb|KJB36520.1|//hypothetical protein B456_006G163200 [Gossypium raimondii]
TEA031188.1	74.86	151.013	74.0067	117.937	98.6233	GO:0031224//intrinsic component of membrane;GO:0016021//integral component of membrane	GO:0022857//transmembrane transporter activity;GO:0022891//substrate-specific transmembrane transporter activity	GO:0006810//transport;GO:0055085//transmembrane transport	K08150//MFS transporter, SP family, solute carrier family 2 (myo-inositol transporter), member 13;K08145//MFS transporter, SP family, solute carrier family 2 (facilitated glucose transporter), member 8	gi|768677201|gb|AJU57223.1|//sugar transporter ERD6-like 16 [Camellia sinensis];gi|697189130|ref|XP_009603614.1|//PREDICTED: sugar transporter ERD6-like 16 isoform X1 [Nicotiana tomentosiformis]
TEA031625.1	284.07	237.543	291.543	257.283	293.223	NA	GO:0043022//ribosome binding;GO:0008135//translation factor activity, nucleic acid binding;GO:0003743//translation initiation factor activity;GO:0003746//translation elongation factor activity;GO:0043021//ribonucleoprotein complex binding	GO:0018205//peptidyl-lysine modification;GO:0006449//regulation of translational termination;GO:0006413//translational initiation;GO:0006452//translational frameshifting;GO:0006448//regulation of translational elongation;GO:0045905//positive regulation of translational termination;GO:0045901//positive regulation of translational elongation	K03263//translation initiation factor 5A	gi|357973570|gb|AET97661.1|//eukaryotic translation initiation factor 5A4 [Camellia sinensis]
TEA028906.1	180.257	119.793	101.133	86.2267	97.5967	NA	GO:0004620//phospholipase activity;GO:0042578//phosphoric ester hydrolase activity	GO:0007165//signal transduction;GO:0044238//primary metabolic process	K01771//1-phosphatidylinositol phosphodiesterase [EC:4.6.1.13]	gi|567859976|ref|XP_006422642.1|//hypothetical protein CICLE_v10028852mg [Citrus clementina]
TEA031239.1	149.563	148.42	193.07	185.603	201.927	NA	NA	NA	K05605//3-hydroxyisobutyryl-CoA hydrolase [EC:3.1.2.4]	gi|590597067|ref|XP_007018509.1|//Alpha/beta-Hydrolases superfamily protein [Theobroma cacao]
TEA015173.1	369.187	526.56	420.24	527.7	394.733	GO:0030529//ribonucleoprotein complex	GO:0005198//structural molecule activity	GO:0022613//ribonucleoprotein complex biogenesis;GO:0006412//translation	K02941//large subunit ribosomal protein LP0	gi|225448367|ref|XP_002268645.1|//PREDICTED: 60S acidic ribosomal protein P0 [Vitis vinifera]
TEA027829.1	271.177	164.297	142.857	207.86	190.887	NA	GO:0016207//4-coumarate-CoA ligase activity;GO:0005524//ATP binding;GO:0032559//adenyl ribonucleotide binding;GO:0016405//CoA-ligase activity	GO:0006725//cellular aromatic compound metabolic process;GO:0009698//phenylpropanoid metabolic process	K01904//4-coumarate--CoA ligase [EC:6.2.1.12]	gi|12229632|sp|O24146.1|4CL2_TOBAC//RecName: Full=4-coumarate--CoA ligase 2; Short=4CL 2; AltName: Full=4-coumaroyl-CoA synthase 2 [Nicotiana tabacum]
TEA016593.1	384.16	472.75	470.57	514.95	453.557	GO:0015934//large ribosomal subunit	GO:0005198//structural molecule activity	GO:0010467//gene expression	K02901//large subunit ribosomal protein L27e	gi|976925765|gb|KVI09656.1|//KOW-like protein [Cynara cardunculus var. scolymus]
TEA033212.1	321.493	239.393	241.167	206.423	250.73	NA	GO:0008233//peptidase activity;GO:0004190//aspartic-type endopeptidase activity	GO:0006508//proteolysis;GO:0044238//primary metabolic process;GO:0030163//protein catabolic process;GO:0006629//lipid metabolic process	K08245//phytepsin [EC:3.4.23.40]	gi|114786427|gb|ABI78942.1|//aspartic protease [Ipomoea batatas];gi|743890420|ref|XP_011039044.1|//PREDICTED: aspartic proteinase-like [Populus euphratica]
TEA020472.1	365.16	515.237	516.667	592.003	473.757	GO:0005840//ribosome;GO:0030529//ribonucleoprotein complex	GO:0005198//structural molecule activity;GO:0003735//structural constituent of ribosome	GO:0010467//gene expression;GO:0006412//translation	K08770//ubiquitin C;K02955//small subunit ribosomal protein S14e	gi|449483218|ref|XP_004156525.1|//PREDICTED: ubiquitin-60S ribosomal protein L40-like [Cucumis sativus];gi|702328349|ref|XP_010053958.1|//PREDICTED: 40S ribosomal protein S14-2-like [Eucalyptus grandis];gi|296084888|emb|CBI28297.3|//unnamed protein product [Vitis vinifera]
TEA025906.1	270.45	204.61	122.903	193.907	175.13	NA	GO:0016703//oxidoreductase activity, acting on single donors with incorporation of molecular oxygen, incorporation of one atom of oxygen (internal monooxygenases or internal mixed function oxidases)	GO:0008152//metabolic process	K01904//4-coumarate--CoA ligase [EC:6.2.1.12]	gi|225446080|ref|XP_002272782.1|//PREDICTED: 4-coumarate--CoA ligase 2 [Vitis vinifera]
TEA022178.1	328.277	407.677	434.483	511.523	424.017	GO:0030529//ribonucleoprotein complex;GO:0022627//cytosolic small ribosomal subunit	GO:0005198//structural molecule activity;GO:0003735//structural constituent of ribosome	GO:0010467//gene expression;GO:0006412//translation	K02984//small subunit ribosomal protein S3Ae	gi|269849762|sp|P33444.4|RS3A_CATRO//RecName: Full=40S ribosomal protein S3a; AltName: Full=CYC07 protein [Catharanthus roseus];gi|976901804|gb|KVH89784.1|//Ribosomal protein S3Ae [Cynara cardunculus var. scolymus]
TEA005584.1	373.397	144.137	205.897	148.703	202.943	NA	NA	NA	K06699//proteasome activator subunit 4;K12472//epidermal growth factor receptor substrate 15	gi|257480323|gb|ACV60360.1|//RD22-like protein [Camellia sinensis]
BGI_novel_G016108	185.307	347.34	297.27	347.46	413.96	NA	NA	NA	K02184//formin 2	gi|359493030|ref|XP_002264360.2|//PREDICTED: extensin-3-like [Vitis vinifera]
TEA004572.1	299.723	276.633	258.2	397.58	287.523	NA	GO:0016788//hydrolase activity, acting on ester bonds	NA	K01051//pectinesterase [EC:3.1.1.11]	gi|645236545|ref|XP_008224789.1|//PREDICTED: pectinesterase [Prunus mume]
TEA001460.1	309.413	367.937	245.573	168.957	207.53	NA	NA	NA	K14611//solute carrier family 23 (nucleobase transporter), member 1/2;K08234//glyoxylase I family protein	gi|661899608|emb|CDO97602.1|//unnamed protein product [Coffea canephora]
TEA007347.1	319.193	248.32	300.307	279.257	232.64	NA	NA	NA	K10802//high mobility group protein B1;K11296//high mobility group protein B3	gi|747097984|ref|XP_011096978.1|//PREDICTED: HMG1/2-like protein [Sesamum indicum];gi|720096751|ref|XP_010247088.1|//PREDICTED: HMG1/2-like protein [Nelumbo nucifera]
TEA019962.1	263.623	276.577	339.493	318.987	353.027	NA	GO:0003676//nucleic acid binding	NA	K13195//cold-inducible RNA-binding protein;K13098//RNA-binding protein FUS	gi|297741463|emb|CBI32594.3|//unnamed protein product [Vitis vinifera]
TEA023178.1	267.523	199.84	353.383	332.133	418.053	NA	GO:0005524//ATP binding;GO:0000166//nucleotide binding;GO:0017111//nucleoside-triphosphatase activity;GO:0016887//ATPase activity	NA	K05658//ATP-binding cassette, subfamily B (MDR/TAP), member 1 [EC:3.6.3.44]	gi|641843082|gb|KDO61984.1|//hypothetical protein CISIN_1g022337mg [Citrus sinensis]
TEA030361.1	346.577	302.483	246.24	205.977	202.21	GO:0016021//integral component of membrane	GO:0004175//endopeptidase activity;GO:0004190//aspartic-type endopeptidase activity	GO:0006508//proteolysis;GO:0019538//protein metabolic process;GO:0030163//protein catabolic process;GO:0006629//lipid metabolic process	K08245//phytepsin [EC:3.4.23.40]	gi|566198643|ref|XP_002319454.2|//aspartic proteinase 2 [Populus trichocarpa];gi|743890420|ref|XP_011039044.1|//PREDICTED: aspartic proteinase-like [Populus euphratica]
TEA011735.1	904.417	733.987	797.05	348.043	345.433	NA	GO:0016740//transferase activity	NA	K01025	gi|590567300|ref|XP_007010477.1|//Flavonol 4'-sulfotransferase, putative [Theobroma cacao]
TEA027576.1	170.063	272.35	271.87	345.66	330	GO:0005576//extracellular region	GO:0016209//antioxidant activity;GO:0020037//heme binding;GO:0046872//metal ion binding;GO:0005506//iron ion binding;GO:0004601//peroxidase activity;GO:0003824//catalytic activity	GO:0006979//response to oxidative stress;GO:0008152//metabolic process;GO:0006950//response to stress;GO:0042744//hydrogen peroxide catabolic process;GO:0055114//oxidation-reduction process	K00430//peroxidase [EC:1.11.1.7]	gi|255568557|ref|XP_002525252.1|//PREDICTED: peroxidase 73 [Ricinus communis]
BGI_novel_G009039	393.21	368.093	412.283	409.837	530.29	NA	NA	NA	K08770//ubiquitin C	gi|357474763|ref|XP_003607667.1|//Multidrug resistance protein ABC transporter family [Medicago truncatula]
TEA003537.1	195.253	164.23	166.513	169.713	184.633	NA	NA	NA	NA	gi|731389513|ref|XP_010650006.1|//PREDICTED: uncharacterized protein LOC100263172 [Vitis vinifera]
TEA022207.1	353.91	311.527	277.227	293.723	295.813	NA	NA	NA	K02984//small subunit ribosomal protein S3Ae;K13420//LRR receptor-like serine/threonine-protein kinase FLS2 [EC:2.7.11.1]	gi|661897385|emb|CDO99097.1|//unnamed protein product [Coffea canephora]
TEA000167.1	284.337	420.403	348.58	415.803	345.51	NA	NA	NA	K02930//large subunit ribosomal protein L4e	gi|823137129|ref|XP_012468347.1|//PREDICTED: 60S ribosomal protein L4-like [Gossypium raimondii]
TEA003194.1	308.207	352.09	392.82	396.303	355.033	GO:0030529//ribonucleoprotein complex;GO:0005778//peroxisomal membrane	GO:0005198//structural molecule activity;GO:0019843//rRNA binding	GO:0006635//fatty acid beta-oxidation;GO:0010467//gene expression;GO:0016558//protein import into peroxisome matrix	K02932//large subunit ribosomal protein L5e;K13344//peroxin-13	gi|643739427|gb|KDP45181.1|//hypothetical protein JCGZ_15046 [Jatropha curcas];gi|296084316|emb|CBI24704.3|//unnamed protein product [Vitis vinifera]
TEA018354.1	262.857	393.007	413.58	457.53	388.99	GO:0030529//ribonucleoprotein complex;GO:0022625//cytosolic large ribosomal subunit	GO:0003723//RNA binding;GO:0005198//structural molecule activity;GO:0003735//structural constituent of ribosome	GO:0010467//gene expression;GO:0006412//translation	K02883//large subunit ribosomal protein L18e	gi|702449232|ref|XP_010025256.1|//PREDICTED: 60S ribosomal protein L18-2 [Eucalyptus grandis];gi|296089720|emb|CBI39539.3|//unnamed protein product [Vitis vinifera]
TEA015680.1	344.22	211.113	236.407	154.553	174.337	NA	NA	NA	NA	gi|823199599|ref|XP_012434964.1|//PREDICTED: remorin [Gossypium raimondii]
TEA002116.1	144.927	129.353	156.693	349.3	439.083	NA	NA	NA	K11323//histone arginine demethylase JMJD6 [EC:1.14.11.-];K14306//nuclear pore complex protein Nup62	gi|657399848|gb|KEH39235.1|//hypothetical protein MTR_2g090985 [Medicago truncatula]
TEA010289.1	283.06	388.97	343.573	395.25	344.703	GO:0030529//ribonucleoprotein complex	GO:0005198//structural molecule activity	GO:0010467//gene expression	K02962//small subunit ribosomal protein S17e	gi|330318591|gb|AEC10963.1|//40S ribosomal protein s17 [Camellia sinensis]
TEA013366.1	75.4867	215.107	328.383	294.48	333.15	NA	NA	NA	K03686//molecular chaperone DnaJ	gi|224083040|ref|XP_002306936.1|//hypothetical protein POPTR_0005s26220g [Populus trichocarpa]
TEA001337.1	245.303	193.137	201.927	159.903	196.997	NA	NA	NA	K14407//cleavage stimulation factor subunit 2	gi|645241115|ref|XP_008226927.1|//PREDICTED: purple acid phosphatase 18 [Prunus mume]
TEA019127.1	376.02	305.297	307.03	334.11	320.247	GO:0044424//intracellular part;GO:0005737//cytoplasm	GO:0016765//transferase activity, transferring alkyl or aryl (other than methyl) groups;GO:0046872//metal ion binding;GO:0005524//ATP binding;GO:0032559//adenyl ribonucleotide binding;GO:0004478//methionine adenosyltransferase activity	GO:0006730//one-carbon metabolic process;GO:0044237//cellular metabolic process;GO:0006556//S-adenosylmethionine biosynthetic process	K00789//S-adenosylmethionine synthetase [EC:2.5.1.6]	gi|3024127|sp|Q96552.1|METK2_CATRO//RecName: Full=S-adenosylmethionine synthase 2; Short=AdoMet synthase 2; AltName: Full=Methionine adenosyltransferase 2; Short=MAT 2
TEA005489.1	211.363	207.223	272.273	328.093	441.527	NA	NA	NA	NA	gi|502112122|ref|XP_004494245.1|//PREDICTED: protein YLS9-like [Cicer arietinum]
BGI_novel_G015141	321.363	292.293	385.717	258.873	285.797	GO:0005886//plasma membrane	GO:0016787//hydrolase activity	GO:0006950//response to stress	NA	gi|225431940|ref|XP_002277653.1|//PREDICTED: universal stress protein A-like protein isoform 1 [Vitis vinifera]
TEA000142.1	137.027	117.747	176.8	175.993	177.857	GO:0016021//integral component of membrane	GO:0008270//zinc ion binding;GO:0008483//transaminase activity;GO:0019706//protein-cysteine S-palmitoyltransferase activity;GO:0030170//pyridoxal phosphate binding	NA	K16871//4-aminobutyrate---pyruvate transaminase [EC:2.6.1.96];K18932//palmitoyltransferase [EC:2.3.1.225];K20027	gi|731384605|ref|XP_010648198.1|//PREDICTED: probable protein S-acyltransferase 19 isoform X1 [Vitis vinifera];gi|225464805|ref|XP_002268635.1|//PREDICTED: probable S-acyltransferase At4g15080-like isoform 1 [Vitis vinifera];gi|720014718|ref|XP_010260596.1|//PREDICTED: probable gamma-aminobutyrate transaminase 3, mitochondrial [Nelumbo nucifera]
TEA016876.1	64.4267	146.153	275.253	284.48	363.573	NA	NA	NA	K00384//thioredoxin reductase (NADPH) [EC:1.8.1.9];K11426//SET and MYND domain-containing protein	gi|590641592|ref|XP_007030274.1|//Germin-like protein subfamily 1 member 18 [Theobroma cacao]
TEA002638.1	215.1	246.377	217.617	237.897	233.013	NA	NA	NA	K12619//5'-3' exoribonuclease 2 [EC:3.1.13.-];K10352//myosin heavy chain;K20553	gi|590713048|ref|XP_007049532.1|//FRIGIDA-like protein isoform 1 [Theobroma cacao]
TEA030963.1	128.503	139.313	197.34	160.023	185.993	GO:0043231//intracellular membrane-bounded organelle	GO:0001071//nucleic acid binding transcription factor activity;GO:0003676//nucleic acid binding	GO:0006351//transcription, DNA-templated	K09286//EREBP-like factor	gi|565345568|ref|XP_006339868.1|//PREDICTED: ethylene-responsive transcription factor RAP2-10-like [Solanum tuberosum]
TEA000990.1	290.93	216.697	257.367	252.29	296.453	GO:0031224//intrinsic component of membrane;GO:0016021//integral component of membrane	NA	NA	NA	gi|747048500|ref|XP_011070265.1|//PREDICTED: bax inhibitor 1-like [Sesamum indicum];gi|696196749|gb|AIT42145.1|//Bax inhibitor-like protein [Solanum tuberosum]
TEA006376.1	96.9233	144.907	323.09	205.44	285.723	GO:0043231//intracellular membrane-bounded organelle	GO:0001071//nucleic acid binding transcription factor activity	GO:0006351//transcription, DNA-templated	K09287//RAV-like factor	gi|253560642|gb|ACT33043.1|//RAV transcription factor [Camellia sinensis]
TEA010900.1	142.643	167.403	271.673	179.947	207.94	NA	NA	NA	K09286//EREBP-like factor	gi|300079014|gb|ADJ67438.1|//ethylene response factor 9 [Actinidia deliciosa]
TEA017533.1	120.1	122.78	190.297	157.857	185.4	NA	GO:0035251//UDP-glucosyltransferase activity	GO:0005984//disaccharide metabolic process	K00695//sucrose synthase [EC:2.4.1.13]	gi|590921251|gb|AHL29282.1|//sucrose synthase 2 [Camellia sinensis]
TEA033267.1	154.273	294.013	490.093	349.54	392.29	NA	NA	NA	K01191//alpha-mannosidase [EC:3.2.1.24]	gi|947068867|gb|KRH17758.1|//hypothetical protein GLYMA_13G0132001, partial [Glycine max];gi|217073804|gb|ACJ85262.1|//unknown [Medicago truncatula];gi|1545805|dbj|BAA10929.1|//cytochrome P450 like_TBP [Nicotiana tabacum]
TEA002394.1	144.957	111.143	99.3433	133.903	117.833	NA	GO:0016641//oxidoreductase activity, acting on the CH-NH2 group of donors, oxygen as acceptor	GO:0008152//metabolic process	K05933//aminocyclopropanecarboxylate oxidase [EC:1.14.17.4]	gi|449449769|ref|XP_004142637.1|//PREDICTED: 1-aminocyclopropane-1-carboxylate oxidase 5 [Cucumis sativus]
TEA030590.1	283.88	257.907	260.973	264.433	247.227	NA	NA	NA	K18635//protein SPIRAL1 and related proteins	gi|698545066|ref|XP_009767263.1|//PREDICTED: protein SPIRAL1-like 1 [Nicotiana sylvestris];gi|565356522|ref|XP_006345113.1|//PREDICTED: protein SPIRAL1-like 1-like [Solanum tuberosum]
TEA006116.1	108.657	95.7067	118.64	94.61	165.297	NA	NA	NA	K11275//histone H1/5	gi|189473427|gb|ACD99685.1|//histone H1-like protein [Camellia sinensis]
TEA015563.1	224.813	227.38	179.557	291.59	248.287	NA	NA	NA	NA	gi|255566346|ref|XP_002524159.1|//PREDICTED: uncharacterized protein sll0103 [Ricinus communis];gi|255566338|ref|XP_002524155.1|//PREDICTED: uncharacterized protein LOC8274802 [Ricinus communis]
TEA027260.1	240.653	232.117	280.077	263.723	269.33	NA	NA	NA	K11323//histone arginine demethylase JMJD6 [EC:1.14.11.-]	gi|703111694|ref|XP_010099920.1|//hypothetical protein L484_020107 [Morus notabilis]
TEA006848.1	206.717	276.757	269.573	346.68	299.62	GO:0030529//ribonucleoprotein complex;GO:0022627//cytosolic small ribosomal subunit	GO:0005198//structural molecule activity;GO:0003735//structural constituent of ribosome	GO:0000028//ribosomal small subunit assembly;GO:0010467//gene expression;GO:0006412//translation	K02966//small subunit ribosomal protein S19e	gi|502180159|ref|XP_004516579.1|//PREDICTED: 40S ribosomal protein S19-3 [Cicer arietinum];gi|388508852|gb|AFK42492.1|//unknown [Lotus japonicus]
TEA011781.1	314.703	104.283	296.64	160.087	167.8	NA	NA	NA	K00799//glutathione S-transferase [EC:2.5.1.18]	gi|225440532|ref|XP_002275539.1|//PREDICTED: glutathione S-transferase U8 [Vitis vinifera]
TEA026035.1	324.533	307.65	401.823	401.64	442.78	NA	GO:0004601//peroxidase activity;GO:0005506//iron ion binding	GO:0008152//metabolic process;GO:0006950//response to stress	K00434//L-ascorbate peroxidase [EC:1.11.1.11]	gi|90658814|gb|ABD97259.1|//ascorbate peroxidase [Camellia sinensis]
TEA021672.1	330.087	312.59	319.32	304.913	332.81	NA	GO:0016491//oxidoreductase activity	GO:0055114//oxidation-reduction process	K05275//pyridoxine 4-dehydrogenase [EC:1.1.1.65]	gi|225433674|ref|XP_002266027.1|//PREDICTED: auxin-induced protein PCNT115 isoform 1 [Vitis vinifera];gi|356526627|ref|XP_003531918.1|//PREDICTED: probable aldo-keto reductase 2-like isoformX1 [Glycine max];gi|593331750|ref|XP_007139301.1|//hypothetical protein PHAVU_008G017800g [Phaseolus vulgaris]
TEA033664.1	227.647	235.09	277.287	276.993	307.463	GO:0044424//intracellular part;GO:0005739//mitochondrion;GO:0009570//chloroplast stroma	GO:0004801//sedoheptulose-7-phosphate:D-glyceraldehyde-3-phosphate glyceronetransferase activity;GO:0016744//transferase activity, transferring aldehyde or ketonic groups	GO:0006098//pentose-phosphate shunt;GO:0006007//glucose catabolic process;GO:0033587//shikimate biosynthetic process;GO:0009809//lignin biosynthetic process;GO:0005975//carbohydrate metabolic process	K00616//transaldolase [EC:2.2.1.2]	gi|225425280|ref|XP_002271514.1|//PREDICTED: uncharacterized protein LOC100247241 [Vitis vinifera]
BGI_novel_G010136	153.593	201.707	278.317	224.883	262.217	NA	GO:0001758//retinal dehydrogenase activity;GO:0050269//coniferyl-aldehyde dehydrogenase activity	GO:0009699//phenylpropanoid biosynthetic process;GO:0055114//oxidation-reduction process	K12355//coniferyl-aldehyde dehydrogenase [EC:1.2.1.68]	gi|470101253|ref|XP_004287091.1|//PREDICTED: aldehyde dehydrogenase family 2 member C4-like [Fragaria vesca subsp. vesca]
BGI_novel_G002819	169.383	237.967	151.6	331.84	420.48	NA	NA	NA	NA	NA
TEA032242.1	20.9833	32.0867	34.2	30.7933	45.2	NA	NA	NA	K12198//charged multivesicular body protein 5	gi|703112136|ref|XP_010100037.1|//hypothetical protein L484_013149 [Morus notabilis]
TEA025949.1	392.51	436.68	290.913	250.103	177.657	GO:0044421//extracellular region part;GO:0005615//extracellular space	NA	NA	K12951//cation-transporting P-type ATPase D [EC:3.6.3.-];K03036//26S proteasome regulatory subunit N6	gi|86156028|gb|ABC86745.1|//pollen-specific protein [Vitis pseudoreticulata]
TEA024785.1	298.48	287.127	347.297	343.477	299.563	GO:0005783//endoplasmic reticulum;GO:0044432//endoplasmic reticulum part	GO:0030246//carbohydrate binding;GO:0046872//metal ion binding;GO:0005515//protein binding;GO:0005509//calcium ion binding;GO:0051082//unfolded protein binding	GO:0044267//cellular protein metabolic process;GO:0006457//protein folding	K08057//calreticulin	gi|747089038|ref|XP_011092140.1|//PREDICTED: calreticulin [Sesamum indicum];gi|11131745|sp|P93508.1|CALR_RICCO//RecName: Full=Calreticulin; Flags: Precursor [Ricinus communis]
BGI_novel_G010810	315.747	249.163	385.523	371.45	590.06	NA	NA	NA	NA	gi|297738219|emb|CBI27420.3|//unnamed protein product [Vitis vinifera]
TEA004103.1	160.43	137.62	309.437	184.407	199.277	NA	NA	NA	NA	gi|147789492|emb|CAN76136.1|//hypothetical protein VITISV_034276 [Vitis vinifera]
TEA000317.1	215.477	158.49	154.833	154.503	168.8	GO:0005773//vacuole	GO:0016787//hydrolase activity;GO:0004197//cysteine-type endopeptidase activity	GO:0051603//proteolysis involved in cellular protein catabolic process;GO:0006624//vacuolar protein processing	K01369//legumain [EC:3.4.22.34]	gi|147799465|emb|CAN70603.1|//hypothetical protein VITISV_040193 [Vitis vinifera];gi|703101085|ref|XP_010097094.1|//Vacuolar-processing enzyme [Morus notabilis]
BGI_novel_G002827	202.58	225.053	310.673	278.373	298.91	GO:0000015//phosphopyruvate hydratase complex	GO:0000287//magnesium ion binding;GO:0004634//phosphopyruvate hydratase activity	GO:0006096//glycolytic process	K01689//enolase [EC:4.2.1.11]	gi|661880968|emb|CDP15353.1|//unnamed protein product [Coffea canephora]
TEA020969.1	282.803	332.147	345.66	402.42	346.077	GO:0005840//ribosome;GO:0030529//ribonucleoprotein complex	GO:0005198//structural molecule activity;GO:0003735//structural constituent of ribosome	GO:0010467//gene expression;GO:0006412//translation	K02866//large subunit ribosomal protein L10e	gi|225434307|ref|XP_002264609.1|//PREDICTED: 60S ribosomal protein L10 [Vitis vinifera]
TEA008576.1	254.387	226.197	330.17	183.247	199.16	NA	GO:0016616//oxidoreductase activity, acting on the CH-OH group of donors, NAD or NADP as acceptor;GO:0004616//phosphogluconate dehydrogenase (decarboxylating) activity;GO:0051287//NAD binding;GO:0005488//binding	GO:0034641//cellular nitrogen compound metabolic process;GO:0044238//primary metabolic process;GO:0055114//oxidation-reduction process;GO:0044281//small molecule metabolic process	K18121//glyoxylate/succinic semialdehyde reductase [EC:1.1.1.79 1.1.1.-]	gi|225468850|ref|XP_002266252.1|//PREDICTED: glyoxylate/succinic semialdehyde reductase 1 [Vitis vinifera]
TEA008661.1	151.877	134.933	159.163	160.567	185.83	NA	GO:0003676//nucleic acid binding	NA	K02865//large subunit ribosomal protein L10Ae;K14771//U3 small nucleolar RNA-associated protein 19	gi|225440145|ref|XP_002283240.1|//PREDICTED: R3H domain-containing protein 2 [Vitis vinifera];gi|703155041|ref|XP_010111099.1|//R3H domain-containing protein 1 [Morus notabilis]
TEA017001.1	299.143	227.857	276.81	276.373	317.353	NA	GO:0005515//protein binding;GO:0019904//protein domain specific binding	NA	K06630//14-3-3 protein epsilon	gi|67107029|gb|AAY67798.1|//14-3-3 protein [Manihot esculenta];gi|255551390|ref|XP_002516741.1|//ubiquitin-protein ligase, putative [Ricinus communis]
TEA029265.1	115.747	149.407	235.623	332.337	397.227	NA	NA	NA	K00384//thioredoxin reductase (NADPH) [EC:1.8.1.9];K11426//SET and MYND domain-containing protein	gi|590641592|ref|XP_007030274.1|//Germin-like protein subfamily 1 member 18 [Theobroma cacao]
TEA028153.1	184.343	118.387	103.833	77.1833	121.27	NA	GO:0004175//endopeptidase activity;GO:0005515//protein binding	GO:0044092//negative regulation of molecular function;GO:0019538//protein metabolic process	K04733//interleukin-1 receptor-associated kinase 4 [EC:2.7.11.1];K11262//acetyl-CoA carboxylase / biotin carboxylase 1 [EC:6.4.1.2 6.3.4.14];K13199//plasminogen activator inhibitor 1 RNA-binding protein;K01183//chitinase [EC:3.2.1.14];K00121//S-(hydroxymethyl)glutathione dehydrogenase / alcohol dehydrogenase [EC:1.1.1.284 1.1.1.1]	gi|359492553|ref|XP_002283279.2|//PREDICTED: subtilisin-like protease [Vitis vinifera]
TEA019982.1	210.127	238.713	221.893	209.29	191.247	GO:0016020//membrane;GO:0043231//intracellular membrane-bounded organelle;GO:0005783//endoplasmic reticulum;GO:0009536//plastid;GO:0005886//plasma membrane;GO:0005773//vacuole	GO:0004620//phospholipase activity;GO:0004630//phospholipase D activity;GO:0046872//metal ion binding;GO:0005509//calcium ion binding;GO:0070290//N-acylphosphatidylethanolamine-specific phospholipase D activity	GO:0006650//glycerophospholipid metabolic process;GO:0046470//phosphatidylcholine metabolic process;GO:0016042//lipid catabolic process	K01115//phospholipase D1/2 [EC:3.1.4.4]	gi|661898178|emb|CDO98145.1|//unnamed protein product [Coffea canephora]
TEA012221.1	208.197	207.587	275.617	297.93	306.66	GO:0005840//ribosome;GO:0030529//ribonucleoprotein complex	GO:0005198//structural molecule activity;GO:0003735//structural constituent of ribosome	GO:0010467//gene expression;GO:0006412//translation	K02885//large subunit ribosomal protein L19e	gi|590661404|ref|XP_007035664.1|//Ribosomal protein L19e family protein isoform 1 [Theobroma cacao];gi|225437447|ref|XP_002272357.1|//PREDICTED: 60S ribosomal protein L19-2 [Vitis vinifera]
TEA022029.1	313.61	398.14	264.917	285.923	170.233	NA	NA	NA	K11275//histone H1/5	gi|720071654|ref|XP_010278124.1|//PREDICTED: histone H1-like [Nelumbo nucifera]
TEA033371.1	226.923	238.52	275.333	204.167	213.053	GO:0016593//Cdc73/Paf1 complex	GO:0003677//DNA binding;GO:0016787//hydrolase activity	GO:0006368//transcription elongation from RNA polymerase II promoter;GO:0009910//negative regulation of flower development;GO:0016570//histone modification;GO:0045893//positive regulation of transcription, DNA-templated	K08726//soluble epoxide hydrolase / lipid-phosphate phosphatase [EC:3.3.2.10 3.1.3.76];K15178//RNA polymerase-associated protein RTF1	gi|731439821|ref|XP_010646904.1|//PREDICTED: RNA polymerase-associated protein RTF1 homolog [Vitis vinifera];gi|359496591|ref|XP_003635273.1|//PREDICTED: epoxide hydrolase 2-like [Vitis vinifera];gi|255555987|ref|XP_002519028.1|//RNA polymerase-associated protein RTF1, putative [Ricinus communis]
BGI_novel_G015889	245.347	288.27	301.38	353.34	292.17	NA	NA	NA	K02987//small subunit ribosomal protein S4e	gi|657982418|ref|XP_008383247.1|//PREDICTED: 40S ribosomal protein S4 [Malus domestica]
TEA023988.1	1523.72	1218.4	622.59	404	285.213	NA	GO:0016787//hydrolase activity	NA	NA	gi|2138273|gb|AAC15886.1|//ribosome inactivating protein precursor [Sambucus nigra]
TEA024543.1	79.8467	103.553	304.36	69.0033	86.8067	NA	NA	NA	K14299//nucleoporin SEH1	gi|225459247|ref|XP_002285762.1|//PREDICTED: protein EXORDIUM [Vitis vinifera]
BGI_novel_G004450	82.8733	111.953	132.927	188.647	197.5	NA	NA	NA	NA	gi|694380941|ref|XP_009366572.1|//PREDICTED: uncharacterized protein LOC103956333 [Pyrus x bretschneideri]
TEA029655.1	114.923	428.77	900.177	641.567	784.85	NA	NA	NA	NA	gi|590690812|ref|XP_007043610.1|//Sugar phosphate exchanger 2, putative [Theobroma cacao]
TEA032488.1	404.833	325.82	291.723	189.58	230.917	NA	GO:0046914//transition metal ion binding;GO:0003824//catalytic activity	GO:0008152//metabolic process	K07119//uncharacterized protein	gi|308943732|gb|ADO51748.1|//alcohol dehydrogenase [Camellia sinensis]
BGI_novel_G008253	366.753	193.94	330.45	298.793	359.62	NA	GO:0016787//hydrolase activity	NA	K13051//beta-aspartyl-peptidase (threonine type) [EC:3.4.19.5]	gi|703118700|ref|XP_010101665.1|//putative isoaspartyl peptidase/L-asparaginase 2 [Morus notabilis]
TEA008965.1	237.17	282.85	191.147	128.91	129.053	GO:0031224//intrinsic component of membrane	NA	GO:0006810//transport	K09873//aquaporin TIP	gi|459021869|gb|AGG39699.1|//aquaporin protein AQU21 [Camellia sinensis]
TEA000522.1	157.517	278.383	470.63	338.327	366.463	NA	NA	NA	K01191//alpha-mannosidase [EC:3.2.1.24]	gi|217073804|gb|ACJ85262.1|//unknown [Medicago truncatula];gi|502166282|ref|XP_004513846.1|//PREDICTED: uncharacterized protein LOC101505414 [Cicer arietinum];gi|922327213|ref|XP_013442999.1|//senescence-associated protein [Medicago truncatula];gi|357488221|ref|XP_003614398.1|//hypothetical protein MTR_5g051170 [Medicago truncatula]
TEA016999.1	211.697	220.203	191.04	362.323	329.603	NA	NA	NA	NA	gi|255566336|ref|XP_002524154.1|//PREDICTED: uncharacterized protein LOC8274801 [Ricinus communis]
TEA015225.1	76.7467	170.057	139.97	193.477	234.457	GO:0043231//intracellular membrane-bounded organelle	GO:0016620//oxidoreductase activity, acting on the aldehyde or oxo group of donors, NAD or NADP as acceptor;GO:0016614//oxidoreductase activity, acting on CH-OH group of donors;GO:0000166//nucleotide binding	GO:0008152//metabolic process	K00122//formate dehydrogenase [EC:1.2.1.2]	gi|225452472|ref|XP_002278444.1|//PREDICTED: formate dehydrogenase, mitochondrial [Vitis vinifera]
TEA030328.1	258.073	282.323	298.39	297.357	301.067	GO:0044424//intracellular part	GO:0043169//cation binding;GO:0032559//adenyl ribonucleotide binding;GO:0016776//phosphotransferase activity, phosphate group as acceptor	GO:0009209//pyrimidine ribonucleoside triphosphate biosynthetic process;GO:0009206//purine ribonucleoside triphosphate biosynthetic process;GO:0009132//nucleoside diphosphate metabolic process;GO:0006796//phosphate-containing compound metabolic process	K00940//nucleoside-diphosphate kinase [EC:2.7.4.6]	gi|330318624|gb|AEC10975.1|//nucleoside diphosphate kinase 1 [Camellia sinensis]
TEA022782.1	115.677	164.353	283.543	258.877	300.563	NA	GO:0016788//hydrolase activity, acting on ester bonds	NA	K01051//pectinesterase [EC:3.1.1.11]	gi|255554971|ref|XP_002518523.1|//PREDICTED: pectinesterase [Ricinus communis]
TEA028427.1	156.627	160.96	174.083	140.73	175.597	GO:0031224//intrinsic component of membrane;GO:0042807//central vacuole;GO:0009705//plant-type vacuole membrane;GO:0005887//integral component of plasma membrane;GO:0016021//integral component of membrane	GO:0015250//water channel activity;GO:0015254//glycerol channel activity;GO:0005215//transporter activity	GO:0006833//water transport;GO:0006810//transport;GO:0034220//ion transmembrane transport;GO:0009992//cellular water homeostasis;GO:0015793//glycerol transport	K09873//aquaporin TIP	gi|941507960|gb|ALK82469.1|//tonoplast intrinsic protein 1;3 [Salix purpurea];gi|702496008|ref|XP_010037134.1|//PREDICTED: aquaporin TIP1-1 [Eucalyptus grandis]
TEA032567.1	312.76	294.227	307.727	273.283	435.447	NA	NA	NA	NA	gi|223539949|gb|EEF41527.1|//conserved hypothetical protein [Ricinus communis]
TEA029709.1	301.58	355.467	392.99	415.7	341.883	GO:0022625//cytosolic large ribosomal subunit;GO:0005657//replication fork	GO:0034061//DNA polymerase activity;GO:0003677//DNA binding;GO:0003887//DNA-directed DNA polymerase activity;GO:0005524//ATP binding;GO:0032559//adenyl ribonucleotide binding;GO:0016462//pyrophosphatase activity;GO:0003735//structural constituent of ribosome	GO:1902626//assembly of large subunit precursor of preribosome;GO:0071897//DNA biosynthetic process;GO:0006260//DNA replication;GO:0000027//ribosomal large subunit assembly;GO:0006412//translation;GO:0006259//DNA metabolic process	K10755//replication factor C subunit 2/4;K02896//large subunit ribosomal protein L24e	gi|645264008|ref|XP_008237493.1|//PREDICTED: replication factor C subunit 2 [Prunus mume];gi|224134781|ref|XP_002321904.1|//hypothetical protein POPTR_0015s13330g [Populus trichocarpa];gi|720073074|ref|XP_010278587.1|//PREDICTED: replication factor C subunit 2 [Nelumbo nucifera]
TEA014916.1	266.817	292.397	277.07	286.89	262.81	NA	GO:1901363//heterocyclic compound binding;GO:0097159//organic cyclic compound binding;GO:0000166//nucleotide binding;GO:0003676//nucleic acid binding	NA	K12741//heterogeneous nuclear ribonucleoprotein A1/A3	gi|147853236|emb|CAN80681.1|//hypothetical protein VITISV_037734 [Vitis vinifera];gi|359479205|ref|XP_003632233.1|//PREDICTED: uncharacterized protein LOC100258161 isoform 1 [Vitis vinifera]
TEA006011.1	79.77	75.0267	114.58	122.443	174.127	GO:0009535//chloroplast thylakoid membrane;GO:0009941//chloroplast envelope;GO:0005886//plasma membrane;GO:0005773//vacuole	GO:0008270//zinc ion binding;GO:0016491//oxidoreductase activity	GO:0055114//oxidation-reduction process	K18980//2-methylene-furan-3-one reductase [EC:1.3.1.105]	gi|378405612|gb|AFB82645.1|//quinone oxidoreductase [Camellia sinensis]
TEA032095.1	216.153	251.413	267.16	305.85	282.233	GO:0030529//ribonucleoprotein complex;GO:0022627//cytosolic small ribosomal subunit;GO:0015935//small ribosomal subunit	GO:0003723//RNA binding;GO:0003735//structural constituent of ribosome	GO:0006412//translation	K02969//small subunit ribosomal protein S20e	gi|590671815|ref|XP_007038436.1|//Ribosomal protein S10p/S20e family protein isoform 1 [Theobroma cacao];gi|728824557|gb|KHG05831.1|//40S ribosomal S20-2 -like protein [Gossypium arboreum]
TEA014365.1	193.98	201.843	200.43	199.333	182.413	NA	NA	NA	K13199//plasminogen activator inhibitor 1 RNA-binding protein	gi|731420480|ref|XP_010661405.1|//PREDICTED: plasminogen activator inhibitor 1 RNA-binding protein [Vitis vinifera]
TEA006492.1	160.953	154.083	146.467	175.707	166.52	NA	GO:0005515//protein binding	NA	K06630//14-3-3 protein epsilon	gi|568837106|ref|XP_006472571.1|//PREDICTED: 14-3-3-like protein [Citrus sinensis]
TEA014823.1	212.187	229.77	281.653	308.15	289.683	GO:0005840//ribosome;GO:0030529//ribonucleoprotein complex;GO:0016021//integral component of membrane	GO:0005198//structural molecule activity;GO:0003735//structural constituent of ribosome	GO:0010467//gene expression;GO:0006412//translation	K02920//large subunit ribosomal protein L36e	gi|702488593|ref|XP_010035150.1|//PREDICTED: 60S ribosomal protein L36-2-like [Eucalyptus grandis];gi|703144736|ref|XP_010108357.1|//60S ribosomal protein L36-2 [Morus notabilis]
TEA021106.1	605.307	567.18	446.68	245.017	229.62	NA	NA	NA	K18054//2'-deoxymugineic-acid 2'-dioxygenase / mugineic-acid 3-dioxygenase [EC:1.14.11.24 1.14.11.25]	gi|698489716|ref|XP_009791390.1|//PREDICTED: hyoscyamine 6-dioxygenase-like isoform X1 [Nicotiana sylvestris]
TEA029163.1	100.027	121.267	226.183	196.36	361.553	NA	NA	NA	NA	gi|225461699|ref|XP_002285489.1|//PREDICTED: pathogen-related protein [Vitis vinifera]
TEA002560.1	54.2533	48.04	54.1467	50.4433	70.6967	NA	NA	NA	NA	gi|595829904|ref|XP_007205961.1|//hypothetical protein PRUPE_ppa012003mg [Prunus persica];gi|702480431|ref|XP_010033042.1|//PREDICTED: uncharacterized protein LOC104422417 isoform X1 [Eucalyptus grandis]
TEA016437.1	224.987	242.11	160.997	167.283	167.027	GO:0005829//cytosol;GO:0005576//extracellular region	GO:0008705//methionine synthase activity;GO:0046914//transition metal ion binding;GO:0008270//zinc ion binding;GO:0008172//S-methyltransferase activity;GO:0003871//5-methyltetrahydropteroyltriglutamate-homocysteine S-methyltransferase activity	GO:0000097//sulfur amino acid biosynthetic process;GO:0050667//homocysteine metabolic process;GO:0032259//methylation;GO:0009086//methionine biosynthetic process	K00549//5-methyltetrahydropteroyltriglutamate--homocysteine methyltransferase [EC:2.1.1.14]	gi|567901962|ref|XP_006443469.1|//hypothetical protein CICLE_v10018965mg [Citrus clementina]
TEA024664.1	281.95	303.793	301.703	243.99	248.997	NA	GO:0016209//antioxidant activity;GO:0004601//peroxidase activity;GO:0003824//catalytic activity	GO:0019725//cellular homeostasis;GO:0055114//oxidation-reduction process	K03386//peroxiredoxin (alkyl hydroperoxide reductase subunit C) [EC:1.11.1.15];K11187//peroxiredoxin 5, atypical 2-Cys peroxiredoxin [EC:1.11.1.15]	gi|52851172|emb|CAH58634.1|//thioredoxin-dependent peroxidase [Plantago major];gi|743909767|ref|XP_011048373.1|//PREDICTED: peroxiredoxin-2B [Populus euphratica]
TEA019575.1	199.243	79.82	126.037	203.917	197.197	NA	NA	NA	K09841//xanthoxin dehydrogenase [EC:1.1.1.288]	gi|702307518|ref|XP_010050120.1|//PREDICTED: secoisolariciresinol dehydrogenase-like [Eucalyptus grandis]
TEA009357.1	272.713	346.007	407.757	332.337	288.817	GO:0031224//intrinsic component of membrane	NA	GO:0006810//transport	K09872//aquaporin PIP	gi|459021428|gb|AGG39693.1|//aquaporin protein AQU15 [Camellia sinensis]
TEA028195.1	161.36	97.59	156.357	112.603	102.9	NA	NA	NA	K08900//mitochondrial chaperone BCS1	gi|567894392|ref|XP_006439684.1|//hypothetical protein CICLE_v10019846mg [Citrus clementina]
BGI_novel_G003492	155.203	153.263	235.9	270.497	287.067	NA	GO:0016161//beta-amylase activity	GO:0000272//polysaccharide catabolic process	K01177//beta-amylase [EC:3.2.1.2]	gi|398363567|gb|AFO84078.1|//beta-amylase [Actinidia arguta]
TEA024345.1	262.95	203.013	283.343	212.263	184.203	GO:0031224//intrinsic component of membrane	GO:0022857//transmembrane transporter activity	GO:0006810//transport	K08150//MFS transporter, SP family, solute carrier family 2 (myo-inositol transporter), member 13	gi|385654449|gb|AFI61955.1|//polyol transporter [Camellia sinensis]
TEA023861.1	128.033	140.207	199.847	98.1633	102.23	NA	NA	NA	NA	NA
TEA006519.1	162.58	167.14	180.123	193.307	185.703	NA	GO:0016405//CoA-ligase activity	NA	K00666//fatty-acyl-CoA synthase [EC:6.2.1.-];K10526//OPC-8:0 CoA ligase 1 [EC:6.2.1.-]	gi|731386402|ref|XP_010648868.1|//PREDICTED: probable acyl-activating enzyme 5, peroxisomal isoform X1 [Vitis vinifera]
TEA001129.1	284.077	407.29	394.717	447.733	358.69	GO:0030529//ribonucleoprotein complex	GO:0005198//structural molecule activity;GO:0003676//nucleic acid binding	GO:0010467//gene expression	K02985//small subunit ribosomal protein S3e	gi|720018899|ref|XP_010261940.1|//PREDICTED: 40S ribosomal protein S3-3-like [Nelumbo nucifera]
TEA010135.1	297.207	265.063	198.42	190.413	191.867	NA	NA	NA	K04733//interleukin-1 receptor-associated kinase 4 [EC:2.7.11.1];K13199//plasminogen activator inhibitor 1 RNA-binding protein;K12663//delta(3,5)-Delta(2,4)-dienoyl-CoA isomerase [EC:5.3.3.-];K01183//chitinase [EC:3.2.1.14]	gi|976905256|gb|KVH92898.1|//Peptidase S8/S53 domain-containing protein [Cynara cardunculus var. scolymus]
TEA000057.1	187.63	143.003	156.07	101.627	127.533	NA	NA	NA	K09755//ferulate-5-hydroxylase [EC:1.14.-.-]	gi|47933890|gb|AAT39511.1|//ferulate 5-hydroxylase [Camptotheca acuminata]
TEA012265.1	254.843	214.293	244.473	232.27	262.303	GO:0043234//protein complex;GO:0016021//integral component of membrane;GO:0005741//mitochondrial outer membrane	GO:0005509//calcium ion binding	GO:0019375//galactolipid biosynthetic process;GO:0050665//hydrogen peroxide biosynthetic process;GO:0010099//regulation of photomorphogenesis	K18158//nuclear control of ATPase protein 2;K02183//calmodulin	gi|565474928|ref|XP_006295105.1|//hypothetical protein CARUB_v10024180mg [Capsella rubella];gi|359479309|ref|XP_003632255.1|//PREDICTED: uncharacterized protein LOC100242629 isoform X1 [Vitis vinifera];gi|502098340|ref|XP_004491212.1|//PREDICTED: nuclear control of ATPase protein 2-like [Cicer arietinum]
BGI_novel_G013676	99.79	176.247	344.197	1182.39	1392.62	NA	NA	NA	NA	gi|147858103|emb|CAN81015.1|//hypothetical protein VITISV_025776 [Vitis vinifera]
BGI_novel_G013241	192.33	278.327	221.243	264.71	212.66	NA	NA	NA	K02938//large subunit ribosomal protein L8e	gi|643734288|gb|KDP41064.1|//hypothetical protein JCGZ_03170 [Jatropha curcas]
TEA026733.1	96.0933	84.8367	163.117	124.1	149.927	NA	GO:0008289//lipid binding	GO:0006869//lipid transport	NA	gi|643723475|gb|KDP33036.1|//hypothetical protein JCGZ_13622 [Jatropha curcas];gi|802581815|ref|XP_012069925.1|//PREDICTED: non-specific lipid-transfer protein-like protein At2g13820 [Jatropha curcas]
TEA014390.1	205.48	264.943	412.623	432.617	497.07	NA	NA	NA	K07213//copper chaperone;K10752//histone-binding protein RBBP4	gi|698568485|ref|XP_009774060.1|//PREDICTED: uncharacterized protein LOC104224174 [Nicotiana sylvestris]
TEA029860.1	276.877	259.663	248.837	344.46	409.843	GO:0016021//integral component of membrane	GO:0008131//primary amine oxidase activity;GO:0016641//oxidoreductase activity, acting on the CH-NH2 group of donors, oxygen as acceptor;GO:0005507//copper ion binding;GO:0046914//transition metal ion binding;GO:0048037//cofactor binding;GO:0048038//quinone binding	GO:0006807//nitrogen compound metabolic process;GO:0009308//amine metabolic process;GO:0055114//oxidation-reduction process	K00276//primary-amine oxidase [EC:1.4.3.21]	gi|255537059|ref|XP_002509596.1|//PREDICTED: primary amine oxidase [Ricinus communis];gi|401891215|gb|AET97662.2|//copper amine oxidase [Camellia sinensis]
TEA012270.1	223.663	156.627	238.26	211.383	257.587	NA	GO:0046872//metal ion binding;GO:0005509//calcium ion binding	NA	K02183//calmodulin	gi|971538318|ref|XP_006340365.2|//PREDICTED: calmodulin-like [Solanum tuberosum];gi|565474928|ref|XP_006295105.1|//hypothetical protein CARUB_v10024180mg [Capsella rubella]
TEA021814.1	139.65	178.467	173.657	135.303	113.243	NA	GO:0016857//racemase and epimerase activity, acting on carbohydrates and derivatives;GO:0048037//cofactor binding	GO:0044238//primary metabolic process	K08679//UDP-glucuronate 4-epimerase [EC:5.1.3.6]	gi|356562525|ref|XP_003549520.1|//PREDICTED: UDP-glucuronate 4-epimerase 1 [Glycine max]
TEA029681.1	241.773	231.133	215.87	188.323	197.617	NA	NA	NA	K05747//Wiskott-Aldrich syndrome protein	gi|731328702|ref|XP_010675196.1|//PREDICTED: uncharacterized protein LOC104891234 [Beta vulgaris subsp. vulgaris];gi|720069099|ref|XP_010277330.1|//PREDICTED: uncharacterized protein LOC104611804 [Nelumbo nucifera]
TEA006643.1	744.267	583.407	532.613	497.96	500.117	NA	GO:0016706//oxidoreductase activity, acting on paired donors, with incorporation or reduction of molecular oxygen, 2-oxoglutarate as one donor, and incorporation of one atom each of oxygen into both donors	GO:0051553//flavone biosynthetic process	K05278//flavonol synthase [EC:1.14.11.23]	gi|76786311|gb|ABA54917.1|//flavonol synthase [Camellia sinensis]
TEA003401.1	269.343	201.6	192.37	222.1	280.033	NA	GO:0016787//hydrolase activity	NA	K01114//phospholipase C [EC:3.1.4.3]	gi|703130545|ref|XP_010104638.1|//Phospholipase C 4 [Morus notabilis]
TEA013978.1	101.903	83.54	104.543	157.517	184.243	NA	GO:0016702//oxidoreductase activity, acting on single donors with incorporation of molecular oxygen, incorporation of two atoms of oxygen	GO:0006520//cellular amino acid metabolic process	K00457//4-hydroxyphenylpyruvate dioxygenase [EC:1.13.11.27]	gi|449453770|ref|XP_004144629.1|//PREDICTED: 4-hydroxyphenylpyruvate dioxygenase [Cucumis sativus]
TEA012252.1	139.82	168.2	242.477	266.563	352.257	NA	GO:0016874//ligase activity	NA	K11323//histone arginine demethylase JMJD6 [EC:1.14.11.-]	gi|590689335|ref|XP_007043198.1|//E3 ubiquitin-protein ligase RNF25 [Theobroma cacao];gi|802573929|ref|XP_012068566.1|//PREDICTED: uncharacterized protein LOC105631161 [Jatropha curcas]
TEA022044.1	205.557	177.163	203.867	228.117	217.873	NA	GO:0046872//metal ion binding;GO:0005524//ATP binding;GO:0031072//heat shock protein binding;GO:0051082//unfolded protein binding;GO:0005488//binding	GO:0006457//protein folding;GO:0009408//response to heat	K09503//DnaJ homolog subfamily A member 2	gi|763768214|gb|KJB35429.1|//hypothetical protein B456_006G117100 [Gossypium raimondii];gi|590567325|ref|XP_007010484.1|//DNAJ [Theobroma cacao]
TEA003799.1	107.997	105.38	239.747	78.1067	121.47	NA	NA	NA	K11982//E3 ubiquitin-protein ligase RNF115/126 [EC:2.3.2.27]	gi|225434879|ref|XP_002283212.1|//PREDICTED: E3 ubiquitin-protein ligase RING1 [Vitis vinifera]
TEA016219.1	257.7	239.63	260.453	228.523	223.39	GO:0043231//intracellular membrane-bounded organelle	NA	GO:0006810//transport	K20359	gi|255571473|ref|XP_002526684.1|//PREDICTED: PRA1 family protein B4 [Ricinus communis]
TEA033254.1	195.76	186.933	215.957	201.81	233.423	NA	NA	NA	K17987//next to BRCA1 gene 1 protein	gi|641850612|gb|KDO69484.1|//hypothetical protein CISIN_1g003172mg [Citrus sinensis];gi|567894862|ref|XP_006439919.1|//hypothetical protein CICLE_v10024152mg [Citrus clementina]
TEA021147.1	233.493	192.233	208.57	190.99	196.35	GO:0005774//vacuolar membrane;GO:0005634//nucleus;GO:0005829//cytosol;GO:0005886//plasma membrane	GO:0046872//metal ion binding;GO:0005509//calcium ion binding;GO:0016628//oxidoreductase activity, acting on the CH-CH group of donors, NAD or NADP as acceptor	GO:0009856//pollination;GO:0009593//detection of chemical stimulus;GO:0019932//second-messenger-mediated signaling;GO:0009640//photomorphogenesis;GO:0009057//macromolecule catabolic process	K02183//calmodulin	gi|565474632|ref|XP_006294957.1|//hypothetical protein CARUB_v10024013mg [Capsella rubella];gi|334184850|ref|NP_001189724.1|//calmodulin 2 [Arabidopsis thaliana]
TEA032602.1	198.607	203.06	262.187	239.69	246.353	GO:0043231//intracellular membrane-bounded organelle;GO:0005751//mitochondrial respiratory chain complex IV	GO:0004129//cytochrome-c oxidase activity	GO:1902600//hydrogen ion transmembrane transport	K02266//cytochrome c oxidase subunit 6a	gi|702460738|ref|XP_010028042.1|//PREDICTED: cytochrome c oxidase subunit 6a, mitochondrial [Eucalyptus grandis]
TEA015481.1	154.237	106.283	80.4533	72.39	93.6967	NA	NA	NA	NA	gi|359492398|ref|XP_002285876.2|//PREDICTED: uncharacterized protein LOC100267814 [Vitis vinifera]
TEA026680.1	50.8133	74.7833	68.6567	67.0367	78.1967	GO:0009536//plastid	NA	GO:0006091//generation of precursor metabolites and energy	K08915//light-harvesting complex II chlorophyll a/b binding protein 4	gi|255574383|ref|XP_002528105.1|//PREDICTED: chlorophyll a-b binding protein CP29.1, chloroplastic [Ricinus communis]
TEA014245.1	21.3933	60.8033	232.223	323.337	487.51	NA	NA	GO:0006952//defense response	K04733//interleukin-1 receptor-associated kinase 4 [EC:2.7.11.1]	gi|629112614|gb|KCW77574.1|//hypothetical protein EUGRSUZ_D01888 [Eucalyptus grandis]
TEA001747.1	53.3933	66.62	62.8667	58.4867	64.5967	GO:0031224//intrinsic component of membrane;GO:0009521//photosystem;GO:0010287//plastoglobule;GO:0009535//chloroplast thylakoid membrane;GO:0016021//integral component of membrane;GO:0009941//chloroplast envelope;GO:0009534//chloroplast thylakoid;GO:0009522//photosystem I	GO:0043169//cation binding;GO:0031409//pigment binding;GO:0046872//metal ion binding;GO:0046906//tetrapyrrole binding;GO:0016168//chlorophyll binding	GO:0009768//photosynthesis, light harvesting in photosystem I;GO:0006464//cellular protein modification process;GO:0006091//generation of precursor metabolites and energy;GO:0009416//response to light stimulus;GO:0018298//protein-chromophore linkage	K08908//light-harvesting complex I chlorophyll a/b binding protein 2	gi|118487538|gb|ABK95596.1|//unknown [Populus trichocarpa];gi|224057740|ref|XP_002299309.1|//chlorophyll a/b-binding protein type II precursor [Populus trichocarpa]
TEA025532.1	78.7033	101.72	250.32	92.1333	102.92	NA	NA	NA	K14299//nucleoporin SEH1	gi|225459247|ref|XP_002285762.1|//PREDICTED: protein EXORDIUM [Vitis vinifera]
TEA002986.1	190.387	219.333	272.92	188.413	163.997	GO:0042579//microbody;GO:0005737//cytoplasm	GO:0020037//heme binding;GO:0046872//metal ion binding;GO:0004096//catalase activity;GO:0004601//peroxidase activity;GO:0005506//iron ion binding	GO:0042743//hydrogen peroxide metabolic process;GO:0006950//response to stress;GO:0042744//hydrogen peroxide catabolic process;GO:0055114//oxidation-reduction process;GO:0042542//response to hydrogen peroxide	K03781//catalase [EC:1.11.1.6]	gi|90818816|emb|CAI43948.1|//catalase [Populus deltoides] ;gi|747192171|gb|AJE26131.1|//catalase [Salix matsudana]
TEA007107.1	173.68	193.67	141.83	252.107	215.843	NA	NA	NA	NA	gi|255566338|ref|XP_002524155.1|//PREDICTED: uncharacterized protein LOC8274802 [Ricinus communis]
TEA021712.1	184.117	186.557	169.81	167.44	169.517	NA	GO:0016620//oxidoreductase activity, acting on the aldehyde or oxo group of donors, NAD or NADP as acceptor	GO:0008152//metabolic process;GO:0055114//oxidation-reduction process	K00128//aldehyde dehydrogenase (NAD+) [EC:1.2.1.3]	gi|255540719|ref|XP_002511424.1|//PREDICTED: aldehyde dehydrogenase family 2 member B4, mitochondrial [Ricinus communis];gi|595857560|ref|XP_007210569.1|//hypothetical protein PRUPE_ppa003869mg [Prunus persica]
TEA020866.1	49.51	29.8867	68.94	79.5	112.003	NA	GO:0046914//transition metal ion binding;GO:0008270//zinc ion binding;GO:0003824//catalytic activity;GO:0016491//oxidoreductase activity	GO:0008152//metabolic process;GO:0055114//oxidation-reduction process	K00008//L-iditol 2-dehydrogenase [EC:1.1.1.14]	gi|224120122|ref|XP_002318247.1|//Sorbitol Dehydrogenase family protein [Populus trichocarpa];gi|657382705|gb|KEH26574.1|//sorbitol dehydrogenase-like protein [Medicago truncatula];gi|703138710|ref|XP_010106805.1|//L-idonate 5-dehydrogenase [Morus notabilis]
TEA019481.1	314.787	286.697	269.12	242.96	263.327	GO:0043232//intracellular non-membrane-bounded organelle	GO:0032559//adenyl ribonucleotide binding	NA	K10355//actin, other eukaryote	gi|590708352|ref|XP_007048253.1|//Actin 7 isoform 1 [Theobroma cacao];gi|672116467|ref|XP_008781400.1|//PREDICTED: actin-101-like [Phoenix dactylifera]
TEA013405.1	237.89	277.753	272.313	226.153	286.51	NA	NA	NA	K09286//EREBP-like factor	gi|743934297|ref|XP_011011480.1|//PREDICTED: ethylene-responsive transcription factor RAP2-4-like [Populus euphratica]
TEA025107.1	192.86	170.503	169.42	157.063	160.373	GO:0005615//extracellular space;GO:0005764//lysosome	GO:0004197//cysteine-type endopeptidase activity	GO:0051603//proteolysis involved in cellular protein catabolic process;GO:0050790//regulation of catalytic activity	K01363//cathepsin B [EC:3.4.22.1]	gi|566158744|ref|XP_002301457.2|//putative cathepsin B-like protease family protein [Populus trichocarpa];gi|702240634|ref|XP_010045446.1|//PREDICTED: cathepsin B-like [Eucalyptus grandis]
TEA017770.1	79.1233	119.727	137.763	245.423	231.1	GO:0030312//external encapsulating structure;GO:0005576//extracellular region	GO:0046914//transition metal ion binding;GO:0004871//signal transducer activity	GO:0009755//hormone-mediated signaling pathway	K11426//SET and MYND domain-containing protein	gi|344221931|gb|AEN02469.1|//germin-like protein [Camellia sinensis]
BGI_novel_G008408	190.477	130.277	201.6	162.193	187.157	NA	GO:0003755//peptidyl-prolyl cis-trans isomerase activity	GO:0006457//protein folding;GO:0000413//protein peptidyl-prolyl isomerization	K01802//peptidylprolyl isomerase [EC:5.2.1.8]	gi|352962784|gb|AEQ63297.1|//FK506-binding protein 12 [Fragaria x ananassa]
TEA014108.1	114.337	157.76	248.527	187.58	197.13	NA	NA	NA	NA	NA
TEA022978.1	510.903	430.75	149.883	158.137	135.287	GO:0048046//apoplast;GO:0005794//Golgi apparatus	GO:0004553//hydrolase activity, hydrolyzing O-glycosyl compounds;GO:0030247//polysaccharide binding;GO:0004568//chitinase activity	GO:0009414//response to water deprivation;GO:0016998//cell wall macromolecule catabolic process;GO:0010337//regulation of salicylic acid metabolic process;GO:0010167//response to nitrate;GO:0009408//response to heat;GO:0006026//aminoglycan catabolic process;GO:0009825//multidimensional cell growth;GO:0006032//chitin catabolic process;GO:0009651//response to salt stress;GO:0030244//cellulose biosy…	K00434//L-ascorbate peroxidase [EC:1.11.1.11];K20547;K01183//chitinase [EC:3.2.1.14]	gi|616997550|gb|AHX74092.1|//chitodextrinase [Eucommia ulmoides]
TEA033470.1	6.81333	16.72	113.41	373.323	615.373	NA	GO:0004553//hydrolase activity, hydrolyzing O-glycosyl compounds	GO:0006026//aminoglycan catabolic process	K20547	gi|357966793|gb|AET95643.1|//chitinase [Camellia sinensis]
TEA021244.1	186.283	278.463	75.9933	169.457	114.877	NA	NA	NA	NA	gi|697147517|ref|XP_009627921.1|//PREDICTED: uncharacterized protein LOC104118395 [Nicotiana tomentosiformis]
TEA033278.1	289.58	190.07	229.687	228.333	236.5	NA	NA	NA	NA	gi|747085121|ref|XP_011090002.1|//PREDICTED: uncharacterized protein At4g22758-like [Sesamum indicum]
TEA018748.1	167.703	267.853	194.087	238.473	219.153	NA	GO:0016744//transferase activity, transferring aldehyde or ketonic groups	NA	K00615//transketolase [EC:2.2.1.1]	gi|469474163|gb|AGH33875.1|//transketolase [Camellia sinensis]
TEA004276.1	328.987	557.29	318.17	348.27	133.423	NA	NA	NA	K11253//histone H3	gi|55775689|gb|AAV65112.1|//histone 3 [Camellia sinensis]
TEA026276.1	220.65	241.327	245.137	244.347	230.003	NA	NA	NA	K13199//plasminogen activator inhibitor 1 RNA-binding protein	gi|297734622|emb|CBI16673.3|//unnamed protein product [Vitis vinifera];gi|731420480|ref|XP_010661405.1|//PREDICTED: plasminogen activator inhibitor 1 RNA-binding protein [Vitis vinifera]
TEA024018.1	212.02	208.117	173.06	197.997	220.81	GO:0044464//cell part	NA	NA	K19996;K14306//nuclear pore complex protein Nup62	gi|567884227|ref|XP_006434672.1|//hypothetical protein CICLE_v10000682mg [Citrus clementina];gi|590603861|ref|XP_007020114.1|//SEC14 cytosolic factor family protein / phosphoglyceride transfer family protein isoform 1 [Theobroma cacao]
TEA012999.1	266.597	384.483	356.057	423.277	340.96	GO:0005840//ribosome;GO:0030529//ribonucleoprotein complex	GO:0005198//structural molecule activity;GO:0003735//structural constituent of ribosome	GO:0010467//gene expression;GO:0006412//translation	K02993//small subunit ribosomal protein S7e	gi|661876120|emb|CDP19696.1|//unnamed protein product [Coffea canephora]
TEA014355.1	118.8	91.2533	117.073	103.453	125.967	GO:0005783//endoplasmic reticulum;GO:0016021//integral component of membrane;GO:0048471//perinuclear region of cytoplasm	GO:0061630//ubiquitin protein ligase activity;GO:0019787//small conjugating protein transferase activity;GO:0031625//ubiquitin protein ligase binding;GO:0016874//ligase activity	GO:0006511//ubiquitin-dependent protein catabolic process;GO:0032446//protein modification by small protein conjugation;GO:0016567//protein ubiquitination	K10578//ubiquitin-conjugating enzyme E2 J1 [EC:2.3.2.23]	gi|590661821|ref|XP_007035779.1|//Ubiquitin-conjugating enzyme 32 [Theobroma cacao];gi|502150847|ref|XP_004508153.1|//PREDICTED: ubiquitin-conjugating enzyme E2 32 [Cicer arietinum];gi|224101573|ref|XP_002312335.1|//ubiquitin-conjugating enzyme family protein [Populus trichocarpa]
TEA030366.1	28.8667	52.6533	18.7167	14.94	23.3267	GO:0010287//plastoglobule;GO:0009535//chloroplast thylakoid membrane;GO:0016021//integral component of membrane;GO:0009536//plastid;GO:0009941//chloroplast envelope;GO:0009522//photosystem I	GO:0031409//pigment binding;GO:0046872//metal ion binding;GO:0016168//chlorophyll binding	GO:0009768//photosynthesis, light harvesting in photosystem I;GO:0006091//generation of precursor metabolites and energy;GO:0009416//response to light stimulus;GO:0018298//protein-chromophore linkage	K08912//light-harvesting complex II chlorophyll a/b binding protein 1	gi|225463432|ref|XP_002275075.1|//PREDICTED: chlorophyll a-b binding protein of LHCII type 1 [Vitis vinifera]
TEA009969.1	94.4667	104.757	301.637	143.997	195.703	NA	GO:0046872//metal ion binding	NA	K16465//centrin-1	gi|743810216|ref|XP_011018685.1|//PREDICTED: calcium-binding protein PBP1-like [Populus euphratica]
TEA026565.1	228.633	232.02	278.587	291.183	251.42	GO:0005730//nucleolus;GO:0030529//ribonucleoprotein complex;GO:0022625//cytosolic large ribosomal subunit	GO:0005198//structural molecule activity;GO:0003735//structural constituent of ribosome;GO:0070180//large ribosomal subunit rRNA binding	GO:0010467//gene expression;GO:0006412//translation	K02894//large subunit ribosomal protein L23e	gi|629094248|gb|KCW60243.1|//hypothetical protein EUGRSUZ_H02959 [Eucalyptus grandis];gi|937906497|dbj|BAS81551.1|//Os02g0814700, partial [Oryza sativa Japonica Group]
BGI_novel_G016348	433.153	619.537	413.247	383.613	155.523	NA	NA	NA	K11254//histone H4	gi|698581325|ref|XP_009777515.1|//PREDICTED: uncharacterized protein LOC104227084 [Nicotiana sylvestris]
TEA005291.1	97.33	139.223	248.85	468.76	480.167	NA	NA	NA	K09517//DnaJ homolog subfamily B member 11;K03686//molecular chaperone DnaJ	gi|145688390|gb|ABC69274.2|//putative DnaJ protein [Camellia sinensis]
TEA005397.1	182.477	127.423	193.893	118.357	130.91	NA	NA	GO:0009987//cellular process	K18811//cyclin D5, plant	gi|659117291|ref|XP_008458522.1|//PREDICTED: uncharacterized protein LOC103497904 [Cucumis melo]
TEA026858.1	360.583	327.78	316.72	312.753	201.413	GO:0043231//intracellular membrane-bounded organelle;GO:0000785//chromatin	GO:0003676//nucleic acid binding	GO:0034728//nucleosome organization	K11251//histone H2A	gi|823137189|ref|XP_012468379.1|//PREDICTED: histone H2A-like [Gossypium raimondii]
TEA019215.1	184.277	134.96	129.023	116.36	100.68	NA	NA	NA	K10581//ubiquitin-conjugating enzyme E2 O [EC:2.3.2.24]	gi|302143012|emb|CBI20307.3|//unnamed protein product [Vitis vinifera];gi|567919732|ref|XP_006451872.1|//hypothetical protein CICLE_v10010435mg, partial [Citrus clementina];gi|359493665|ref|XP_002282376.2|//PREDICTED: uncharacterized protein LOC100250261 [Vitis vinifera];gi|225461435|ref|XP_002282360.1|//PREDICTED: uncharacterized protein LOC100260511 [Vitis vinifera]
TEA001550.1	134.93	185.353	169.267	170.587	99.6133	NA	NA	NA	NA	gi|703115107|ref|XP_010100818.1|//hypothetical protein L484_015849 [Morus notabilis]
TEA018321.1	106.19	94.2667	199.407	141.187	166.903	NA	NA	NA	K13448//calcium-binding protein CML	gi|296085824|emb|CBI31148.3|//unnamed protein product [Vitis vinifera]
TEA006795.1	151.283	207.333	199.443	255.513	235.19	GO:0030529//ribonucleoprotein complex;GO:0022625//cytosolic large ribosomal subunit	GO:0003723//RNA binding;GO:0000166//nucleotide binding;GO:0005198//structural molecule activity;GO:0003735//structural constituent of ribosome	GO:0010467//gene expression;GO:0000027//ribosomal large subunit assembly;GO:0006412//translation	K02893//large subunit ribosomal protein L23Ae	gi|225439858|ref|XP_002278186.1|//PREDICTED: 60S ribosomal protein L23a-like [Vitis vinifera];gi|702423866|ref|XP_010067364.1|//PREDICTED: 60S ribosomal protein L23a [Eucalyptus grandis]
TEA013943.1	199.61	300.067	289.34	329.503	320.653	GO:0044424//intracellular part;GO:0005737//cytoplasm	GO:0004619//phosphoglycerate mutase activity;GO:0046914//transition metal ion binding;GO:0016868//intramolecular transferase activity, phosphotransferases;GO:0030145//manganese ion binding	GO:0006007//glucose catabolic process;GO:0050896//response to stimulus;GO:0006096//glycolytic process	K15633//2,3-bisphosphoglycerate-independent phosphoglycerate mutase [EC:5.4.2.12]	gi|661878403|emb|CDP17861.1|//unnamed protein product [Coffea canephora];gi|747076700|ref|XP_011085432.1|//PREDICTED: 2,3-bisphosphoglycerate-independent phosphoglycerate mutase [Sesamum indicum]
TEA005401.1	270.323	194.47	165.803	106.753	118.083	GO:0016021//integral component of membrane	GO:0046914//transition metal ion binding;GO:0008270//zinc ion binding;GO:0003824//catalytic activity;GO:0016491//oxidoreductase activity	GO:0008152//metabolic process;GO:0055114//oxidation-reduction process	K07119//uncharacterized protein	gi|225447019|ref|XP_002268886.1|//PREDICTED: 2-alkenal reductase (NADP(+)-dependent) [Vitis vinifera]
TEA001681.1	241.29	209.703	197.647	188.87	218.9	NA	NA	NA	K13464//jasmonate ZIM domain-containing protein	gi|348076090|gb|AEP60134.1|//JAZ3 [Vitis rupestris];gi|386778767|gb|AFJ23868.1|//jasmonate ZIM-domain protein 2 [Vitis quinquangularis];gi|225424343|ref|XP_002284860.1|//PREDICTED: protein TIFY 6B isoform 2 [Vitis vinifera]
TEA026892.1	145.623	218.613	202.947	568.863	467.03	NA	GO:0016491//oxidoreductase activity	GO:0008152//metabolic process	K00422//polyphenol oxidase [EC:1.10.3.1]	gi|222093457|gb|ACM43505.1|//polyphenoloxidase [Camellia nitidissima]
TEA010402.1	184.103	188.65	224.01	263.82	261.843	GO:0016020//membrane;GO:0005840//ribosome;GO:0022625//cytosolic large ribosomal subunit	GO:0003735//structural constituent of ribosome	GO:0006412//translation	K10875//DNA repair and recombination protein RAD54 and RAD54-like protein [EC:3.6.4.-];K02921//large subunit ribosomal protein L37Ae	gi|731381314|ref|XP_010664213.1|//PREDICTED: SNF2 domain-containing protein CLASSY 3-like [Vitis vinifera];gi|595849622|ref|XP_007209764.1|//hypothetical protein PRUPE_ppa013350mg [Prunus persica];gi|565385477|ref|XP_006358630.1|//PREDICTED: 60S ribosomal protein L37a-like [Solanum tuberosum];gi|359474506|ref|XP_002279753.2|//PREDICTED: uncharacterized protein LOC100267731 [Vitis vinifera]
TEA006596.1	216.933	179.987	230.46	206.987	230.907	GO:0044464//cell part	NA	GO:0051234//establishment of localization	K17265//Ras GTPase-activating protein-binding protein 1 [EC:3.6.4.12 3.6.4.13];K12669//oligosaccharyltransferase complex subunit gamma;K20607	gi|567890971|ref|XP_006438006.1|//hypothetical protein CICLE_v10033081mg [Citrus clementina]
TEA024137.1	514.113	498.553	513.64	325.927	206.95	GO:0043231//intracellular membrane-bounded organelle	GO:0080043//quercetin 3-O-glucosyltransferase activity;GO:0080044//quercetin 7-O-glucosyltransferase activity	GO:0009813//flavonoid biosynthetic process;GO:0052696//flavonoid glucuronidation	K14595//abscisate beta-glucosyltransferase [EC:2.4.1.263]	gi|595801114|ref|XP_007201773.1|//hypothetical protein PRUPE_ppa017305mg [Prunus persica];gi|643711475|gb|KDP25003.1|//hypothetical protein JCGZ_23986 [Jatropha curcas]
TEA019553.1	192.76	215.63	258.68	276.653	274.683	NA	NA	NA	K02942//large subunit ribosomal protein LP1	gi|720012480|ref|XP_010259876.1|//PREDICTED: 60S acidic ribosomal protein P3-like [Nelumbo nucifera]
TEA005102.1	200.51	183.96	221.22	197.953	220.22	NA	GO:0003824//catalytic activity	NA	K01061//carboxymethylenebutenolidase [EC:3.1.1.45]	gi|823125981|ref|XP_012487008.1|//PREDICTED: carboxymethylenebutenolidase homolog isoform X1 [Gossypium raimondii]
TEA000109.1	204.257	97.1833	82.6533	80.23	77.84	NA	NA	NA	K14190//GDP-L-galactose phosphorylase [EC:2.7.7.69]	gi|477541655|gb|AGI78464.1|//GDP-L-galactose phosphorylase [Camellia sinensis]
TEA023255.1	679.64	639.527	584.88	238.97	219.16	GO:0016020//membrane	GO:0016709//oxidoreductase activity, acting on paired donors, with incorporation or reduction of molecular oxygen, NAD(P)H as one donor, and incorporation of one atom of oxygen;GO:0046872//metal ion binding;GO:0005488//binding	GO:0044550//secondary metabolite biosynthetic process	K00517;K17961//cytochrome P450, family 82, subfamily G, polypeptide 1 [EC:1.14.-.-];K00512//steroid 17alpha-monooxygenase / 17alpha-hydroxyprogesterone aldolase [EC:1.14.99.9 4.1.2.30]	gi|224139476|ref|XP_002323130.1|//hypothetical protein POPTR_0016s00980g [Populus trichocarpa]
TEA001843.1	111.663	86.3367	130.013	89.8567	97.62	NA	NA	NA	NA	gi|225425676|ref|XP_002275043.1|//PREDICTED: calvin cycle protein CP12-1, chloroplastic [Vitis vinifera]
TEA028542.1	198.45	199.703	218.963	229.53	235.753	GO:0043231//intracellular membrane-bounded organelle;GO:0005634//nucleus;GO:0000785//chromatin;GO:0000786//nucleosome	GO:0003677//DNA binding;GO:0046982//protein heterodimerization activity;GO:0003676//nucleic acid binding	GO:0034728//nucleosome organization	K11253//histone H3	gi|357476499|ref|XP_003608535.1|//Histone H3 [Medicago truncatula];gi|414867092|tpg|DAA45649.1|//TPA: histone H3 [Zea mays];gi|728845949|gb|KHG25392.1|//Histone H3.3 [Gossypium arboreum]
TEA019484.1	257.527	226.737	217.503	189.623	207.877	GO:0043232//intracellular non-membrane-bounded organelle	GO:0032559//adenyl ribonucleotide binding	NA	K10355//actin, other eukaryote	gi|224055984|ref|XP_002298710.1|//actin family protein [Populus trichocarpa];gi|672116467|ref|XP_008781400.1|//PREDICTED: actin-101-like [Phoenix dactylifera]
TEA021384.1	221.04	144.523	190.933	185.183	228.01	NA	GO:0046872//metal ion binding	NA	K13523//lysophosphatidic acid acyltransferase / lysophosphatidylinositol acyltransferase [EC:2.3.1.51 2.3.1.-]	gi|976925741|gb|KVI09633.1|//hypothetical protein Ccrd_011984 [Cynara cardunculus var. scolymus];gi|661874685|emb|CDP20483.1|//unnamed protein product [Coffea canephora]
TEA033515.1	88.1567	56.8367	86.1133	98.78	115.747	NA	GO:0046872//metal ion binding;GO:0016706//oxidoreductase activity, acting on paired donors, with incorporation or reduction of molecular oxygen, 2-oxoglutarate as one donor, and incorporation of one atom each of oxygen into both donors;GO:0016491//oxidoreductase activity	GO:0008152//metabolic process;GO:0009620//response to fungus;GO:0055114//oxidation-reduction process;GO:0009617//response to bacterium	K05278//flavonol synthase [EC:1.14.11.23];K05933//aminocyclopropanecarboxylate oxidase [EC:1.14.17.4];K00475//naringenin 3-dioxygenase [EC:1.14.11.9];K06892//feruloyl-CoA ortho-hydroxylase [EC:1.14.11.-]	gi|590674601|ref|XP_007039214.1|//2-oxoglutarate (2OG) and Fe(II)-dependent oxygenase superfamily protein [Theobroma cacao];gi|743900906|ref|XP_011043760.1|//PREDICTED: flavanone 3-dioxygenase-like [Populus euphratica]
TEA013159.1	152.857	135.03	119.237	107.443	159.86	NA	NA	NA	NA	gi|645234019|ref|XP_008223616.1|//PREDICTED: uncharacterized protein LOC103323396 [Prunus mume]
TEA009770.1	24.4467	57.7033	30.57	33.14	40.8133	GO:0010287//plastoglobule;GO:0009535//chloroplast thylakoid membrane;GO:0016021//integral component of membrane;GO:0009536//plastid;GO:0009941//chloroplast envelope;GO:0009522//photosystem I	GO:0031409//pigment binding;GO:0046872//metal ion binding;GO:0016168//chlorophyll binding	GO:0009768//photosynthesis, light harvesting in photosystem I;GO:0006091//generation of precursor metabolites and energy;GO:0009416//response to light stimulus;GO:0018298//protein-chromophore linkage	K08912//light-harvesting complex II chlorophyll a/b binding protein 1	gi|225463428|ref|XP_002274942.1|//PREDICTED: chlorophyll a-b binding protein 40, chloroplastic isoform 1 [Vitis vinifera];gi|225463432|ref|XP_002275075.1|//PREDICTED: chlorophyll a-b binding protein of LHCII type 1 [Vitis vinifera];gi|695017502|ref|XP_009395692.1|//PREDICTED: chlorophyll a-b binding protein of LHCII type 1-like [Musa acuminata subsp. malaccensis]
TEA011183.1	311.91	264.313	326.127	187.68	259.01	NA	NA	NA	NA	gi|802779225|ref|XP_012091349.1|//PREDICTED: uncharacterized protein LOC105649338 [Jatropha curcas]
TEA021435.1	218.257	269.237	147.4	351.837	108	NA	NA	NA	K03860//phosphatidylinositol glycan, class Q;K20887	gi|702481352|ref|XP_010033257.1|//PREDICTED: gibberellin-regulated protein 14-like [Eucalyptus grandis];gi|702465536|ref|XP_010029220.1|//PREDICTED: gibberellin-regulated protein 14-like [Eucalyptus grandis];gi|604329369|gb|EYU34700.1|//hypothetical protein MIMGU_mgv1a015899mg [Erythranthe guttata]
TEA010252.1	40.82	23.5067	59.8433	179.633	229.277	NA	GO:0003824//catalytic activity	GO:0008152//metabolic process	K13070//momilactone-A synthase [EC:1.1.1.295];K11323//histone arginine demethylase JMJD6 [EC:1.14.11.-];K09841//xanthoxin dehydrogenase [EC:1.1.1.288]	gi|356572594|ref|XP_003554453.1|//PREDICTED: secoisolariciresinol dehydrogenase-like [Glycine max];gi|571446421|ref|XP_006577090.1|//PREDICTED: secoisolariciresinol dehydrogenase-like [Glycine max]
TEA032084.1	326.86	509.03	436.08	396.98	381.347	NA	GO:0035251//UDP-glucosyltransferase activity	GO:0005984//disaccharide metabolic process	K00695//sucrose synthase [EC:2.4.1.13]	gi|590921236|gb|AHL29281.1|//sucrose synthase 1 [Camellia sinensis]
TEA007542.1	245.083	231.93	270.447	277.46	309.4	GO:0005634//nucleus;GO:0005783//endoplasmic reticulum;GO:0009535//chloroplast thylakoid membrane;GO:0016021//integral component of membrane	GO:0016491//oxidoreductase activity	NA	K17278//membrane-associated progesterone receptor component	gi|702488501|ref|XP_010035120.1|//PREDICTED: membrane steroid-binding protein 2 [Eucalyptus grandis];gi|567858432|ref|XP_006421899.1|//hypothetical protein CICLE_v10005756mg [Citrus clementina]
TEA012962.1	161.81	190.957	203.987	244.1	227.467	GO:0005840//ribosome;GO:0030529//ribonucleoprotein complex	GO:0003723//RNA binding;GO:0046872//metal ion binding;GO:0003735//structural constituent of ribosome;GO:0019843//rRNA binding	GO:0006412//translation	K02922//large subunit ribosomal protein L37e	gi|728849976|gb|KHG29419.1|//60S ribosomal L37-3 -like protein [Gossypium arboreum];gi|595929976|ref|XP_007215188.1|//hypothetical protein PRUPE_ppa013930mg [Prunus persica]
TEA017342.1	196.507	147.61	172.747	140.47	173.113	NA	NA	NA	K18441	gi|747060497|ref|XP_011076681.1|//PREDICTED: pleckstrin homology domain-containing protein 1 [Sesamum indicum]
TEA017204.1	160.257	109.71	122.077	123.927	155.463	NA	GO:0043169//cation binding;GO:0016641//oxidoreductase activity, acting on the CH-NH2 group of donors, oxygen as acceptor;GO:0019842//vitamin binding	GO:0003006//developmental process involved in reproduction;GO:0009692//ethylene metabolic process;GO:0050896//response to stimulus	K05933//aminocyclopropanecarboxylate oxidase [EC:1.14.17.4]	gi|113202132|gb|ABI33224.1|//ACC oxidase [Camellia sinensis]
TEA013967.1	228.947	266.797	319.037	332.85	311.357	GO:0030529//ribonucleoprotein complex;GO:0022625//cytosolic large ribosomal subunit;GO:0030687//preribosome, large subunit precursor	GO:0005198//structural molecule activity;GO:0003735//structural constituent of ribosome;GO:0070180//large ribosomal subunit rRNA binding	GO:0006412//translation;GO:0002181//cytoplasmic translation;GO:0006414//translational elongation	K02943//large subunit ribosomal protein LP2	gi|702237881|ref|XP_010064997.1|//PREDICTED: 60S acidic ribosomal protein P2A-like [Eucalyptus grandis];gi|720082507|ref|XP_010242613.1|//PREDICTED: 60S acidic ribosomal protein P2-like [Nelumbo nucifera]
TEA005522.1	192.757	205.55	156.35	204.517	214.797	NA	GO:0016779//nucleotidyltransferase activity;GO:0008905//mannose-phosphate guanylyltransferase activity	GO:0008152//metabolic process;GO:0009058//biosynthetic process	K00966//mannose-1-phosphate guanylyltransferase [EC:2.7.7.13]	gi|477541647|gb|AGI78460.1|//GDP-D-mannose pyrophosphorylase [Camellia sinensis]
TEA030368.1	12.2367	31.1567	14.5833	18.9567	25.0567	GO:0010287//plastoglobule;GO:0009535//chloroplast thylakoid membrane;GO:0016021//integral component of membrane;GO:0009536//plastid;GO:0009941//chloroplast envelope;GO:0009522//photosystem I	GO:0031409//pigment binding;GO:0046872//metal ion binding;GO:0016168//chlorophyll binding	GO:0009768//photosynthesis, light harvesting in photosystem I;GO:0006091//generation of precursor metabolites and energy;GO:0009416//response to light stimulus;GO:0018298//protein-chromophore linkage	K08912//light-harvesting complex II chlorophyll a/b binding protein 1	gi|225463432|ref|XP_002275075.1|//PREDICTED: chlorophyll a-b binding protein of LHCII type 1 [Vitis vinifera]
TEA012622.1	168.433	204.743	310.69	408.583	476.983	NA	GO:0016209//antioxidant activity;GO:0005506//iron ion binding;GO:0003824//catalytic activity	GO:0008152//metabolic process;GO:0006950//response to stress	K00430//peroxidase [EC:1.11.1.7]	gi|590601018|ref|XP_007019580.1|//Peroxidase [Theobroma cacao]
TEA017488.1	105.19	130.79	164.43	130.847	183.237	NA	NA	NA	K00517;K13260//isoflavone 2'-hydroxylase [EC:1.14.13.89]	gi|661891763|emb|CDP04688.1|//unnamed protein product [Coffea canephora]
TEA007457.1	105.347	71.5533	83.1933	69.2867	91.6233	NA	GO:0005506//iron ion binding;GO:0016491//oxidoreductase activity	GO:0008152//metabolic process	K20495	gi|946725736|gb|ALM30765.1|//cytochrome P450 704C1-like protein [Camellia sinensis]
TEA001142.1	183.54	185.66	171.15	201.863	191.687	NA	GO:0005515//protein binding;GO:0019904//protein domain specific binding	NA	K06630//14-3-3 protein epsilon	gi|643734789|gb|KDP41459.1|//hypothetical protein JCGZ_15866 [Jatropha curcas];gi|802570050|ref|XP_012067968.1|//PREDICTED: 14-3-3-like protein GF14 kappa [Jatropha curcas]
TEA019986.1	310.893	187.74	83.8033	74.1733	77.98	NA	GO:0004601//peroxidase activity	NA	K14827//pre-rRNA-processing protein IPI1;K00430//peroxidase [EC:1.11.1.7];K00434//L-ascorbate peroxidase [EC:1.11.1.11];K05747//Wiskott-Aldrich syndrome protein;K01183//chitinase [EC:3.2.1.14]	gi|869132953|gb|AKP06507.1|//ascorbate peroxidase [Camellia azalea];gi|658029363|ref|XP_008350133.1|//PREDICTED: proline-rich receptor-like protein kinase PERK2 [Malus domestica]
TEA025379.1	226.093	334.067	294.39	349.59	281.337	GO:0030529//ribonucleoprotein complex	NA	NA	K02998//small subunit ribosomal protein SAe	gi|449441203|ref|XP_004138372.1|//PREDICTED: 40S ribosomal protein SA-like [Cucumis sativus]
TEA012615.1	53.4033	41.7233	52.9167	103.183	104.433	NA	NA	NA	K01592//tyrosine decarboxylase [EC:4.1.1.25]	gi|661899615|emb|CDO97609.1|//unnamed protein product [Coffea canephora]
TEA011053.1	131.777	94.4067	184.87	104.53	168.333	NA	NA	GO:0009987//cellular process	K13432//pathogenesis-related genes transcriptional activator PTI4;K09286//EREBP-like factor	gi|300079020|gb|ADJ67441.1|//ethylene response factor 12 [Actinidia deliciosa]
TEA023942.1	87.2767	158.813	233.08	188.24	240.057	NA	NA	NA	NA	gi|1000966794|ref|XP_015574639.1|//PREDICTED: uncharacterized protein LOC8275560 [Ricinus communis]
TEA027510.1	238.39	259.82	320.79	318.923	264.6	GO:0044432//endoplasmic reticulum part	GO:0005515//protein binding;GO:0032559//adenyl ribonucleotide binding	GO:0044267//cellular protein metabolic process;GO:0050896//response to stimulus	K09487//heat shock protein 90kDa beta	gi|224085900|ref|XP_002307732.1|//hypothetical protein POPTR_0005s26260g [Populus trichocarpa]
TEA020088.1	198.08	172.097	199.283	200.813	225.327	NA	GO:0019904//protein domain specific binding	NA	K06630//14-3-3 protein epsilon;K10615//E3 ubiquitin-protein ligase HERC4 [EC:2.3.2.26];K11493//regulator of chromosome condensation	gi|643723359|gb|KDP32938.1|//hypothetical protein JCGZ_12969 [Jatropha curcas];gi|703127352|ref|XP_010103809.1|//14-3-3 protein 4 [Morus notabilis];gi|225451993|ref|XP_002283479.1|//PREDICTED: E3 ubiquitin-protein ligase HERC2 [Vitis vinifera]
TEA033866.1	241.37	351.653	297.377	350.503	251.95	NA	NA	NA	K11294//nucleolin	gi|731371006|ref|XP_010648403.1|//PREDICTED: nucleolin 2 isoform X2 [Vitis vinifera];gi|719963511|ref|XP_010249944.1|//PREDICTED: nucleolin 2-like isoform X3 [Nelumbo nucifera]
TEA001117.1	198.93	187.76	183.527	185.657	181.863	NA	NA	NA	NA	gi|255566346|ref|XP_002524159.1|//PREDICTED: uncharacterized protein sll0103 [Ricinus communis]
TEA002681.1	176.453	192.933	234.737	205.107	201.41	NA	GO:0003755//peptidyl-prolyl cis-trans isomerase activity;GO:0016859//cis-trans isomerase activity	GO:0044267//cellular protein metabolic process;GO:0006457//protein folding;GO:0000413//protein peptidyl-prolyl isomerization	K01802//peptidylprolyl isomerase [EC:5.2.1.8]	gi|113202130|gb|ABI33223.1|//cyclophilin [Camellia sinensis];gi|210063564|gb|ACJ06541.1|//cyclophilin [Camellia oleifera]
TEA029732.1	124.627	97.8567	121.167	108.053	129.04	GO:0005777//peroxisome	GO:0004846//urate oxidase activity	GO:0007031//peroxisome organization;GO:0019628//urate catabolic process;GO:0006144//purine nucleobase metabolic process;GO:0055114//oxidation-reduction process	K00365//urate oxidase [EC:1.7.3.3]	gi|702473356|ref|XP_010031312.1|//PREDICTED: uricase-2 isozyme 2 isoform X2 [Eucalyptus grandis];gi|697172117|ref|XP_009594993.1|//PREDICTED: uricase-2 isozyme 1 [Nicotiana tomentosiformis];gi|719975207|ref|XP_010246951.1|//PREDICTED: uricase-2 isozyme 2-like [Nelumbo nucifera]
TEA031468.1	185.157	235.507	236.213	258.927	240.91	NA	NA	NA	NA	gi|225438529|ref|XP_002279389.1|//PREDICTED: probable ATP synthase 24 kDa subunit, mitochondrial [Vitis vinifera]
TEA000526.1	101.173	150.443	292.36	202.603	226.807	NA	GO:0016765//transferase activity, transferring alkyl or aryl (other than methyl) groups	GO:0009755//hormone-mediated signaling pathway	K00799//glutathione S-transferase [EC:2.5.1.18]	gi|198400333|gb|ACH87175.1|//glutathione S-transferase [Camellia sinensis]
BGI_novel_G016432	191.67	123.257	134.667	133.977	129.607	NA	NA	NA	K08770//ubiquitin C	gi|693673170|gb|AIS40894.1|//polyubiquitin [Kalanchoe fedtschenkoi]
TEA003589.1	179.137	158.41	191.013	182	189.713	NA	GO:0005515//protein binding;GO:0019904//protein domain specific binding	NA	K06630//14-3-3 protein epsilon	gi|643734789|gb|KDP41459.1|//hypothetical protein JCGZ_15866 [Jatropha curcas];gi|976922369|gb|KVI06809.1|//14-3-3 domain-containing protein [Cynara cardunculus var. scolymus]
TEA020583.1	180.597	151.08	249.52	178.78	202.947	NA	GO:0003993//acid phosphatase activity;GO:0003824//catalytic activity	GO:0016311//dephosphorylation	K14379//tartrate-resistant acid phosphatase type 5 [EC:3.1.3.2]	gi|743785251|ref|XP_011024670.1|//PREDICTED: purple acid phosphatase 4-like [Populus euphratica];gi|225424458|ref|XP_002285160.1|//PREDICTED: purple acid phosphatase 3 [Vitis vinifera]
TEA019080.1	168.043	143.527	153.77	140.01	158.173	NA	NA	NA	K12881//THO complex subunit 4	gi|255581121|ref|XP_002531375.1|//PREDICTED: THO complex subunit 4A [Ricinus communis]
TEA033241.1	181.157	164.343	275.037	203.303	224.497	NA	NA	NA	K02503//histidine triad (HIT) family protein	gi|802753187|ref|XP_012088435.1|//PREDICTED: 14 kDa zinc-binding protein [Jatropha curcas]
TEA004969.1	131.993	157.07	157.66	166.103	149.003	GO:0016020//membrane;GO:0043231//intracellular membrane-bounded organelle;GO:0005783//endoplasmic reticulum;GO:0009536//plastid;GO:0005886//plasma membrane;GO:0005773//vacuole	GO:0004620//phospholipase activity;GO:0004630//phospholipase D activity;GO:0046872//metal ion binding;GO:0005509//calcium ion binding;GO:0070290//N-acylphosphatidylethanolamine-specific phospholipase D activity	GO:0006650//glycerophospholipid metabolic process;GO:0046470//phosphatidylcholine metabolic process;GO:0016042//lipid catabolic process	K01115//phospholipase D1/2 [EC:3.1.4.4]	gi|661885797|emb|CDP10414.1|//unnamed protein product [Coffea canephora]
TEA028696.1	212.53	162.853	217.487	226.487	300.71	NA	NA	NA	K00430//peroxidase [EC:1.11.1.7]	gi|731418622|ref|XP_002274131.2|//PREDICTED: peroxidase 55-like [Vitis vinifera]
TEA020225.1	251.98	196.73	237.183	132.987	157.547	NA	GO:0016758//transferase activity, transferring hexosyl groups	NA	K12937//cyanidin-3-O-glucoside 2''-O-glucuronosyltransferase [EC:2.4.1.254];K18823//soyasaponin III rhamnosyltransferase [EC:2.4.1.273]	gi|952950734|gb|ALO19885.1|//UDP-glycosyltransferase 91A5 [Camellia sinensis];gi|661894585|emb|CDP01584.1|//unnamed protein product [Coffea canephora]
TEA019730.1	241.67	318.673	340.79	370.84	307.78	GO:0005840//ribosome	GO:0003723//RNA binding;GO:0000166//nucleotide binding;GO:0003735//structural constituent of ribosome	GO:0006412//translation	K02974//small subunit ribosomal protein S24e;K02964//small subunit ribosomal protein S18e	gi|720000453|ref|XP_010256029.1|//PREDICTED: 40S ribosomal protein S24-1 [Nelumbo nucifera];gi|697159836|ref|XP_009588684.1|//PREDICTED: 40S ribosomal protein S18-like [Nicotiana tomentosiformis];gi|296085211|emb|CBI28706.3|//unnamed protein product [Vitis vinifera];gi|731394856|ref|XP_010651980.1|//PREDICTED: uncharacterized protein LOC100853644 isoform X3 [Vitis vinifera]
TEA005682.1	123.57	140.2	159.73	220.96	222.503	NA	GO:0016857//racemase and epimerase activity, acting on carbohydrates and derivatives;GO:0048037//cofactor binding;GO:0003978//UDP-glucose 4-epimerase activity	GO:0006012//galactose metabolic process;GO:0019318//hexose metabolic process	K01784//UDP-glucose 4-epimerase [EC:5.1.3.2]	gi|747041648|ref|XP_011074434.1|//PREDICTED: UDP-glucose 4-epimerase GEPI48 [Sesamum indicum];gi|567893688|ref|XP_006439332.1|//hypothetical protein CICLE_v10020919mg [Citrus clementina]
TEA026784.1	160.323	164.38	181.037	168.703	171.317	NA	GO:0000104//succinate dehydrogenase activity;GO:0051540//metal cluster binding	GO:0009060//aerobic respiration	K00235//succinate dehydrogenase (ubiquinone) iron-sulfur subunit [EC:1.3.5.1]	gi|965605957|dbj|BAT93133.1|//hypothetical protein VIGAN_07204400 [Vigna angularis var. angularis]
TEA029608.1	193.827	247.763	279.473	272.317	262.657	NA	GO:0016615//malate dehydrogenase activity;GO:0030060//L-malate dehydrogenase activity	GO:0006099//tricarboxylic acid cycle;GO:0043648//dicarboxylic acid metabolic process;GO:0005975//carbohydrate metabolic process;GO:0009060//aerobic respiration;GO:0006108//malate metabolic process	K00025//malate dehydrogenase [EC:1.1.1.37]	gi|301015433|gb|ADK47516.1|//cytosolic malate dehydrogenase [Camellia sinensis]
TEA005992.1	137.13	127.407	122.453	128.44	136.307	NA	GO:0003743//translation initiation factor activity	GO:0006413//translational initiation	K03262//translation initiation factor 5	gi|747046061|ref|XP_011097445.1|//PREDICTED: eukaryotic translation initiation factor 5 [Sesamum indicum];gi|225459435|ref|XP_002285825.1|//PREDICTED: eukaryotic translation initiation factor 5-like [Vitis vinifera]
TEA006522.1	199.8	192.937	205.423	200.597	198.32	GO:0044424//intracellular part;GO:0031595//nuclear proteasome complex;GO:0031597//cytosolic proteasome complex;GO:0008540//proteasome regulatory particle, base subcomplex	GO:0005524//ATP binding;GO:0032559//adenyl ribonucleotide binding;GO:0016462//pyrophosphatase activity;GO:0036402//proteasome-activating ATPase activity;GO:0017025//TBP-class protein binding	GO:1901800//positive regulation of proteasomal protein catabolic process;GO:0045899//positive regulation of RNA polymerase II transcriptional preinitiation complex assembly;GO:0030433//ER-associated ubiquitin-dependent protein catabolic process;GO:0009057//macromolecule catabolic process	K03062//26S proteasome regulatory subunit T2	gi|747066917|ref|XP_011080157.1|//PREDICTED: 26S proteasome regulatory subunit 4 homolog A [Sesamum indicum];gi|225464186|ref|XP_002263334.1|//PREDICTED: 26S proteasome regulatory subunit 4 homolog A [Vitis vinifera]
TEA022134.1	102.497	106.173	169.813	134.593	148.06	GO:0048046//apoplast;GO:0009506//plasmodesma;GO:0009579//thylakoid;GO:0005774//vacuolar membrane;GO:0005618//cell wall;GO:0005829//cytosol;GO:0005739//mitochondrion;GO:0005886//plasma membrane;GO:0009570//chloroplast stroma	GO:0005544//calcium-dependent phospholipid binding;GO:0005524//ATP binding;GO:0005488//binding;GO:0042803//protein homodimerization activity;GO:0005507//copper ion binding;GO:0005509//calcium ion binding;GO:0004601//peroxidase activity;GO:0008270//zinc ion binding	GO:0070588//calcium ion transmembrane transport;GO:0006970//response to osmotic stress;GO:0071435//potassium ion export;GO:0055114//oxidation-reduction process;GO:0009737//response to abscisic acid	K17095//annexin A7/11	gi|743801988|ref|XP_011016329.1|//PREDICTED: annexin D1 [Populus euphratica];gi|629103353|gb|KCW68822.1|//hypothetical protein EUGRSUZ_F02423 [Eucalyptus grandis]
TEA019216.1	185.183	211.46	223.507	257.287	263.317	GO:0042579//microbody	GO:0016634//oxidoreductase activity, acting on the CH-CH group of donors, oxygen as acceptor;GO:0015002//heme-copper terminal oxidase activity;GO:0050662//coenzyme binding	GO:0009062//fatty acid catabolic process	K00232//acyl-CoA oxidase [EC:1.3.3.6]	gi|720009091|ref|XP_010258829.1|//PREDICTED: peroxisomal acyl-coenzyme A oxidase 1-like [Nelumbo nucifera]
TEA013461.1	192.233	142.507	194.927	209.73	262.913	GO:0031224//intrinsic component of membrane	GO:0016628//oxidoreductase activity, acting on the CH-CH group of donors, NAD or NADP as acceptor;GO:0022857//transmembrane transporter activity	GO:0071702//organic substance transport;GO:0008152//metabolic process	K08150//MFS transporter, SP family, solute carrier family 2 (myo-inositol transporter), member 13	gi|385654449|gb|AFI61955.1|//polyol transporter [Camellia sinensis]
TEA013417.1	417.653	170.84	139.943	160.5	168.383	NA	NA	NA	K03283//heat shock 70kDa protein 1/8;K17609//nucleoredoxin [EC:1.8.1.8];K16219//protein N-terminal methyltransferase [EC:2.1.1.244];K20393	gi|698538501|ref|XP_009765161.1|//PREDICTED: uncharacterized protein LOC104216739 [Nicotiana sylvestris]
TEA033295.1	155.803	180.817	142.05	110.007	139.507	NA	NA	NA	K17302//coatomer, subunit beta'	gi|672191840|ref|XP_008775611.1|//PREDICTED: 60 kDa jasmonate-induced protein-like [Phoenix dactylifera];gi|743859354|ref|XP_010942712.1|//PREDICTED: 60 kDa jasmonate-induced protein-like [Elaeis guineensis]
TEA008022.1	173.383	170.477	200.28	230.963	246.35	NA	NA	NA	K12617//DNA topoisomerase 2-associated protein PAT1;K13095//splicing factor 1;K12614//ATP-dependent RNA helicase DDX6/DHH1 [EC:3.6.4.13];K13344//peroxin-13	gi|657949815|ref|XP_008345062.1|//PREDICTED: glycine-rich protein A3-like [Malus domestica]
TEA019699.1	409.917	128.18	83.65	47.83	74.2667	NA	NA	NA	K07019//uncharacterized protein	gi|590675257|ref|XP_007039397.1|//Uncharacterized protein TCM_015652 [Theobroma cacao]
TEA030316.1	198.063	270.3	242.607	229.187	241.317	NA	NA	NA	NA	gi|747048218|ref|XP_011070110.1|//PREDICTED: NADH dehydrogenase [ubiquinone] 1 beta subcomplex subunit 8, mitochondrial [Sesamum indicum]
TEA013734.1	506.39	380.46	217.69	150.47	168.453	NA	NA	NA	NA	NA
BGI_novel_G006178	185.973	234.947	235.323	260.277	221.27	NA	NA	NA	K14753//guanine nucleotide-binding protein subunit beta-2-like 1 protein	gi|661898414|emb|CDO98381.1|//unnamed protein product [Coffea canephora]
TEA021880.1	69.76	53.93	220.533	107.42	128.917	GO:0043231//intracellular membrane-bounded organelle;GO:0031224//intrinsic component of membrane	NA	GO:0046907//intracellular transport	K15104//solute carrier family 25 (mitochondrial oxoglutarate transporter), member 11	gi|719968689|ref|XP_010266166.1|//PREDICTED: mitochondrial uncoupling protein 5-like [Nelumbo nucifera];gi|225459119|ref|XP_002285693.1|//PREDICTED: mitochondrial uncoupling protein 5 [Vitis vinifera]
TEA009826.1	26.0733	35.5333	114.103	146.257	217.82	NA	GO:0016787//hydrolase activity	NA	NA	gi|13171073|emb|CAC33178.1|//ribosome-inactivating protein precursor [Sambucus ebulus]
TEA019477.1	91.9133	122.557	236.533	177.46	257.493	NA	NA	NA	NA	gi|565352194|ref|XP_006343032.1|//PREDICTED: uncharacterized protein in LEU2 3'region-like [Solanum tuberosum]
TEA005340.1	124.343	129.807	141.087	152.193	178.01	NA	NA	NA	NA	gi|357973578|gb|AET97665.1|//hydrogen peroxide induced protein 1 [Camellia sinensis]
BGI_novel_G004381	337.453	346.61	268.273	223.073	192.363	NA	NA	NA	K07375//tubulin beta	gi|719998482|ref|XP_010255421.1|//PREDICTED: tubulin beta-2 chain [Nelumbo nucifera]
TEA016667.1	332.55	228.137	163.54	180.327	203.79	NA	GO:0004175//endopeptidase activity	GO:0019538//protein metabolic process	K01365//cathepsin L [EC:3.4.22.15]	gi|146215996|gb|ABQ10200.1|//cysteine protease Cp2 [Actinidia deliciosa]
TEA007113.1	147.103	142.02	153.827	247.457	242.09	NA	NA	NA	NA	gi|255566336|ref|XP_002524154.1|//PREDICTED: uncharacterized protein LOC8274801 [Ricinus communis]
TEA000051.1	88.9033	105.967	108.677	193.593	175.833	NA	NA	NA	K00801//farnesyl-diphosphate farnesyltransferase [EC:2.5.1.21]	gi|802592481|ref|XP_012071607.1|//PREDICTED: WAT1-related protein At4g30420-like [Jatropha curcas]
TEA000598.1	243.997	144.97	279.653	148.883	197.92	NA	GO:0004364//glutathione transferase activity	NA	K00799//glutathione S-transferase [EC:2.5.1.18]	gi|255537437|ref|XP_002509785.1|//PREDICTED: glutathione S-transferase T1 [Ricinus communis]
TEA019683.1	164.9	187.603	151.813	181.17	181.323	NA	NA	NA	NA	gi|118486118|gb|ABK94902.1|//unknown [Populus trichocarpa]
TEA006430.1	218.943	208.593	288.23	155.01	142.99	NA	GO:0004553//hydrolase activity, hydrolyzing O-glycosyl compounds	GO:0044238//primary metabolic process;GO:0045229//external encapsulating structure organization	K01184//polygalacturonase [EC:3.2.1.15]	gi|568876185|ref|XP_006491165.1|//PREDICTED: probable polygalacturonase [Citrus sinensis]
TEA029020.1	211.307	284.647	258.193	316.507	239.29	GO:0005840//ribosome;GO:0030529//ribonucleoprotein complex	GO:0005198//structural molecule activity;GO:0003735//structural constituent of ribosome	GO:0010467//gene expression;GO:0006412//translation	K02877//large subunit ribosomal protein L15e	gi|590671477|ref|XP_007038342.1|//Ribosomal protein L23/L15e family protein [Theobroma cacao];gi|976919666|gb|KVI04523.1|//Ribosomal protein L15e [Cynara cardunculus var. scolymus]
TEA031772.1	84.3867	226.74	251.427	239.727	243.24	NA	GO:0016787//hydrolase activity	NA	K08233//polyneuridine-aldehyde esterase [EC:3.1.1.78];K05605//3-hydroxyisobutyryl-CoA hydrolase [EC:3.1.2.4]	gi|590577501|ref|XP_007013251.1|//Alpha/beta-Hydrolases superfamily protein [Theobroma cacao];gi|645274977|ref|XP_008242593.1|//PREDICTED: probable strigolactone esterase D14 homolog [Prunus mume];gi|719980580|ref|XP_010249846.1|//PREDICTED: probable strigolactone esterase D14 homolog [Nelumbo nucifera]
TEA010552.1	85.0467	96.4367	92.23	78.8067	86.2933	NA	NA	NA	K08905//photosystem I subunit V	gi|330318808|gb|AEC11064.1|//photosystem I reaction center V, partial (chloroplast) [Camellia sinensis]
TEA015969.1	200.843	273.597	282.353	305.73	291.093	NA	GO:0016615//malate dehydrogenase activity;GO:0030060//L-malate dehydrogenase activity	GO:0006099//tricarboxylic acid cycle;GO:0005975//carbohydrate metabolic process;GO:0044237//cellular metabolic process;GO:0055114//oxidation-reduction process;GO:0006108//malate metabolic process	K00026//malate dehydrogenase [EC:1.1.1.37]	gi|720070447|ref|XP_010277741.1|//PREDICTED: malate dehydrogenase, mitochondrial [Nelumbo nucifera];gi|720074619|ref|XP_010279077.1|//PREDICTED: malate dehydrogenase, mitochondrial-like [Nelumbo nucifera]
TEA023553.1	223.65	320.453	284.127	345.35	230.64	GO:0030529//ribonucleoprotein complex	GO:0005198//structural molecule activity;GO:0003676//nucleic acid binding	GO:0010467//gene expression	K02981//small subunit ribosomal protein S2e	gi|590584085|ref|XP_007015077.1|//Ribosomal protein S5 family protein isoform 1 [Theobroma cacao]
TEA022765.1	163.547	205.98	210.98	272.43	230.85	GO:0005840//ribosome	GO:0003735//structural constituent of ribosome	GO:0006412//translation	K02976//small subunit ribosomal protein S26e	gi|661892893|emb|CDP04051.1|//unnamed protein product [Coffea canephora];gi|695036712|ref|XP_009405825.1|//PREDICTED: 40S ribosomal protein S26-1-like [Musa acuminata subsp. malaccensis]
TEA007570.1	197.447	198.69	232.19	231.303	251.727	NA	NA	NA	NA	gi|590698395|ref|XP_007045703.1|//Uncharacterized protein TCM_011399 [Theobroma cacao]
BGI_novel_G000921	215.65	363.563	284.973	207.37	183.53	NA	NA	NA	K05747//Wiskott-Aldrich syndrome protein;K02184//formin 2	gi|1015937|emb|CAA62943.1|//extensin class 1 protein [Vigna unguiculata]
TEA001214.1	210.467	242.68	224.753	208.81	208.133	NA	NA	NA	NA	gi|661886166|emb|CDP10088.1|//unnamed protein product [Coffea canephora]
TEA012947.1	153.573	145.327	212.083	166.017	200.97	NA	NA	NA	K13448//calcium-binding protein CML	gi|225441325|ref|XP_002276334.1|//PREDICTED: probable calcium-binding protein CML35 [Vitis vinifera]
TEA020759.1	170.25	236.017	237.47	260.077	220.857	NA	GO:0016615//malate dehydrogenase activity;GO:0030060//L-malate dehydrogenase activity	GO:0006099//tricarboxylic acid cycle;GO:0043648//dicarboxylic acid metabolic process;GO:0005975//carbohydrate metabolic process;GO:0009060//aerobic respiration;GO:0006108//malate metabolic process	K00025//malate dehydrogenase [EC:1.1.1.37]	gi|301015433|gb|ADK47516.1|//cytosolic malate dehydrogenase [Camellia sinensis]
TEA009745.1	76.76	64.83	178.347	72.0333	98.2333	GO:0043231//intracellular membrane-bounded organelle	GO:0000175//3'-5'-exoribonuclease activity;GO:0005488//binding	NA	K12581//CCR4-NOT transcription complex subunit 7/8	gi|566167715|ref|XP_006384784.1|//CCR4-NOT transcription complex family protein [Populus trichocarpa]
TEA014039.1	202.547	195.1	252.95	252.25	225.243	GO:0005840//ribosome	GO:0003735//structural constituent of ribosome	GO:0006412//translation	K03260//translation initiation factor 4G;K02921//large subunit ribosomal protein L37Ae	gi|720044335|ref|XP_010269858.1|//PREDICTED: eukaryotic translation initiation factor 4G-like isoform X1 [Nelumbo nucifera];gi|661882844|emb|CDP13435.1|//unnamed protein product [Coffea canephora]
TEA018584.1	155.64	185.1	261.66	303.557	225.68	NA	NA	NA	K19747;K05747//Wiskott-Aldrich syndrome protein	gi|698511379|ref|XP_009800792.1|//PREDICTED: WW domain-containing protein C11B10.08 [Nicotiana sylvestris]
TEA016883.1	147.02	150.563	193.8	112.62	128.42	NA	GO:0004033//aldo-keto reductase (NADP) activity	GO:0008152//metabolic process	K05275//pyridoxine 4-dehydrogenase [EC:1.1.1.65]	gi|225433670|ref|XP_002265927.1|//PREDICTED: probable aldo-keto reductase 2 [Vitis vinifera]
TEA027026.1	77.0733	82.2133	102.147	81.42	103.767	GO:0009523//photosystem II;GO:0009534//chloroplast thylakoid	GO:0046872//metal ion binding	GO:0042548//regulation of photosynthesis, light reaction	K02716//photosystem II oxygen-evolving enhancer protein 1	gi|344221933|gb|AEN02470.1|//oxygen-evolving enhancer protein [Camellia sinensis]
TEA032593.1	188.693	281.713	231.193	302.81	237.947	GO:0032991//macromolecular complex;GO:0030529//ribonucleoprotein complex	NA	GO:0042254//ribosome biogenesis;GO:0022613//ribonucleoprotein complex biogenesis	K02936//large subunit ribosomal protein L7Ae	gi|763752396|gb|KJB19784.1|//hypothetical protein B456_003G118800 [Gossypium raimondii];gi|719982973|ref|XP_010250624.1|//PREDICTED: 60S ribosomal protein L7a [Nelumbo nucifera]
BGI_novel_G014418	202.783	161.973	199.707	182.193	191.82	GO:0005622//intracellular	GO:0005525//GTP binding	GO:0007264//small GTPase mediated signal transduction	K07937//ADP-ribosylation factor 1	gi|357485863|ref|XP_003613219.1|//ADP-ribosylation factor [Medicago truncatula]
TEA013029.1	357.587	390.887	309.02	304.13	226.297	NA	GO:0016616//oxidoreductase activity, acting on the CH-OH group of donors, NAD or NADP as acceptor;GO:0000166//nucleotide binding;GO:0003979//UDP-glucose 6-dehydrogenase activity;GO:0051287//NAD binding	GO:0008152//metabolic process;GO:0055114//oxidation-reduction process	K00012//UDPglucose 6-dehydrogenase [EC:1.1.1.22]	gi|225452968|ref|XP_002284346.1|//PREDICTED: UDP-glucose 6-dehydrogenase 1 [Vitis vinifera]
TEA021790.1	200.4	164.53	206.893	200.917	209.443	NA	GO:0016829//lyase activity;GO:0004089//carbonate dehydratase activity;GO:0008270//zinc ion binding	GO:0015976//carbon utilization	K07466//replication factor A1;K01673//carbonic anhydrase [EC:4.2.1.1]	gi|255568812|ref|XP_002525377.1|//carbonic anhydrase, putative [Ricinus communis];gi|565399381|ref|XP_006365233.1|//PREDICTED: uncharacterized protein At4g28440-like [Solanum tuberosum];gi|661895584|emb|CDP00162.1|//unnamed protein product [Coffea canephora]
TEA019654.1	271.997	228.29	265.98	206.947	206.643	GO:0031224//intrinsic component of membrane;GO:0005887//integral component of plasma membrane;GO:0016328//lateral plasma membrane	GO:0015250//water channel activity;GO:0015105//arsenite transmembrane transporter activity;GO:0015254//glycerol channel activity;GO:0080138//borate uptake transmembrane transporter activity	GO:0006833//water transport;GO:0009992//cellular water homeostasis;GO:0010036//response to boron-containing substance;GO:0035445//borate transmembrane transport;GO:0015700//arsenite transport;GO:0046685//response to arsenic-containing substance;GO:0015793//glycerol transport;GO:0051234//establishment of localization	K09874//aquaporin NIP	gi|224056721|ref|XP_002298990.1|//hypothetical protein POPTR_0001s45920g [Populus trichocarpa];gi|941508004|gb|ALK82491.1|//noduline-like intrinsic protein 3;3 [Salix purpurea]
TEA023586.1	163.453	167.813	235.97	225.93	248.603	GO:0044424//intracellular part;GO:0005737//cytoplasm	GO:0016765//transferase activity, transferring alkyl or aryl (other than methyl) groups;GO:0004124//cysteine synthase activity;GO:0048037//cofactor binding;GO:0016740//transferase activity;GO:0016835//carbon-oxygen lyase activity;GO:0030170//pyridoxal phosphate binding	GO:0008652//cellular amino acid biosynthetic process;GO:0000097//sulfur amino acid biosynthetic process;GO:0006535//cysteine biosynthetic process from serine;GO:0006563//L-serine metabolic process	K01738//cysteine synthase A [EC:2.5.1.47]	gi|657992778|ref|XP_008388647.1|//PREDICTED: cysteine synthase [Malus domestica];gi|225451235|ref|XP_002275990.1|//PREDICTED: cysteine synthase [Vitis vinifera]
TEA000219.1	207.927	179.053	161.94	146.18	152.403	NA	NA	NA	K14006//protein transport protein SEC23	gi|225439916|ref|XP_002279879.1|//PREDICTED: cell number regulator 8 [Vitis vinifera]
TEA006897.1	187.323	197.81	225.407	207.02	219.417	GO:0016020//membrane;GO:0016021//integral component of membrane;GO:0005743//mitochondrial inner membrane	GO:0005215//transporter activity	GO:0006810//transport;GO:0055085//transmembrane transport	K05863//solute carrier family 25 (mitochondrial adenine nucleotide translocator), member 4/5/6/31	gi|147802592|emb|CAN66307.1|//hypothetical protein VITISV_009087 [Vitis vinifera];gi|747104244|ref|XP_011100347.1|//PREDICTED: ADP,ATP carrier protein 3, mitochondrial [Sesamum indicum]
TEA028543.1	187.577	238.27	263.147	291.557	252.997	GO:0005840//ribosome;GO:0030529//ribonucleoprotein complex	GO:0005198//structural molecule activity;GO:0003735//structural constituent of ribosome	GO:0010467//gene expression;GO:0006412//translation	K02991//small subunit ribosomal protein S6e	gi|743904701|ref|XP_011045728.1|//PREDICTED: 40S ribosomal protein S6-like [Populus euphratica];gi|702361861|ref|XP_010060040.1|//PREDICTED: 40S ribosomal protein S6-2 [Eucalyptus grandis]
TEA010322.1	1093.34	732.107	621.193	590.393	593.563	NA	GO:0043169//cation binding;GO:0016701//oxidoreductase activity, acting on single donors with incorporation of molecular oxygen;GO:0019842//vitamin binding;GO:0016706//oxidoreductase activity, acting on paired donors, with incorporation or reduction of molecular oxygen, 2-oxoglutarate as one donor, and incorporation of one atom each of oxygen into both donors	GO:0009699//phenylpropanoid biosynthetic process	K05277//leucoanthocyanidin dioxygenase [EC:1.14.11.19]	gi|543175124|gb|AGV53047.1|//leucoanthocyanidin dioxygenase [Actinidia chinensis];gi|929982905|gb|ALF36156.1|//anthocyanidin synthase [Camellia sinensis]
TEA028394.1	248.41	160.747	145.427	97.4033	104.783	NA	GO:0046914//transition metal ion binding;GO:0008270//zinc ion binding;GO:0003824//catalytic activity;GO:0016491//oxidoreductase activity	GO:0008152//metabolic process;GO:0055114//oxidation-reduction process	K07119//uncharacterized protein	gi|225447019|ref|XP_002268886.1|//PREDICTED: 2-alkenal reductase (NADP(+)-dependent) [Vitis vinifera]
TEA001892.1	183.117	232.333	221.65	262.727	216.023	GO:0030529//ribonucleoprotein complex;GO:0022625//cytosolic large ribosomal subunit	GO:0005198//structural molecule activity;GO:0003735//structural constituent of ribosome	GO:0010467//gene expression;GO:0006412//translation	K02882//large subunit ribosomal protein L18Ae	gi|697110554|ref|XP_009609142.1|//PREDICTED: 60S ribosomal protein L18a [Nicotiana tomentosiformis];gi|293337353|gb|ADE42972.1|//putative 60S ribosomal protein L18a [Gardenia jasminoides]
TEA019984.1	124.947	86.5767	105.397	107.083	130.187	NA	GO:0005515//protein binding;GO:0019904//protein domain specific binding	NA	K06630//14-3-3 protein epsilon	gi|643734789|gb|KDP41459.1|//hypothetical protein JCGZ_15866 [Jatropha curcas];gi|567882599|ref|XP_006433858.1|//hypothetical protein CICLE_v10002254mg [Citrus clementina]
TEA025809.1	28.9	89.81	224.363	176.943	190.997	NA	NA	NA	NA	gi|590690812|ref|XP_007043610.1|//Sugar phosphate exchanger 2, putative [Theobroma cacao]
TEA033282.1	344.003	208.96	148.84	164.297	160.22	NA	GO:0016836//hydro-lyase activity	GO:0006558//L-phenylalanine metabolic process	K05359//arogenate/prephenate dehydratase [EC:4.2.1.91 4.2.1.51]	gi|225436339|ref|XP_002268701.1|//PREDICTED: arogenate dehydratase 3, chloroplastic [Vitis vinifera]
TEA010589.1	163.26	188.63	279.037	276.883	385.167	NA	NA	NA	K00384//thioredoxin reductase (NADPH) [EC:1.8.1.9];K11426//SET and MYND domain-containing protein	gi|719986999|ref|XP_010251871.1|//PREDICTED: putative germin-like protein 2-1 [Nelumbo nucifera]
TEA023867.1	214.487	268.88	282.51	288.197	236.727	GO:0005779//integral component of peroxisomal membrane	NA	GO:0007031//peroxisome organization	K14753//guanine nucleotide-binding protein subunit beta-2-like 1 protein;K13336//peroxin-3	gi|661898414|emb|CDO98381.1|//unnamed protein product [Coffea canephora];gi|225456094|ref|XP_002281306.1|//PREDICTED: peroxisome biogenesis protein 3-2 [Vitis vinifera]
TEA007216.1	116.82	114.347	131.08	132.76	139.28	NA	GO:0005515//protein binding;GO:0019904//protein domain specific binding	NA	K06630//14-3-3 protein epsilon	gi|526117762|ref|NP_001267852.1|//14-3-3 protein [Vitis vinifera];gi|720054268|ref|XP_010272995.1|//PREDICTED: LOW QUALITY PROTEIN: 14-3-3-like protein [Nelumbo nucifera]
TEA004578.1	270.303	364.73	342.98	374.577	380.367	NA	GO:0000287//magnesium ion binding;GO:0030955//potassium ion binding;GO:0004743//pyruvate kinase activity;GO:0031420//alkali metal ion binding;GO:0016301//kinase activity	GO:0006007//glucose catabolic process;GO:0006096//glycolytic process;GO:0006796//phosphate-containing compound metabolic process	K00873//pyruvate kinase [EC:2.7.1.40]	gi|568828702|ref|XP_006468679.1|//PREDICTED: pyruvate kinase, cytosolic isozyme isoform X2 [Citrus sinensis];gi|802573883|ref|XP_012068541.1|//PREDICTED: pyruvate kinase, cytosolic isozyme [Jatropha curcas]
TEA021195.1	65.3733	76.6433	162.183	43.5567	75.18	NA	NA	NA	NA	gi|225437535|ref|XP_002275699.1|//PREDICTED: uncharacterized protein LOC100253802 [Vitis vinifera]
TEA006184.1	206.273	229.92	266.353	254.51	268.4	NA	GO:0005524//ATP binding;GO:0016740//transferase activity;GO:0004618//phosphoglycerate kinase activity	GO:0006096//glycolytic process	K00927//phosphoglycerate kinase [EC:2.7.2.3]	gi|225464999|ref|XP_002263950.1|//PREDICTED: phosphoglycerate kinase, cytosolic [Vitis vinifera];gi|720064412|ref|XP_010275944.1|//PREDICTED: phosphoglycerate kinase, cytosolic [Nelumbo nucifera]
TEA022728.1	162.32	246.413	191.357	263.237	177.5	GO:0005737//cytoplasm	GO:0003723//RNA binding;GO:0000166//nucleotide binding;GO:0003676//nucleic acid binding	NA	K13126//polyadenylate-binding protein	gi|747056271|ref|XP_011074395.1|//PREDICTED: polyadenylate-binding protein 8-like [Sesamum indicum];gi|460414815|ref|XP_004252758.1|//PREDICTED: polyadenylate-binding protein 2-like [Solanum lycopersicum]
TEA009399.1	132.42	170.687	360.77	323.967	446.763	NA	GO:0003676//nucleic acid binding	NA	K12581//CCR4-NOT transcription complex subunit 7/8;K03094//S-phase kinase-associated protein 1;K13126//polyadenylate-binding protein;K05941//glutathione gamma-glutamylcysteinyltransferase [EC:2.3.2.15];K01054	gi|198400323|gb|ACH87170.1|//nam-like protein [Camellia sinensis]
TEA000301.1	126.71	136.343	130.107	114.96	129.177	NA	NA	NA	K09286//EREBP-like factor	gi|749635505|gb|AJF23731.1|//ethylene responsive element binding factor, partial [Camellia sinensis]
TEA017601.1	26.5633	194.18	68.8633	218.377	225.173	GO:0043231//intracellular membrane-bounded organelle;GO:0009507//chloroplast	GO:0016831//carboxy-lyase activity;GO:0004497//monooxygenase activity;GO:0016491//oxidoreductase activity;GO:0016984//ribulose-bisphosphate carboxylase activity	GO:0015977//carbon fixation;GO:0009853//photorespiration;GO:0043094//cellular metabolic compound salvage;GO:0055114//oxidation-reduction process;GO:0071704//organic substance metabolic process;GO:0015979//photosynthesis	K01602//ribulose-bisphosphate carboxylase small chain [EC:4.1.1.39]	gi|645102551|gb|AIB04188.1|//ribulose-1,5-bisphosphate carboxylase/oxygenase small subunit [Camellia oleifera];gi|116672873|gb|ABK15574.1|//ribulose-1,5-bisphosphate carboxylase/oxygenase small subunit [Camellia sinensis]
TEA007165.1	177.537	169.863	147.513	182.937	190.693	GO:0031224//intrinsic component of membrane	NA	NA	K15285//solute carrier family 35, member E3;K15280//solute carrier family 35, member C2	gi|719995098|ref|XP_010254381.1|//PREDICTED: probable sugar phosphate/phosphate translocator At5g25400 [Nelumbo nucifera]
BGI_novel_G002049	195.647	209.46	188.713	203.047	212.55	GO:0016021//integral component of membrane	GO:0020037//heme binding;GO:0005506//iron ion binding;GO:0016711//flavonoid 3'-monooxygenase activity	GO:0009809//lignin biosynthetic process;GO:0055114//oxidation-reduction process	K09754//coumaroylquinate(coumaroylshikimate) 3'-monooxygenase [EC:1.14.13.36]	gi|643727253|gb|KDP35769.1|//hypothetical protein JCGZ_10726 [Jatropha curcas]
TEA008789.1	126.64	69.0333	156.167	93.1667	108.117	NA	NA	NA	NA	gi|743859354|ref|XP_010942712.1|//PREDICTED: 60 kDa jasmonate-induced protein-like [Elaeis guineensis]
TEA027115.1	248.017	259.277	233.467	252.037	200.247	GO:0043231//intracellular membrane-bounded organelle;GO:0005783//endoplasmic reticulum;GO:0016021//integral component of membrane	GO:0046872//metal ion binding;GO:0005515//protein binding;GO:0005509//calcium ion binding;GO:0051082//unfolded protein binding	GO:0044267//cellular protein metabolic process;GO:0006457//protein folding	K08054//calnexin	gi|703158499|ref|XP_010112005.1|//Calnexin-1-like protein [Morus notabilis];gi|255540003|ref|XP_002511066.1|//PREDICTED: calnexin homolog [Ricinus communis]
TEA000214.1	265.33	161.983	246.433	179.663	181.727	NA	GO:0032440//2-alkenal reductase [NAD(P)] activity;GO:0005524//ATP binding;GO:0032559//adenyl ribonucleotide binding;GO:0016628//oxidoreductase activity, acting on the CH-CH group of donors, NAD or NADP as acceptor	GO:0008152//metabolic process;GO:0050896//response to stimulus;GO:0055114//oxidation-reduction process	K06758//L1 cell adhesion molecule like protein;K03283//heat shock 70kDa protein 1/8	gi|802547264|ref|XP_012089411.1|//PREDICTED: LOW QUALITY PROTEIN: heat shock cognate 70 kDa protein 2-like [Jatropha curcas];gi|255573627|ref|XP_002527736.1|//heat shock protein, putative [Ricinus communis]
TEA015482.1	138.43	132.257	226.947	119.353	155.867	GO:0016021//integral component of membrane	NA	NA	NA	gi|697148858|ref|XP_009628620.1|//PREDICTED: protein YLS9 [Nicotiana tomentosiformis]
TEA001039.1	170.083	163.68	186.51	194.28	203.223	GO:0044424//intracellular part	GO:0050660//flavin adenine dinucleotide binding;GO:0016655//oxidoreductase activity, acting on NAD(P)H, quinone or similar compound as acceptor;GO:0050662//coenzyme binding;GO:0016491//oxidoreductase activity	GO:0019725//cellular homeostasis;GO:0008152//metabolic process;GO:0055114//oxidation-reduction process	K08232//monodehydroascorbate reductase (NADH) [EC:1.6.5.4]	gi|163960967|gb|ABY49995.1|//monodehydroascorbate reductase [Vaccinium corymbosum];gi|198400317|gb|ACH87167.1|//monodehydroascorbate reductase [Camellia sinensis]
TEA024787.1	114.127	89.6533	120.123	106.927	133.52	NA	NA	NA	K15697//RING finger protein 114 [EC:2.3.2.27]	gi|225450655|ref|XP_002282891.1|//PREDICTED: protein DEHYDRATION-INDUCED 19 homolog 3-like [Vitis vinifera]
TEA014780.1	21.1	20.9933	38.15	23.4967	27.64	GO:0009536//plastid	GO:0016628//oxidoreductase activity, acting on the CH-CH group of donors, NAD or NADP as acceptor;GO:0016630//protochlorophyllide reductase activity	GO:0055114//oxidation-reduction process;GO:0006779//porphyrin-containing compound biosynthetic process	K00218//protochlorophyllide reductase [EC:1.3.1.33]	gi|702364656|ref|XP_010060532.1|//PREDICTED: protochlorophyllide reductase, chloroplastic [Eucalyptus grandis]
TEA033528.1	161.317	154.003	120.993	140.547	137.02	GO:0031224//intrinsic component of membrane	GO:0004871//signal transducer activity	NA	NA	gi|720036631|ref|XP_010267415.1|//PREDICTED: protein GPR107-like [Nelumbo nucifera]
TEA012858.1	154.503	207.693	194.337	226.643	187.48	GO:0015934//large ribosomal subunit	GO:0003735//structural constituent of ribosome	GO:0006412//translation	K02880//large subunit ribosomal protein L17e	gi|629082703|gb|KCW49148.1|//hypothetical protein EUGRSUZ_K02735 [Eucalyptus grandis];gi|702497210|ref|XP_010037428.1|//PREDICTED: 60S ribosomal protein L17-2-like [Eucalyptus grandis]
TEA007478.1	83.24	41.7133	111.813	120.407	168.517	NA	NA	NA	NA	gi|976909130|gb|KVH96305.1|//hypothetical protein Ccrd_001620 [Cynara cardunculus var. scolymus]
BGI_novel_G007729	211.87	314.287	266.783	321.11	255.083	GO:0005840//ribosome	GO:0003735//structural constituent of ribosome	GO:0006414//translational elongation	K02942//large subunit ribosomal protein LP1	gi|596011830|ref|XP_007218633.1|//hypothetical protein PRUPE_ppa013661mg [Prunus persica]
TEA016998.1	49.1167	78.6233	140.247	42.4933	43.8733	NA	NA	NA	K14299//nucleoporin SEH1	gi|225459247|ref|XP_002285762.1|//PREDICTED: protein EXORDIUM [Vitis vinifera]
TEA010768.1	160.847	106.393	78.7933	61.9733	79.0967	NA	NA	NA	NA	gi|359492398|ref|XP_002285876.2|//PREDICTED: uncharacterized protein LOC100267814 [Vitis vinifera]
TEA027755.1	138.607	113.42	143.363	155.297	169.387	GO:0030529//ribonucleoprotein complex	GO:0005198//structural molecule activity	GO:0010467//gene expression	K02908//large subunit ribosomal protein L30e	gi|566188265|ref|XP_006379356.1|//hypothetical protein POPTR_0009s16030g [Populus trichocarpa];gi|470141476|ref|XP_004306457.1|//PREDICTED: 60S ribosomal protein L30-like [Fragaria vesca subsp. vesca]
TEA013986.1	49.18	60.4767	67.6533	67.65	72.4767	GO:0009523//photosystem II;GO:0009534//chloroplast thylakoid	GO:0046872//metal ion binding	GO:0044237//cellular metabolic process	K02717//photosystem II oxygen-evolving enhancer protein 2	gi|661878401|emb|CDP17859.1|//unnamed protein product [Coffea canephora]
TEA024631.1	234.97	227.23	201.277	151.737	196.177	GO:0005634//nucleus;GO:0005829//cytosol	NA	NA	K15450//tRNA wybutosine-synthesizing protein 3 [EC:2.1.1.282]	gi|697164479|ref|XP_009591051.1|//PREDICTED: nitrile-specifier protein 5-like [Nicotiana tomentosiformis];gi|747076656|ref|XP_011085407.1|//PREDICTED: nitrile-specifier protein 5 [Sesamum indicum]
TEA008332.1	192.36	206.397	247.79	266.907	236.65	GO:0030529//ribonucleoprotein complex;GO:0022627//cytosolic small ribosomal subunit	GO:0003729//mRNA binding;GO:0005198//structural molecule activity;GO:0003735//structural constituent of ribosome;GO:0003676//nucleic acid binding;GO:0019843//rRNA binding	GO:0000028//ribosomal small subunit assembly;GO:0010467//gene expression;GO:0006412//translation	K02989//small subunit ribosomal protein S5e	gi|659114009|ref|XP_008456864.1|//PREDICTED: 40S ribosomal protein S5-like [Cucumis melo];gi|565474514|ref|XP_006294898.1|//hypothetical protein CARUB_v10023948mg, partial [Capsella rubella]
TEA011691.1	106.437	99.9233	154.24	153.977	140.727	NA	NA	NA	K13065//shikimate O-hydroxycinnamoyltransferase [EC:2.3.1.133]	gi|343796565|gb|AEM63675.1|//hydroxycinnamoyl CoA shikimate/quinate hydroxycinnamoyl transferase [Platycodon grandiflorus]
TEA009514.1	133.493	92.8933	121.637	100.77	122.673	NA	GO:0046872//metal ion binding;GO:0005509//calcium ion binding	NA	NA	gi|661886898|emb|CDP09307.1|//unnamed protein product [Coffea canephora]
TEA024521.1	27.3433	44.9533	215.41	1246.64	1342.99	NA	GO:0004175//endopeptidase activity;GO:0004190//aspartic-type endopeptidase activity	GO:0006508//proteolysis;GO:0019538//protein metabolic process	K02882//large subunit ribosomal protein L18Ae	gi|596140523|ref|XP_007222421.1|//hypothetical protein PRUPE_ppa006071mg [Prunus persica];gi|645232697|ref|XP_008222987.1|//PREDICTED: basic 7S globulin-like [Prunus mume];gi|255552241|ref|XP_002517165.1|//PREDICTED: basic 7S globulin [Ricinus communis]
TEA031165.1	268.65	195.133	185.917	181.407	195.563	NA	GO:0005506//iron ion binding;GO:0016491//oxidoreductase activity	GO:0044237//cellular metabolic process	K15777//4,5-DOPA dioxygenase extradiol [EC:1.13.11.-]	gi|645218731|ref|XP_008232146.1|//PREDICTED: extradiol ring-cleavage dioxygenase [Prunus mume]
TEA023346.1	163.033	171.947	202.257	197.713	221.05	NA	GO:0016879//ligase activity, forming carbon-nitrogen bonds;GO:0032559//adenyl ribonucleotide binding	GO:0006464//cellular protein modification process	K06689//ubiquitin-conjugating enzyme E2 D/E [EC:2.3.2.23]	gi|565358541|ref|XP_006346085.1|//PREDICTED: ubiquitin-conjugating enzyme E2 28 [Solanum tuberosum];gi|604328077|gb|EYU33745.1|//hypothetical protein MIMGU_mgv1a015708mg [Erythranthe guttata]
BGI_novel_G008934	163.247	128.57	133.68	112.337	126.87	NA	NA	NA	K17744//L-galactose dehydrogenase [EC:1.1.1.316]	gi|672209487|ref|XP_008780803.1|//PREDICTED: IN2-2 protein-like, partial [Phoenix dactylifera]
TEA006425.1	193.953	153.72	175.963	175.553	183.637	NA	GO:0016879//ligase activity, forming carbon-nitrogen bonds;GO:0016874//ligase activity	GO:0006464//cellular protein modification process	K10704//ubiquitin-conjugating enzyme E2 variant	gi|661886008|emb|CDP10625.1|//unnamed protein product [Coffea canephora];gi|955370684|ref|XP_006598434.2|//PREDICTED: uncharacterized protein LOC100789604 [Glycine max]
TEA030793.1	187.643	231.087	215.043	244.637	243.14	GO:0005737//cytoplasm	GO:0046872//metal ion binding;GO:0004198//calcium-dependent cysteine-type endopeptidase activity;GO:0005509//calcium ion binding	GO:0006508//proteolysis	K13448//calcium-binding protein CML	gi|970059068|ref|XP_015056260.1|//PREDICTED: probable calcium-binding protein CML49 [Solanum pennellii];gi|526117928|ref|NP_001267893.1|//uncharacterized protein LOC100248601 [Vitis vinifera]
BGI_novel_G010251	155.033	170.927	204.557	219.98	204.84	GO:0005840//ribosome	GO:0003735//structural constituent of ribosome	GO:0006412//translation	K02910//large subunit ribosomal protein L31e	gi|697159010|ref|XP_009588260.1|//PREDICTED: 60S ribosomal protein L31-like [Nicotiana tomentosiformis]
TEA003973.1	41.1967	25.6633	120.067	331.187	450.043	NA	NA	NA	K00384//thioredoxin reductase (NADPH) [EC:1.8.1.9];K11426//SET and MYND domain-containing protein	gi|823195636|ref|XP_012492685.1|//PREDICTED: germin-like protein subfamily 1 member 14 [Gossypium raimondii]
BGI_novel_G003141	198.84	216.8	203.453	175.313	175.04	NA	NA	NA	K15292//syntaxin-binding protein 1;K11323//histone arginine demethylase JMJD6 [EC:1.14.11.-]	gi|658014410|ref|XP_008342524.1|//PREDICTED: putative protein TPRXL [Malus domestica]
BGI_novel_G012501	148.077	177.783	196.343	255.583	262.507	NA	GO:0000287//magnesium ion binding;GO:0004450//isocitrate dehydrogenase (NADP+) activity;GO:0051287//NAD binding	GO:0006099//tricarboxylic acid cycle;GO:0006102//isocitrate metabolic process	K00031//isocitrate dehydrogenase [EC:1.1.1.42]	gi|567879661|ref|XP_006432389.1|//hypothetical protein CICLE_v10001314mg [Citrus clementina]
TEA027114.1	102.973	121.507	171.007	125.343	138.6	GO:0016021//integral component of membrane;GO:0005773//vacuole	NA	NA	NA	gi|697113680|ref|XP_009610723.1|//PREDICTED: uncharacterized protein LOC104104364 [Nicotiana tomentosiformis]
TEA029739.1	190.943	235.55	94.4433	223.83	102.283	NA	NA	NA	K03006//DNA-directed RNA polymerase II subunit RPB1 [EC:2.7.7.6];K04733//interleukin-1 receptor-associated kinase 4 [EC:2.7.11.1]	gi|590689878|ref|XP_007043352.1|//Uclacyanin 1, putative [Theobroma cacao]
TEA025900.1	147.15	135.13	236.683	144.457	155.33	NA	NA	NA	NA	gi|747080350|ref|XP_011087422.1|//PREDICTED: rapid alkalinization factor [Sesamum indicum]
TEA001730.1	219.717	231.71	187.863	202.923	189.953	GO:0016469//proton-transporting two-sector ATPase complex	GO:0032559//adenyl ribonucleotide binding;GO:0019829//cation-transporting ATPase activity;GO:0015078//hydrogen ion transmembrane transporter activity	GO:0015988//energy coupled proton transmembrane transport, against electrochemical gradient;GO:0015986//ATP synthesis coupled proton transport	K02150//V-type H+-transporting ATPase subunit E	gi|324331819|gb|ADY38690.1|//vacuolar ATP synthase subunit [Camellia sinensis]
TEA000265.1	134.997	109.107	169.317	58.92	93.09	NA	NA	NA	K09286//EREBP-like factor	gi|225461524|ref|XP_002285146.1|//PREDICTED: ethylene-responsive transcription factor 4 [Vitis vinifera]
TEA025550.1	304.04	323.767	310.467	178.643	118.587	NA	NA	NA	K00799//glutathione S-transferase [EC:2.5.1.18]	gi|987629329|gb|AME15626.1|//tau class glutathione S-transferase [Vaccinium corymbosum]
TEA002661.1	146.537	151.373	139.427	148.423	151.323	NA	GO:0016787//hydrolase activity;GO:0005524//ATP binding;GO:0032559//adenyl ribonucleotide binding;GO:0008568//microtubule-severing ATPase activity;GO:0042623//ATPase activity, coupled	GO:0051301//cell division	K13525//transitional endoplasmic reticulum ATPase	gi|657403356|gb|KEH42206.1|//ATPase, AAA-type, CDC48 protein [Medicago truncatula];gi|719993723|ref|XP_010253965.1|//PREDICTED: cell division cycle protein 48 homolog [Nelumbo nucifera];gi|728820827|gb|KHG03955.1|//Cell division cycle 48 [Gossypium arboreum];gi|604331300|gb|EYU36158.1|//hypothetical protein MIMGU_mgv1a001501mg [Erythranthe guttata];gi|297736820|emb|CBI26021.3|//unnamed protein pr…
TEA000402.1	51.7333	52.6367	124.843	205.31	256.09	NA	GO:0008270//zinc ion binding;GO:0003824//catalytic activity;GO:0005488//binding;GO:0016491//oxidoreductase activity	GO:0055114//oxidation-reduction process	K00083//cinnamyl-alcohol dehydrogenase [EC:1.1.1.195]	gi|703096590|ref|XP_010095885.1|//putative mannitol dehydrogenase [Morus notabilis]
BGI_novel_G006200	108.237	194.61	324.75	212.437	237.297	NA	NA	NA	K01191//alpha-mannosidase [EC:3.2.1.24]	gi|449474899|ref|XP_004154316.1|//PREDICTED: uncharacterized protein LOC101218508, partial [Cucumis sativus]
TEA007758.1	122.447	109.277	168.143	142.367	172.603	NA	NA	NA	NA	gi|719974272|ref|XP_010244455.1|//PREDICTED: zinc finger A20 and AN1 domain-containing stress-associated protein 4-like [Nelumbo nucifera]
TEA002080.1	243.403	170.443	81.14	74.16	70.8033	GO:0048046//apoplast;GO:0005618//cell wall;GO:0030312//external encapsulating structure;GO:0005576//extracellular region	GO:0004553//hydrolase activity, hydrolyzing O-glycosyl compounds;GO:0016762//xyloglucan:xyloglucosyl transferase activity;GO:0016758//transferase activity, transferring hexosyl groups;GO:0016798//hydrolase activity, acting on glycosyl bonds	GO:0010411//xyloglucan metabolic process;GO:0042546//cell wall biogenesis;GO:0071555//cell wall organization;GO:0044042//glucan metabolic process	K08235//xyloglucan:xyloglucosyl transferase [EC:2.4.1.207]	gi|350996666|gb|AEQ37175.1|//xyloglucan endotransglucosylase/hydrolase [Diospyros kaki]
TEA016123.1	54.58	105.43	35.7967	64.7233	46.7833	NA	NA	NA	K17895//GATA-binding protein 3	gi|225453508|ref|XP_002277959.1|//PREDICTED: GATA transcription factor 4 [Vitis vinifera]
TEA017538.1	27.7467	49.4933	154.573	511.393	857.637	NA	NA	NA	NA	gi|590719301|ref|XP_007051017.1|//Uncharacterized protein TCM_004731 [Theobroma cacao]
TEA028435.1	109.3	113.66	110.853	87.85	100.913	NA	NA	NA	K13493//cytokinin-N-glucosyltransferase [EC:2.4.1.-];K13030//cyanohydrin beta-glucosyltransferase [EC:2.4.1.85];K00699//glucuronosyltransferase [EC:2.4.1.17]	gi|661400157|gb|AIE12477.1|//UGT4 [Panax ginseng]
TEA016722.1	383.867	223.473	254.733	117.847	142.663	NA	GO:0032440//2-alkenal reductase [NAD(P)] activity;GO:0005524//ATP binding;GO:0032559//adenyl ribonucleotide binding;GO:0016628//oxidoreductase activity, acting on the CH-CH group of donors, NAD or NADP as acceptor	GO:0008152//metabolic process;GO:0050896//response to stimulus;GO:0055114//oxidation-reduction process	K06758//L1 cell adhesion molecule like protein;K03283//heat shock 70kDa protein 1/8	gi|590589469|ref|XP_007016460.1|//Heat shock cognate protein 70-1 [Theobroma cacao]
TEA006056.1	107.313	106.667	57.1967	51.8133	39.45	GO:0044464//cell part	NA	NA	K15601//lysine-specific demethylase 3 [EC:1.14.11.-]	gi|661890809|emb|CDP05663.1|//unnamed protein product [Coffea canephora];gi|643730587|gb|KDP38019.1|//hypothetical protein JCGZ_04662 [Jatropha curcas]
TEA003271.1	162.71	138.597	139.25	135.473	154.973	NA	GO:0003677//DNA binding;GO:0046914//transition metal ion binding;GO:0008270//zinc ion binding;GO:0003676//nucleic acid binding	NA	K13523//lysophosphatidic acid acyltransferase / lysophosphatidylinositol acyltransferase [EC:2.3.1.51 2.3.1.-]	gi|225441722|ref|XP_002283050.1|//PREDICTED: zinc finger A20 and AN1 domain-containing stress-associated protein 8 [Vitis vinifera];gi|225441720|ref|XP_002283046.1|//PREDICTED: zinc finger A20 and AN1 domain-containing stress-associated protein 8 isoform 1 [Vitis vinifera]
BGI_novel_G000745	155.72	199.327	153.24	137.393	96.3067	GO:0005634//nucleus;GO:0000786//nucleosome	GO:0003677//DNA binding;GO:0046982//protein heterodimerization activity	GO:0006334//nucleosome assembly	K11254//histone H4	gi|565468248|ref|XP_006292004.1|//hypothetical protein CARUB_v10018191mg [Capsella rubella]
TEA016159.1	135.157	85.5367	136.237	110.857	143.88	NA	GO:0004866//endopeptidase inhibitor activity;GO:0004869//cysteine-type endopeptidase inhibitor activity	GO:0010951//negative regulation of endopeptidase activity;GO:0051346//negative regulation of hydrolase activity	K13899//cystatin-C	gi|702246779|ref|XP_010055569.1|//PREDICTED: cysteine proteinase inhibitor-like [Eucalyptus grandis];gi|720088390|ref|XP_010244435.1|//PREDICTED: cysteine proteinase inhibitor 12-like [Nelumbo nucifera]
TEA012942.1	65.7467	124.887	132.913	114.433	126.56	NA	NA	NA	K19600//tubby-related protein 1	gi|719973321|ref|XP_010241159.1|//PREDICTED: tubby-like F-box protein 3 [Nelumbo nucifera];gi|976901863|gb|KVH89838.1|//F-box domain, cyclin-like protein [Cynara cardunculus var. scolymus]
TEA013656.1	172.67	212.417	240.177	244.653	209.217	GO:0015935//small ribosomal subunit	GO:0003723//RNA binding;GO:0008270//zinc ion binding;GO:0003735//structural constituent of ribosome	GO:0006412//translation	K02981//small subunit ribosomal protein S2e	gi|571439286|ref|XP_006574815.1|//PREDICTED: 40S ribosomal protein S2-4-like [Glycine max];gi|225441795|ref|XP_002283838.1|//PREDICTED: zinc finger AN1 and C2H2 domain-containing stress-associated protein 16-like isoform 1 [Vitis vinifera];gi|593794785|ref|XP_007160431.1|//hypothetical protein PHAVU_002G321400g [Phaseolus vulgaris]
TEA025025.1	150.047	190.52	193.48	217.81	165.937	GO:0030529//ribonucleoprotein complex;GO:0022625//cytosolic large ribosomal subunit	GO:0005198//structural molecule activity;GO:0003735//structural constituent of ribosome	GO:0010467//gene expression;GO:0002181//cytoplasmic translation	K02891//large subunit ribosomal protein L22e	gi|743830119|ref|XP_011023696.1|//PREDICTED: 60S ribosomal protein L22-2-like [Populus euphratica];gi|643716039|gb|KDP27812.1|//hypothetical protein JCGZ_18892 [Jatropha curcas]
TEA004909.1	280.1	305.387	290.313	260.42	114.997	GO:0043231//intracellular membrane-bounded organelle;GO:0000785//chromatin	GO:0003676//nucleic acid binding	GO:0034728//nucleosome organization	K11252//histone H2B	gi|1000939635|ref|XP_015583254.1|//PREDICTED: histone H2B [Ricinus communis]
TEA027830.1	363.48	548.337	407.557	282.027	314.913	NA	GO:0015114//phosphate ion transmembrane transporter activity;GO:0005524//ATP binding;GO:0032559//adenyl ribonucleotide binding;GO:0017111//nucleoside-triphosphatase activity;GO:0016887//ATPase activity	GO:0009207//purine ribonucleoside triphosphate catabolic process	K05658//ATP-binding cassette, subfamily B (MDR/TAP), member 1 [EC:3.6.3.44]	gi|661898297|emb|CDO98264.1|//unnamed protein product [Coffea canephora]
TEA007262.1	42.5067	70.1733	82.73	126.937	117.82	GO:0042579//microbody	GO:0016634//oxidoreductase activity, acting on the CH-CH group of donors, oxygen as acceptor;GO:0050662//coenzyme binding	GO:0009062//fatty acid catabolic process	K00232//acyl-CoA oxidase [EC:1.3.3.6]	gi|720042345|ref|XP_010269210.1|//PREDICTED: acyl-coenzyme A oxidase 2, peroxisomal [Nelumbo nucifera]
TEA012339.1	21.6867	18.19	21.04	21.26	24.31	GO:0016021//integral component of membrane	NA	NA	K14332//photosystem I subunit PsaO	gi|330318622|gb|AEC10974.1|//16kda membrane protein [Camellia sinensis];gi|661889291|emb|CDP06878.1|//unnamed protein product [Coffea canephora]
TEA034008.1	279.113	175.74	123.517	188.013	169.67	GO:0044424//intracellular part	GO:0016840//carbon-nitrogen lyase activity	GO:0006558//L-phenylalanine metabolic process	K10775//phenylalanine ammonia-lyase [EC:4.3.1.24]	gi|225440011|ref|XP_002281799.1|//PREDICTED: phenylalanine ammonia-lyase [Vitis vinifera];gi|1171998|sp|P45726.1|PALY_CAMSI//RecName: Full=Phenylalanine ammonia-lyase
TEA009692.1	183.147	188.347	180.433	183.86	202.49	GO:0044464//cell part;GO:0016021//integral component of membrane	NA	NA	K11885//DNA damage-inducible protein 1	gi|823236054|ref|XP_012450676.1|//PREDICTED: probable serine incorporator isoform X2 [Gossypium raimondii];gi|255543411|ref|XP_002512768.1|//Membrane protein PB1A10.07c, putative [Ricinus communis]
TEA000535.1	49.11	51.76	63.45	59.1467	67.9567	GO:0009535//chloroplast thylakoid membrane;GO:0016021//integral component of membrane;GO:0009536//plastid;GO:0009522//photosystem I	GO:0046872//metal ion binding;GO:0016168//chlorophyll binding	GO:0009765//photosynthesis, light harvesting;GO:0006091//generation of precursor metabolites and energy;GO:0018298//protein-chromophore linkage	K08909//light-harvesting complex I chlorophyll a/b binding protein 3	gi|703161802|ref|XP_010112887.1|//Chlorophyll a-b binding protein 8 [Morus notabilis]
TEA017461.1	144.58	137.417	162.41	146.66	158.88	NA	GO:0005488//binding	NA	K12833//pre-mRNA branch site protein p14	gi|720091679|ref|XP_010245492.1|//PREDICTED: splicing factor 3B subunit 6-like protein [Nelumbo nucifera]
TEA032296.1	194.323	156.083	153.153	185.07	188.713	NA	GO:0016879//ligase activity, forming carbon-nitrogen bonds;GO:0032559//adenyl ribonucleotide binding	GO:0006464//cellular protein modification process	K10573//ubiquitin-conjugating enzyme E2 A [EC:2.3.2.23]	gi|351722679|ref|NP_001238532.1|//uncharacterized protein LOC100499698 [Glycine max]
TEA004454.1	193.587	142.777	141.4	199.917	194.547	NA	GO:0016831//carboxy-lyase activity;GO:0048037//cofactor binding	GO:0008152//metabolic process	K08678//UDP-glucuronate decarboxylase [EC:4.1.1.35]	gi|334847980|gb|AEH04658.1|//UDP-glucuronate decarboxylase [Camellia oleifera]
BGI_novel_G007603	127.96	61.7533	169.047	112.677	165.23	NA	GO:0008233//peptidase activity;GO:0004869//cysteine-type endopeptidase inhibitor activity	GO:0010951//negative regulation of endopeptidase activity	K13899//cystatin-C	gi|225216852|gb|ACN85343.1|//cystatin [Camellia sinensis]
TEA010214.1	146.58	211.21	188.75	195.677	184.843	GO:0043231//intracellular membrane-bounded organelle;GO:0033178//proton-transporting two-sector ATPase complex, catalytic domain;GO:0019866//organelle inner membrane	GO:0032559//adenyl ribonucleotide binding;GO:0019829//cation-transporting ATPase activity;GO:0015078//hydrogen ion transmembrane transporter activity	GO:0015986//ATP synthesis coupled proton transport	K02134//F-type H+-transporting ATPase subunit delta	gi|720044404|ref|XP_010269876.1|//PREDICTED: ATP synthase subunit delta', mitochondrial-like [Nelumbo nucifera]
TEA008195.1	204.087	88.8133	83.3467	84.3633	85.7533	NA	GO:0016740//transferase activity	NA	K13065//shikimate O-hydroxycinnamoyltransferase [EC:2.3.1.133]	gi|661887841|emb|CDP08574.1|//unnamed protein product [Coffea canephora]
TEA025182.1	135.543	139.773	185.497	155.153	168.04	NA	GO:0016620//oxidoreductase activity, acting on the aldehyde or oxo group of donors, NAD or NADP as acceptor	GO:0055114//oxidation-reduction process	K00130//betaine-aldehyde dehydrogenase [EC:1.2.1.8]	gi|590662987|ref|XP_007036084.1|//Betaine aldehyde dehydrogenase 1 [Theobroma cacao];gi|398806202|gb|AFP19449.1|//betaine-aldehyde dehydrogenase [Camellia sinensis]
TEA021232.1	143.71	139.307	175.15	189.413	184.457	GO:0005730//nucleolus;GO:0022625//cytosolic large ribosomal subunit	GO:0003993//acid phosphatase activity;GO:0003735//structural constituent of ribosome;GO:0016791//phosphatase activity;GO:0070180//large ribosomal subunit rRNA binding	GO:0006412//translation;GO:0016311//dephosphorylation	K02894//large subunit ribosomal protein L23e;K02866//large subunit ribosomal protein L10e;K11340//actin-like protein 6A	gi|747087412|ref|XP_011091248.1|//PREDICTED: acid phosphatase 1-like [Sesamum indicum];gi|629094248|gb|KCW60243.1|//hypothetical protein EUGRSUZ_H02959 [Eucalyptus grandis];gi|702441978|ref|XP_010023858.1|//PREDICTED: acid phosphatase 1-like isoform X1 [Eucalyptus grandis]
TEA009722.1	444.043	367.33	277.22	192.237	216.793	NA	NA	NA	NA	NA
TEA012682.1	103.483	81.2233	93.3	92.64	94.7333	GO:0016020//membrane;GO:0005634//nucleus;GO:0005783//endoplasmic reticulum;GO:0016021//integral component of membrane	GO:0003743//translation initiation factor activity	GO:0006413//translational initiation;GO:0006352//DNA-templated transcription, initiation	K20367;K03134//transcription initiation factor TFIID subunit 10	gi|567916426|ref|XP_006450219.1|//hypothetical protein CICLE_v10009813mg [Citrus clementina];gi|645228166|ref|XP_008220864.1|//PREDICTED: transcription initiation factor TFIID subunit 10 [Prunus mume];gi|568855387|ref|XP_006481288.1|//PREDICTED: endoplasmic reticulum-Golgi intermediate compartment protein 3-like isoform X1 [Citrus sinensis];gi|702491850|ref|XP_010036056.1|//PREDICTED: endoplasmic…
TEA019777.1	119.737	142.687	206.77	126.197	146.233	GO:0009941//chloroplast envelope	NA	GO:0006772//thiamine metabolic process	K03146//thiamine thiazole synthase	gi|566195366|ref|XP_002316981.2|//hypothetical protein POPTR_0011s13820g [Populus trichocarpa]
TEA026910.1	366.797	335.963	155.01	150.233	113.763	NA	NA	NA	NA	gi|703152565|ref|XP_010110455.1|//hypothetical protein L484_006448 [Morus notabilis];gi|643727785|gb|KDP36078.1|//hypothetical protein JCGZ_08722 [Jatropha curcas]
TEA020752.1	125.587	133.497	189.02	169.283	193.13	GO:0044464//cell part;GO:0015629//actin cytoskeleton	GO:0003779//actin binding;GO:0008092//cytoskeletal protein binding	GO:0030042//actin filament depolymerization	K05765//cofilin	gi|225433128|ref|XP_002285175.1|//PREDICTED: actin-depolymerizing factor [Vitis vinifera]
TEA022572.1	164.437	159.12	111.053	158.85	157.95	NA	NA	NA	K14686//solute carrier family 31 (copper transporter), member 1	gi|661882892|emb|CDP13483.1|//unnamed protein product [Coffea canephora]
TEA007227.1	81.79	322.66	228.25	160.99	184.453	NA	NA	NA	K01517//manganese-dependent ADP-ribose/CDP-alcohol diphosphatase [EC:3.6.1.13 3.6.1.16 3.6.1.53]	gi|661883624|emb|CDP12709.1|//unnamed protein product [Coffea canephora]
TEA005145.1	134.963	127.667	178.813	166.74	179.377	NA	NA	NA	K06694//26S proteasome non-ATPase regulatory subunit 10	gi|643741643|gb|KDP47058.1|//hypothetical protein JCGZ_10785 [Jatropha curcas];gi|802536665|ref|XP_012077421.1|//PREDICTED: ankyrin repeat domain-containing protein 2 [Jatropha curcas]
TEA014056.1	235.693	100.063	55.01	99.9933	89.4333	GO:0044424//intracellular part;GO:0005737//cytoplasm	GO:0016840//carbon-nitrogen lyase activity;GO:0045548//phenylalanine ammonia-lyase activity	GO:0006558//L-phenylalanine metabolic process;GO:0009800//cinnamic acid biosynthetic process;GO:0006559//L-phenylalanine catabolic process	K10775//phenylalanine ammonia-lyase [EC:4.3.1.24]	gi|255581751|ref|XP_002531677.1|//PREDICTED: phenylalanine ammonia-lyase G4 [Ricinus communis];gi|460479704|gb|AGH13333.1|//phenylalanine ammonia-lyase [Rhus chinensis]
TEA003375.1	337.57	300.013	107.593	113.943	91.2833	NA	GO:0004553//hydrolase activity, hydrolyzing O-glycosyl compounds	GO:0006026//aminoglycan catabolic process	K00434//L-ascorbate peroxidase [EC:1.11.1.11];K20547	gi|616997550|gb|AHX74092.1|//chitodextrinase [Eucommia ulmoides]
BGI_novel_G014472	114.393	150.663	195.913	154.797	213.51	NA	NA	NA	NA	gi|643722605|gb|KDP32355.1|//hypothetical protein JCGZ_13280 [Jatropha curcas]
TEA016590.1	50.0033	52.0033	145.97	49.6833	72.36	NA	NA	NA	K04733//interleukin-1 receptor-associated kinase 4 [EC:2.7.11.1];K08332//vacuolar protein 8	gi|698520019|ref|XP_009804873.1|//PREDICTED: U-box domain-containing protein 28-like [Nicotiana sylvestris]
BGI_novel_G011169	162.497	81.39	123.193	81.8433	153.833	NA	NA	NA	NA	NA
TEA029613.1	40.8067	36.0933	188.75	316.093	480.007	NA	GO:0003824//catalytic activity	NA	K00799//glutathione S-transferase [EC:2.5.1.18]	gi|566189736|ref|XP_006378334.1|//hypothetical protein POPTR_0010s08170g [Populus trichocarpa]
TEA031025.1	246.38	158.687	250.113	146.66	157.203	NA	NA	NA	K03006//DNA-directed RNA polymerase II subunit RPB1 [EC:2.7.7.6]	gi|697126704|ref|XP_009617386.1|//PREDICTED: mavicyanin-like isoform X1 [Nicotiana tomentosiformis];gi|698439978|ref|XP_009759380.1|//PREDICTED: mavicyanin-like isoform X1 [Nicotiana sylvestris]
TEA018694.1	292.243	188.07	168.997	159.823	205.48	NA	NA	NA	K00517;K07408//cytochrome P450, family 1, subfamily A, polypeptide 1 [EC:1.14.14.1]	gi|747047565|ref|XP_011069758.1|//PREDICTED: isoflavone 2'-hydroxylase-like [Sesamum indicum]
BGI_novel_G006833	382.51	266.94	146.447	152.073	127.053	GO:0009506//plasmodesma;GO:0016021//integral component of membrane;GO:0046658//anchored component of plasma membrane	GO:0004871//signal transducer activity	GO:0007165//signal transduction;GO:0006952//defense response	K02184//formin 2	gi|224138358|ref|XP_002322794.1|//harpin-induced family protein [Populus trichocarpa]
BGI_novel_G006985	230.007	238.47	372.757	211.64	237.613	NA	NA	NA	NA	gi|721688719|ref|XP_010239583.1|//PREDICTED: uncharacterized protein LOC104585233 [Brachypodium distachyon]
TEA029958.1	358.327	283.953	182.13	166.96	145.977	NA	GO:0004553//hydrolase activity, hydrolyzing O-glycosyl compounds	GO:0044238//primary metabolic process	K01179//endoglucanase [EC:3.2.1.4]	gi|731411700|ref|XP_002266927.3|//PREDICTED: endoglucanase 25 [Vitis vinifera]
TEA030518.1	135.07	110.2	134.057	125.937	133.25	NA	GO:0008135//translation factor activity, nucleic acid binding	GO:0006412//translation	K03240//translation initiation factor eIF-2B subunit epsilon	gi|297735255|emb|CBI17617.3|//unnamed protein product [Vitis vinifera];gi|224146166|ref|XP_002325904.1|//eIF4-gamma/eIF5/eIF2-epsilon domain-containing family protein [Populus trichocarpa]
TEA025571.1	113.187	117.45	189.71	135.623	141.853	NA	GO:0003824//catalytic activity	NA	K00799//glutathione S-transferase [EC:2.5.1.18]	gi|259479222|dbj|BAI40146.1|//glutathione S-transferase 1 [Diospyros kaki]
TEA028298.1	575.737	440.92	268.477	199.61	191.093	GO:0005576//extracellular region	GO:0016209//antioxidant activity;GO:0020037//heme binding;GO:0046872//metal ion binding;GO:0005506//iron ion binding;GO:0004601//peroxidase activity;GO:0003824//catalytic activity	GO:0006979//response to oxidative stress;GO:0008152//metabolic process;GO:0006950//response to stress;GO:0042744//hydrogen peroxide catabolic process;GO:0055114//oxidation-reduction process	K00430//peroxidase [EC:1.11.1.7]	gi|645247987|ref|XP_008230094.1|//PREDICTED: peroxidase 3 [Prunus mume];gi|720077128|ref|XP_010240937.1|//PREDICTED: peroxidase 3-like [Nelumbo nucifera];gi|747104150|ref|XP_011100296.1|//PREDICTED: peroxidase 3-like [Sesamum indicum]
BGI_novel_G004526	81.85	114.537	162.777	194.173	249.503	NA	NA	NA	NA	gi|590561508|ref|XP_007008830.1|//Senescence associated gene 20, putative [Theobroma cacao]
TEA029036.1	95.1367	148.23	203.977	137.64	179.267	NA	NA	NA	NA	gi|697098150|ref|XP_009625187.1|//PREDICTED: LOB domain-containing protein 37-like [Nicotiana tomentosiformis]
BGI_novel_G008449	121.157	115.057	139.09	99.68	119.44	NA	NA	NA	K05275//pyridoxine 4-dehydrogenase [EC:1.1.1.65]	gi|661886108|emb|CDP10334.1|//unnamed protein product [Coffea canephora]
TEA015839.1	159.797	253.157	215.763	274.12	215.857	GO:0030529//ribonucleoprotein complex;GO:0022625//cytosolic large ribosomal subunit	GO:0005198//structural molecule activity;GO:0003735//structural constituent of ribosome	GO:0010467//gene expression;GO:0006412//translation	K02882//large subunit ribosomal protein L18Ae	gi|697110554|ref|XP_009609142.1|//PREDICTED: 60S ribosomal protein L18a [Nicotiana tomentosiformis];gi|293337353|gb|ADE42972.1|//putative 60S ribosomal protein L18a [Gardenia jasminoides]
TEA003122.1	156.06	214.557	174.933	198.323	126.443	GO:0005774//vacuolar membrane;GO:0005768//endosome;GO:0016021//integral component of membrane;GO:0005802//trans-Golgi network	GO:0008757//S-adenosylmethionine-dependent methyltransferase activity	GO:0032259//methylation	K16302//metal transporter CNNM;K15449//tRNA wybutosine-synthesizing protein 1 [EC:4.1.3.44]	gi|118486237|gb|ABK94960.1|//unknown [Populus trichocarpa]
TEA008518.1	187.757	209.803	234.303	251.56	251.96	NA	GO:0004332//fructose-bisphosphate aldolase activity;GO:0016832//aldehyde-lyase activity	GO:0006007//glucose catabolic process;GO:0006096//glycolytic process	K01623//fructose-bisphosphate aldolase, class I [EC:4.1.2.13]	gi|334847978|gb|AEH04657.1|//fructose-bisphosphate aldolase [Camellia oleifera];gi|571484814|ref|XP_006589659.1|//PREDICTED: probable fructose-bisphosphate aldolase 3, chloroplastic-like [Glycine max]
TEA008208.1	16.83	36.1867	19.57	28.0133	32.7467	GO:0009536//plastid	NA	GO:0006091//generation of precursor metabolites and energy	K08910//light-harvesting complex I chlorophyll a/b binding protein 4	gi|567896256|ref|XP_006440616.1|//hypothetical protein CICLE_v10021861mg [Citrus clementina]
TEA027586.1	144.997	124.967	198.253	164.623	196.597	NA	NA	GO:0006511//ubiquitin-dependent protein catabolic process;GO:0019941//modification-dependent protein catabolic process	K03094//S-phase kinase-associated protein 1	gi|255539022|ref|XP_002510576.1|//PREDICTED: SKP1-like protein 1B [Ricinus communis]
TEA015791.1	407.947	400.723	412.28	289.107	289.257	NA	GO:0016741//transferase activity, transferring one-carbon groups;GO:0008168//methyltransferase activity	GO:0006730//one-carbon metabolic process;GO:0032259//methylation;GO:0009820//alkaloid metabolic process	K08241//jasmonate O-methyltransferase [EC:2.1.1.141]	gi|145952324|gb|ABP98983.1|//caffeine synthase [Camellia sinensis]
TEA028976.1	135.513	133.353	190.73	150.81	175.353	GO:0016021//integral component of membrane	GO:0005524//ATP binding;GO:0000166//nucleotide binding;GO:0017111//nucleoside-triphosphatase activity;GO:0042626//ATPase activity, coupled to transmembrane movement of substances;GO:0016491//oxidoreductase activity	GO:0006810//transport;GO:0055085//transmembrane transport;GO:0008152//metabolic process;GO:0009987//cellular process	K00134//glyceraldehyde 3-phosphate dehydrogenase [EC:1.2.1.12];K05666//ATP-binding cassette, subfamily C (CFTR/MRP), member 2;K05665//ATP-binding cassette, subfamily C (CFTR/MRP), member 1	gi|566189433|ref|XP_002315633.2|//hypothetical protein POPTR_0010s06540g [Populus trichocarpa];gi|566184602|ref|XP_002312645.2|//hypothetical protein POPTR_0008s17960g [Populus trichocarpa];gi|590695777|ref|XP_007044985.1|//Multidrug resistance protein ABC transporter family isoform 1 [Theobroma cacao];gi|358248010|ref|NP_001240046.1|//uncharacterized protein LOC100782924 [Glycine max]
TEA032233.1	191.027	191.88	200.343	139.513	167.967	NA	NA	NA	K00924;K02882//large subunit ribosomal protein L18Ae	gi|590689368|ref|XP_007043208.1|//Aspartic proteinase nepenthesin-1, putative [Theobroma cacao]
TEA014118.1	317.437	186.497	159.967	124	141.143	NA	GO:0008233//peptidase activity;GO:0004190//aspartic-type endopeptidase activity	GO:0006508//proteolysis;GO:0030163//protein catabolic process	K00924;K02882//large subunit ribosomal protein L18Ae;K01381//saccharopepsin [EC:3.4.23.25]	gi|590571693|ref|XP_007011665.1|//Eukaryotic aspartyl protease family protein, putative isoform 4, partial [Theobroma cacao]
BGI_novel_G007750	176.307	190.083	184.77	202.26	199.313	GO:0005622//intracellular	GO:0005525//GTP binding	GO:0007264//small GTPase mediated signal transduction	K07937//ADP-ribosylation factor 1	gi|567123371|ref|XP_006390885.1|//hypothetical protein EUTSA_v10019096mg [Eutrema salsugineum]
TEA012154.1	136.317	120.097	127.313	99.2567	115.403	NA	NA	NA	NA	gi|255542106|ref|XP_002512117.1|//PREDICTED: uncharacterized protein LOC8289144 [Ricinus communis]
TEA003460.1	85.2	165.44	194.377	179.713	198.503	NA	NA	NA	K13944	gi|255568563|ref|XP_002525255.1|//PREDICTED: LOB domain-containing protein 37 [Ricinus communis]
BGI_novel_G010299	34.15	224.67	41.6933	55.7333	33.2033	NA	NA	NA	K05747//Wiskott-Aldrich syndrome protein;K02184//formin 2	gi|698536830|ref|XP_009764638.1|//PREDICTED: extensin-2-like, partial [Nicotiana sylvestris]
TEA028539.1	217.843	189.693	182.537	166.173	170.667	NA	GO:0005515//protein binding	NA	K06630//14-3-3 protein epsilon	gi|590597827|ref|XP_007018723.1|//General regulatory factor 2, OMEGA [Theobroma cacao]
BGI_novel_G010300	34.15	224.67	41.6933	55.7333	33.2033	NA	NA	NA	K05747//Wiskott-Aldrich syndrome protein;K02184//formin 2	gi|698536830|ref|XP_009764638.1|//PREDICTED: extensin-2-like, partial [Nicotiana sylvestris]
TEA024602.1	167.043	210.853	237.183	253.717	226.85	NA	NA	NA	K02901//large subunit ribosomal protein L27e	gi|359473059|ref|XP_003631240.1|//PREDICTED: 60S ribosomal protein L27-3 isoform 2 [Vitis vinifera];gi|764554162|ref|XP_011460468.1|//PREDICTED: 60S ribosomal protein L27-3 [Fragaria vesca subsp. vesca]
TEA024679.1	171.61	150.107	174.987	119.193	124.43	NA	GO:0004601//peroxidase activity	GO:0050896//response to stimulus	K00432//glutathione peroxidase [EC:1.11.1.9]	gi|551486056|gb|AGY31282.1|//glutathione peroxidase 2 [Panax ginseng]
TEA013984.1	64.8567	83.6233	342.08	175.467	227.507	GO:0009536//plastid	GO:0016836//hydro-lyase activity;GO:0046914//transition metal ion binding;GO:0004089//carbonate dehydratase activity;GO:0008270//zinc ion binding	GO:0015976//carbon utilization	K01673//carbonic anhydrase [EC:4.2.1.1]	gi|641850799|gb|KDO69671.1|//hypothetical protein CISIN_1g045791mg [Citrus sinensis];gi|373938261|dbj|BAL46502.1|//carbonic anhydrase [Diospyros kaki];gi|568845841|ref|XP_006476774.1|//PREDICTED: carbonic anhydrase 2-like [Citrus sinensis]
TEA019321.1	169.68	165.37	184.933	188.543	227.11	NA	NA	NA	K19363//lipopolysaccharide-induced tumor necrosis factor-alpha factor	gi|565392472|ref|XP_006361919.1|//PREDICTED: uncharacterized protein LOC102606262 [Solanum tuberosum]
TEA008330.1	181.317	226.643	284.537	312.063	278.963	GO:0005840//ribosome;GO:0016021//integral component of membrane	GO:0000309//nicotinamide-nucleotide adenylyltransferase activity;GO:0004659//prenyltransferase activity;GO:0005524//ATP binding;GO:0003735//structural constituent of ribosome;GO:0004515//nicotinate-nucleotide adenylyltransferase activity	GO:0006412//translation;GO:0009435//NAD biosynthetic process	K12501//homogentisate solanesyltransferase [EC:2.5.1.117];K02979//small subunit ribosomal protein S28e	gi|661891636|emb|CDP04901.1|//unnamed protein product [Coffea canephora];gi|720005311|ref|XP_010257610.1|//PREDICTED: homogentisate solanesyltransferase, chloroplastic [Nelumbo nucifera]
TEA024217.1	64.72	60.7167	87.95	95.7167	100.917	NA	GO:0005488//binding	NA	K17285//selenium-binding protein 1	gi|694396582|ref|XP_009373568.1|//PREDICTED: selenium-binding protein 2 [Pyrus x bretschneideri]
TEA022560.1	23.6533	42.3933	253.5	1213.08	1692.41	NA	NA	GO:0006952//defense response;GO:0009607//response to biotic stimulus	K02553//regulator of ribonuclease activity A	gi|590719301|ref|XP_007051017.1|//Uncharacterized protein TCM_004731 [Theobroma cacao];gi|720091547|ref|XP_010245449.1|//PREDICTED: major allergen Pru ar 1-like [Nelumbo nucifera]
TEA021392.1	114.11	132.23	161.067	165.72	215.147	NA	NA	NA	NA	gi|747071959|ref|XP_011082875.1|//PREDICTED: uncharacterized protein LOC105165527 [Sesamum indicum]
TEA022315.1	43.1467	42.2	51.97	38.5167	49.8367	NA	NA	NA	K02695//photosystem I subunit VI	gi|778681396|ref|XP_011651500.1|//PREDICTED: photosystem I reaction center subunit VI, chloroplastic-like [Cucumis sativus]
TEA017218.1	125.047	181.847	137.393	244.49	187.293	NA	NA	NA	NA	gi|255566336|ref|XP_002524154.1|//PREDICTED: uncharacterized protein LOC8274801 [Ricinus communis]
TEA015686.1	133.207	136.177	138.817	120.303	130.83	GO:0005737//cytoplasm	GO:0004022//alcohol dehydrogenase (NAD) activity;GO:0016616//oxidoreductase activity, acting on the CH-OH group of donors, NAD or NADP as acceptor;GO:0046914//transition metal ion binding;GO:0008270//zinc ion binding;GO:0051903//S-(hydroxymethyl)glutathione dehydrogenase activity	GO:0006067//ethanol metabolic process;GO:0006069//ethanol oxidation	K00121//S-(hydroxymethyl)glutathione dehydrogenase / alcohol dehydrogenase [EC:1.1.1.284 1.1.1.1]	gi|590715152|ref|XP_007050114.1|//GroES-like zinc-binding dehydrogenase family protein isoform 1 [Theobroma cacao];gi|743836302|ref|XP_010936050.1|//PREDICTED: alcohol dehydrogenase class-3 [Elaeis guineensis]
TEA016151.1	199.58	180.873	125.987	101.397	98.0467	GO:0043231//intracellular membrane-bounded organelle;GO:0031225//anchored component of membrane	GO:0005372//water transmembrane transporter activity	GO:0006810//transport;GO:0009725//response to hormone	K09872//aquaporin PIP	gi|378405608|gb|AFB82643.1|//aquaporin [Camellia sinensis]
TEA020951.1	158.973	129.27	113.247	115.25	125.767	NA	GO:0005524//ATP binding;GO:0032559//adenyl ribonucleotide binding;GO:0019787//small conjugating protein transferase activity;GO:0016740//transferase activity;GO:0019899//enzyme binding	GO:0032446//protein modification by small protein conjugation;GO:0016567//protein ubiquitination;GO:0019941//modification-dependent protein catabolic process	K06689//ubiquitin-conjugating enzyme E2 D/E [EC:2.3.2.23]	gi|567904810|ref|XP_006444893.1|//hypothetical protein CICLE_v10022714mg [Citrus clementina];gi|698505333|ref|XP_009798128.1|//PREDICTED: ubiquitin-conjugating enzyme E2-17 kDa-like [Nicotiana sylvestris]
TEA013713.1	160.107	143.057	143.88	168.527	176.5	NA	GO:0048037//cofactor binding;GO:0035671//enone reductase activity;GO:0050662//coenzyme binding;GO:0047787//delta4-3-oxosteroid 5beta-reductase activity	GO:0008152//metabolic process;GO:0055114//oxidation-reduction process	K01184//polygalacturonase [EC:3.2.1.15]	gi|697181512|ref|XP_009599751.1|//PREDICTED: 3-oxo-Delta(4,5)-steroid 5-beta-reductase-like [Nicotiana tomentosiformis];gi|226235456|dbj|BAH47640.1|//progesterone 5beta reductase-A [Nicotiana tabacum]
TEA007902.1	162.913	189.82	172.833	215.793	220.32	GO:0044424//intracellular part	GO:0016668//oxidoreductase activity, acting on a sulfur group of donors, NAD(P) as acceptor;GO:0050662//coenzyme binding	GO:0019725//cellular homeostasis;GO:0008152//metabolic process	K00382//dihydrolipoamide dehydrogenase [EC:1.8.1.4]	gi|698494221|ref|XP_009793318.1|//PREDICTED: dihydrolipoyl dehydrogenase, mitochondrial [Nicotiana sylvestris]
TEA016937.1	217.987	476.157	425.753	448.227	533.807	NA	NA	NA	NA	gi|595848919|ref|XP_007209625.1|//hypothetical protein PRUPE_ppa011784mg [Prunus persica]
TEA018997.1	85.2833	55.94	117.94	81.1533	101.267	NA	NA	NA	K09422//myb proto-oncogene protein, plant	gi|526117816|ref|NP_001268121.1|//sucrose responsive element binding protein [Vitis vinifera]
TEA023937.1	174.247	86.97	127.597	84.5967	135.993	NA	NA	NA	K05282//gibberellin 20-oxidase [EC:1.14.11.12];K05278//flavonol synthase [EC:1.14.11.23]	gi|567860900|ref|XP_006423104.1|//hypothetical protein CICLE_v10028688mg [Citrus clementina]
TEA022125.1	133.707	176.66	170.963	204.377	164.84	GO:0005840//ribosome;GO:0030529//ribonucleoprotein complex	GO:0005198//structural molecule activity;GO:0003735//structural constituent of ribosome	GO:0010467//gene expression;GO:0006412//translation	K02957//small subunit ribosomal protein S15Ae	gi|944075007|gb|KQK10491.1|//hypothetical protein BRADI_2g54450 [Brachypodium distachyon];gi|296086272|emb|CBI31713.3|//unnamed protein product [Vitis vinifera]
TEA023340.1	814.92	591.34	478.977	439.94	442.813	NA	GO:0016747//transferase activity, transferring acyl groups other than amino-acyl groups	GO:0009699//phenylpropanoid biosynthetic process	K00660//chalcone synthase [EC:2.3.1.74]	gi|1345785|sp|P48386.1|CHS1_CAMSI//RecName: Full=Chalcone synthase 1; AltName: Full=Naringenin-chalcone synthase 1
TEA001259.1	168.757	251.79	194.833	228.247	170.883	GO:0005840//ribosome;GO:0030529//ribonucleoprotein complex	GO:0005198//structural molecule activity;GO:0003735//structural constituent of ribosome	GO:0010467//gene expression;GO:0006412//translation	K02953//small subunit ribosomal protein S13e	gi|604321408|gb|EYU31984.1|//hypothetical protein MIMGU_mgv1a015623mg [Erythranthe guttata];gi|330541751|gb|AEC32112.1|//cytoplasmic ribosomal protein [Camellia sinensis]
TEA032107.1	79.7533	58.18	213.223	153.577	185.687	NA	NA	NA	K09286//EREBP-like factor	gi|565404768|ref|XP_006367798.1|//PREDICTED: ethylene-responsive transcription factor 4-like [Solanum tuberosum]
TEA026953.1	19.8767	36.6633	66.5567	97.9733	132.907	NA	NA	NA	K14493//gibberellin receptor GID1 [EC:3.-.-.-]	gi|643705388|gb|KDP21934.1|//hypothetical protein JCGZ_03072 [Jatropha curcas];gi|802777431|ref|XP_012090883.1|//PREDICTED: probable carboxylesterase 15 [Jatropha curcas]
BGI_novel_G004091	178.427	187.927	207.283	230.67	203.633	GO:0005840//ribosome	GO:0003735//structural constituent of ribosome	GO:0006412//translation	K08770//ubiquitin C	gi|449483218|ref|XP_004156525.1|//PREDICTED: ubiquitin-60S ribosomal protein L40-like [Cucumis sativus]
TEA026209.1	232.86	153.39	109.007	94.9	94.8567	GO:0030312//external encapsulating structure;GO:0005576//extracellular region	GO:0016758//transferase activity, transferring hexosyl groups;GO:0016798//hydrolase activity, acting on glycosyl bonds	GO:0044042//glucan metabolic process	K08235//xyloglucan:xyloglucosyl transferase [EC:2.4.1.207]	gi|187372978|gb|ACD03223.1|//xyloglucan endotransglucosylase/hydrolase 13 [Actinidia deliciosa]
TEA018262.1	113.333	63.36	156.52	89.1	134.82	NA	NA	NA	NA	gi|359488782|ref|XP_003633820.1|//PREDICTED: uncharacterized protein LOC100261167 [Vitis vinifera]
TEA007661.1	121.863	84.36	127.043	93.4733	114.597	NA	GO:0046872//metal ion binding;GO:0003677//DNA binding;GO:0008270//zinc ion binding	NA	K13523//lysophosphatidic acid acyltransferase / lysophosphatidylinositol acyltransferase [EC:2.3.1.51 2.3.1.-]	gi|113196593|gb|ABI31653.1|//zinc finger protein [Camellia sinensis]
TEA032948.1	47.1633	60.4667	87.2467	66.6867	65.6233	NA	GO:0016597//amino acid binding;GO:0031406//carboxylic acid binding	GO:0008152//metabolic process	K00688//starch phosphorylase [EC:2.4.1.1];K03978//GTP-binding protein	gi|595795549|ref|XP_007201032.1|//hypothetical protein PRUPE_ppa005671mg [Prunus persica]
TEA018205.1	180.513	175.317	180.633	178.96	165.35	GO:0043231//intracellular membrane-bounded organelle;GO:0005634//nucleus;GO:0000502//proteasome complex;GO:0005737//cytoplasm;GO:0005839//proteasome core complex	GO:0004175//endopeptidase activity;GO:0004298//threonine-type endopeptidase activity	GO:0006508//proteolysis;GO:0051603//proteolysis involved in cellular protein catabolic process	K02739//20S proteasome subunit beta 2 [EC:3.4.25.1]	gi|659131099|ref|XP_008465510.1|//PREDICTED: proteasome subunit beta type-7-A [Cucumis melo];gi|747079014|ref|XP_011086690.1|//PREDICTED: proteasome subunit beta type-7-A [Sesamum indicum]
TEA008979.1	300.34	241.587	163.083	141.603	132.263	NA	NA	NA	NA	gi|661897786|emb|CDO97753.1|//unnamed protein product [Coffea canephora]
BGI_novel_G002810	133.81	160.403	138.53	158.8	125.277	GO:0005840//ribosome;GO:0009507//chloroplast	GO:0003735//structural constituent of ribosome;GO:0019843//rRNA binding	GO:0006412//translation	K02878//large subunit ribosomal protein L16	gi|552539607|ref|YP_008592795.1|//50S ribosomal protein L16 (chloroplast) [Camellia cuspidata]
BGI_novel_G003807	179.547	106.23	173.627	146.277	173.903	NA	NA	NA	NA	gi|551653921|ref|XP_005829737.1|//hypothetical protein GUITHDRAFT_153432 [Guillardia theta CCMP2712]
TEA006210.1	128.583	84.28	147.53	93.3633	113.77	NA	NA	NA	NA	gi|1000956488|ref|XP_015577515.1|//PREDICTED: uncharacterized protein LOC8262893 [Ricinus communis]
TEA015496.1	217.493	212.577	205.753	158.727	177.487	GO:0005634//nucleus	NA	GO:0006355//regulation of transcription, DNA-templated;GO:0009734//auxin-activated signaling pathway	K14484//auxin-responsive protein IAA	gi|802646321|ref|XP_012079519.1|//PREDICTED: auxin-responsive protein IAA9 [Jatropha curcas];gi|590706313|ref|XP_007047687.1|//Transcription factor, putative isoform 1 [Theobroma cacao]
TEA012755.1	212.64	131.223	129.42	113.31	130.377	NA	NA	NA	K14411//RNA-binding protein Musashi	gi|661885552|emb|CDP10875.1|//unnamed protein product [Coffea canephora]
TEA032056.1	142.98	167.54	277.833	268.903	308.983	NA	NA	NA	NA	gi|460380166|ref|XP_004235829.1|//PREDICTED: uncharacterized protein LOC101261213 [Solanum lycopersicum]
TEA013339.1	307.84	94.9567	157.383	127.443	116.627	NA	GO:0016746//transferase activity, transferring acyl groups	NA	K19861	gi|49798480|gb|AAT68601.1|//benzoyl coenzyme A: benzyl alcohol benzoyl transferase [Petunia x hybrida]
TEA015995.1	143.34	198.507	176.19	215.207	191.263	NA	NA	NA	K12619//5'-3' exoribonuclease 2 [EC:3.1.13.-]	gi|302142632|emb|CBI19835.3|//unnamed protein product [Vitis vinifera];gi|661899379|emb|CDO97373.1|//unnamed protein product [Coffea canephora]
TEA028568.1	39.9767	134.5	13.5967	56.1633	26.3	GO:0005618//cell wall;GO:0030312//external encapsulating structure;GO:0005576//extracellular region	GO:0045330//aspartyl esterase activity;GO:0030234//enzyme regulator activity;GO:0030599//pectinesterase activity;GO:0046910//pectinesterase inhibitor activity	GO:0045490//pectin catabolic process;GO:0043086//negative regulation of catalytic activity;GO:0071555//cell wall organization;GO:0042545//cell wall modification	K01051//pectinesterase [EC:3.1.1.11]	gi|747044706|ref|XP_011090444.1|//PREDICTED: pectinesterase 2 [Sesamum indicum];gi|225453983|ref|XP_002280446.1|//PREDICTED: pectinesterase 2 [Vitis vinifera]
TEA007934.1	129.52	100.653	108.623	112.073	117.193	GO:0010494//cytoplasmic stress granule;GO:0005634//nucleus	GO:0008143//poly(A) binding;GO:0000166//nucleotide binding	GO:0006397//mRNA processing;GO:0034605//cellular response to heat	K03231//elongation factor 1-alpha	gi|697100261|ref|XP_009590296.1|//PREDICTED: polyadenylate-binding protein RBP47 [Nicotiana tomentosiformis];gi|297741313|emb|CBI32444.3|//unnamed protein product [Vitis vinifera];gi|747081979|ref|XP_011088289.1|//PREDICTED: polyadenylate-binding protein RBP47 [Sesamum indicum];gi|2708532|gb|AAB92518.1|//putative RNA binding protein [Nicotiana tabacum]
TEA021938.1	89.7067	81.6967	99.9733	109.563	122.137	GO:0005618//cell wall	GO:0052692//raffinose alpha-galactosidase activity	GO:0005975//carbohydrate metabolic process	K07407//alpha-galactosidase [EC:3.2.1.22]	gi|567891421|ref|XP_006438231.1|//hypothetical protein CICLE_v10030938mg [Citrus clementina]
BGI_novel_G014887	63.5133	53.5333	60.7667	41.8833	44.1433	NA	NA	NA	K14692//solute carrier family 30 (zinc transporter), member 5/7;K01785//aldose 1-epimerase [EC:5.1.3.3];K13172//serine/arginine repetitive matrix protein 2;K17675//ATP-dependent RNA helicase SUPV3L1/SUV3 [EC:3.6.4.13]	gi|6969496|gb|AAF33785.1|AF220457_1//cold acclimation responsive protein BudCAR5 [Medicago sativa]
TEA030404.1	89.8167	75.36	259.23	156.25	201.25	NA	NA	NA	NA	gi|590632796|ref|XP_007027942.1|//Late embryogenesis abundant (LEA) hydroxyproline-rich glycoprotein family, putative [Theobroma cacao]
TEA032610.1	174.78	171.107	148.89	123.903	113.587	GO:0043231//intracellular membrane-bounded organelle;GO:0005634//nucleus	GO:0005515//protein binding	GO:0006355//regulation of transcription, DNA-templated;GO:0009734//auxin-activated signaling pathway;GO:0009755//hormone-mediated signaling pathway	K14484//auxin-responsive protein IAA	gi|313765825|gb|ADR80320.1|//indole-3-acetic acid-induced protein 9 [Vitis vinifera];gi|147816409|emb|CAN77436.1|//hypothetical protein VITISV_007399 [Vitis vinifera]
TEA010854.1	72.1167	73.38	128.57	61.61	83.43	NA	NA	NA	K00640//serine O-acetyltransferase [EC:2.3.1.30]	gi|661882730|emb|CDP13733.1|//unnamed protein product [Coffea canephora]
TEA033183.1	98.33	153.41	18.7167	65.8733	26.9133	NA	GO:0016798//hydrolase activity, acting on glycosyl bonds	NA	K01184//polygalacturonase [EC:3.2.1.15]	gi|743934132|ref|XP_011011390.1|//PREDICTED: polygalacturonase-like [Populus euphratica]
TEA009820.1	175.74	145.97	156.87	153.347	160.643	GO:0031224//intrinsic component of membrane;GO:0043231//intracellular membrane-bounded organelle;GO:0005774//vacuolar membrane;GO:0033179//proton-transporting V-type ATPase, V0 domain;GO:0033176//proton-transporting V-type ATPase complex;GO:0031090//organelle membrane;GO:0016021//integral component of membrane	GO:0015077//monovalent inorganic cation transmembrane transporter activity;GO:0015078//hydrogen ion transmembrane transporter activity	GO:0015988//energy coupled proton transmembrane transport, against electrochemical gradient;GO:0015991//ATP hydrolysis coupled proton transport	K02155//V-type H+-transporting ATPase 16kDa proteolipid subunit	gi|901816423|gb|KMZ70681.1|//V-type proton ATPase 16 kDa proteolipid subunit [Zostera marina];gi|596187519|ref|XP_007223415.1|//hypothetical protein PRUPE_ppa011277mg [Prunus persica]
BGI_novel_G002972	36.5533	38.0333	113.177	36.2667	50.4367	NA	NA	NA	K14861//nucleolar pre-ribosomal-associated protein 1;K07936//GTP-binding nuclear protein Ran	gi|568843184|ref|XP_006475497.1|//PREDICTED: uncharacterized protein LOC102622258 [Citrus sinensis]
TEA025619.1	104.623	122.823	189.63	155.45	177.563	GO:0044464//cell part;GO:0015629//actin cytoskeleton	GO:0003779//actin binding;GO:0008092//cytoskeletal protein binding	GO:0030042//actin filament depolymerization	K05765//cofilin	gi|225433128|ref|XP_002285175.1|//PREDICTED: actin-depolymerizing factor [Vitis vinifera]
TEA006615.1	167.41	182.257	208.33	220.833	198.697	GO:0005840//ribosome;GO:0030529//ribonucleoprotein complex	GO:0003735//structural constituent of ribosome	GO:0006412//translation	K02934//large subunit ribosomal protein L6e	gi|596109899|ref|XP_007221500.1|//hypothetical protein PRUPE_ppa010844mg [Prunus persica]
TEA027054.1	155.387	181.79	174.06	201.8	205.18	NA	GO:0008135//translation factor activity, nucleic acid binding;GO:0043021//ribonucleoprotein complex binding	GO:0018205//peptidyl-lysine modification;GO:0006449//regulation of translational termination;GO:0006448//regulation of translational elongation	K03263//translation initiation factor 5A	gi|702290213|ref|XP_010047111.1|//PREDICTED: eukaryotic translation initiation factor 5A [Eucalyptus grandis]
TEA033807.1	173.007	228.423	235.787	267.777	217.363	GO:0005840//ribosome	GO:0003677//DNA binding;GO:0005524//ATP binding;GO:0008094//DNA-dependent ATPase activity;GO:0003735//structural constituent of ribosome;GO:0005488//binding	GO:0006281//DNA repair;GO:0006412//translation	K10871//RAD51-like protein 3;K02918//large subunit ribosomal protein L35e	gi|731392357|ref|XP_010651069.1|//PREDICTED: DNA repair protein RAD51 homolog 4 [Vitis vinifera];gi|330318567|gb|AEC10955.1|//ribosomal protein L35 [Camellia sinensis];gi|297746144|emb|CBI16200.3|//unnamed protein product [Vitis vinifera]
TEA017150.1	165.627	170.717	211.17	183.583	189.97	NA	NA	NA	NA	gi|657942779|ref|XP_008337927.1|//PREDICTED: uncharacterized protein LOC103400976 [Malus domestica]
TEA016155.1	155.233	208.253	215.623	241.5	212.02	GO:0030529//ribonucleoprotein complex	GO:0005198//structural molecule activity	GO:0006412//translation	K02943//large subunit ribosomal protein LP2	gi|747062724|ref|XP_011077887.1|//PREDICTED: 60S acidic ribosomal protein P2B-like [Sesamum indicum];gi|720082507|ref|XP_010242613.1|//PREDICTED: 60S acidic ribosomal protein P2-like [Nelumbo nucifera]
BGI_novel_G000543	241.497	200.857	140.96	164.433	135.493	NA	GO:0004372//glycine hydroxymethyltransferase activity;GO:0008168//methyltransferase activity;GO:0030170//pyridoxal phosphate binding	GO:0006544//glycine metabolic process;GO:0035999//tetrahydrofolate interconversion;GO:0032259//methylation;GO:0006563//L-serine metabolic process	K00600//glycine hydroxymethyltransferase [EC:2.1.2.1]	gi|703104185|ref|XP_010097946.1|//Serine hydroxymethyltransferase 1 [Morus notabilis]
TEA009034.1	105.467	126.097	130.563	112.567	137.71	NA	NA	NA	NA	gi|568841580|ref|XP_006474736.1|//PREDICTED: uncharacterized protein LOC102616281 isoform X1 [Citrus sinensis];gi|720018727|ref|XP_010261880.1|//PREDICTED: uncharacterized protein LOC104600558 [Nelumbo nucifera]
TEA023575.1	191.143	221.987	223.95	256.517	211.027	GO:0043231//intracellular membrane-bounded organelle;GO:0005840//ribosome	GO:0003735//structural constituent of ribosome	GO:0006412//translation	K02983//small subunit ribosomal protein S30e	gi|222635048|gb|EEE65180.1|//hypothetical protein OsJ_20291 [Oryza sativa Japonica Group];gi|703063147|ref|XP_010086894.1|//40S ribosomal protein S30 [Morus notabilis]
TEA005242.1	75.83	79.9233	76.8767	125.44	99.8067	NA	NA	NA	K01489//cytidine deaminase [EC:3.5.4.5]	gi|697189422|ref|XP_009603767.1|//PREDICTED: cytidine deaminase 1-like [Nicotiana tomentosiformis]
TEA019232.1	10.7567	22.9867	9.22	10.6467	13.33	GO:0009536//plastid	NA	GO:0006091//generation of precursor metabolites and energy	K08912//light-harvesting complex II chlorophyll a/b binding protein 1	gi|590622782|ref|XP_007025143.1|//Chlorophyll a-b binding protein, chloroplastic [Theobroma cacao]
TEA015350.1	150.607	161.063	189.54	151.23	149.85	NA	NA	NA	K01759//lactoylglutathione lyase [EC:4.4.1.5]	gi|359483362|ref|XP_002273346.2|//PREDICTED: putative lactoylglutathione lyase [Vitis vinifera]
TEA005710.1	113.383	80.7767	98.2867	90.3933	108.667	GO:0015629//actin cytoskeleton	GO:0003779//actin binding	GO:0030042//actin filament depolymerization	K05765//cofilin	gi|595830680|ref|XP_007206123.1|//hypothetical protein PRUPE_ppa013110mg [Prunus persica];gi|719991455|ref|XP_010253269.1|//PREDICTED: uncharacterized protein LOC104594600 [Nelumbo nucifera];gi|661889921|emb|CDP06641.1|//unnamed protein product [Coffea canephora]
TEA006182.1	105.53	132.017	338.813	212.277	291.263	NA	NA	GO:0009987//cellular process	K09286//EREBP-like factor	gi|297740417|emb|CBI30599.3|//unnamed protein product [Vitis vinifera]
TEA025957.1	69.43	135.577	170.453	168.017	238.66	NA	NA	NA	K03231//elongation factor 1-alpha	gi|703063768|ref|XP_010087036.1|//hypothetical protein L484_012280 [Morus notabilis]
TEA003526.1	70.5667	71.3867	203.38	233.22	294.703	NA	NA	NA	K00384//thioredoxin reductase (NADPH) [EC:1.8.1.9];K11426//SET and MYND domain-containing protein	gi|719986996|ref|XP_010251870.1|//PREDICTED: putative germin-like protein 2-1 isoform X2 [Nelumbo nucifera]
TEA022725.1	103.78	135.267	87.74	150.393	66.9167	NA	GO:0016757//transferase activity, transferring glycosyl groups	NA	K14595//abscisate beta-glucosyltransferase [EC:2.4.1.263];K18822//soyasapogenol B glucuronide galactosyltransferase [EC:2.4.1.272]	gi|788945952|gb|AKA44603.1|//UGTPg18 [Panax ginseng]
BGI_novel_G016534	39.9333	22.3267	83.4433	88.4067	145.13	NA	NA	NA	NA	gi|363497938|gb|AEW24432.1|//late embryogenesis abundant protein 3L-1 [Camellia sinensis]
BGI_novel_G004761	134.087	131.35	95.4133	107.127	51.4333	NA	NA	NA	NA	gi|17433713|sp|P33183.2|NIGB_SAMNI//RecName: Full=Nigrin b; AltName: Full=Agglutinin V; AltName: Full=SNAV; Contains: RecName: Full=Nigrin b A chain; AltName: Full=rRNA N-glycosidase; Contains: RecName: Full=Nigrin b B chain; Flags: Precursor
TEA008877.1	57.8867	51.21	74.3067	128.4	142.707	GO:0005774//vacuolar membrane;GO:0005795//Golgi stack;GO:0044424//intracellular part;GO:0005783//endoplasmic reticulum;GO:0005794//Golgi apparatus;GO:0005886//plasma membrane	GO:0046872//metal ion binding;GO:0005525//GTP binding;GO:0016861//intramolecular oxidoreductase activity, interconverting aldoses and ketoses;GO:0009045//xylose isomerase activity	GO:0006098//pentose-phosphate shunt;GO:0006007//glucose catabolic process;GO:0007264//small GTPase mediated signal transduction;GO:0042732//D-xylose metabolic process;GO:0019321//pentose metabolic process	K07942//ADP-ribosylation factor-like protein 1;K01805//xylose isomerase [EC:5.3.1.5]	gi|661893127|emb|CDP02936.1|//unnamed protein product [Coffea canephora];gi|297735328|emb|CBI17768.3|//unnamed protein product [Vitis vinifera]
TEA012986.1	144.653	62.5033	134.59	101.71	121.193	NA	NA	NA	K10450;K18757//la-related protein 1;K10761//tRNA(His) guanylyltransferase [EC:2.7.7.79];K10442//kelch-like protein 1/4/5;K10457//kelch-like protein 20;K10443//kelch-like protein 2/3	gi|731378528|ref|XP_010659503.1|//PREDICTED: hybrid signal transduction histidine kinase M isoform X2 [Vitis vinifera];gi|225426282|ref|XP_002266388.1|//PREDICTED: uncharacterized protein LOC100252953 [Vitis vinifera]
TEA009442.1	176.397	229.49	242.88	281.51	224.797	GO:0030529//ribonucleoprotein complex;GO:0022625//cytosolic large ribosomal subunit	GO:0003723//RNA binding;GO:0005198//structural molecule activity;GO:0003735//structural constituent of ribosome	GO:0010467//gene expression;GO:0006412//translation	K02873//large subunit ribosomal protein L13e	gi|566146555|ref|XP_006368290.1|//60S ribosomal protein L13 [Populus trichocarpa]
TEA021676.1	49.87	59.0267	128.24	57.08	72.1467	NA	NA	GO:0006355//regulation of transcription, DNA-templated	K14494//DELLA protein	gi|225468380|ref|XP_002272401.1|//PREDICTED: scarecrow-like protein 21 [Vitis vinifera];gi|661892278|emb|CDP04504.1|//unnamed protein product [Coffea canephora]
TEA021835.1	154.52	189.19	204.173	214.947	186.28	GO:0030529//ribonucleoprotein complex	GO:0003723//RNA binding;GO:0005198//structural molecule activity	GO:0010467//gene expression	K02997//small subunit ribosomal protein S9e	gi|460386193|ref|XP_004238784.1|//PREDICTED: 40S ribosomal protein S9-2 [Solanum lycopersicum]
TEA012742.1	254.27	235.983	180.273	161.043	105.71	NA	GO:0042300//beta-amyrin synthase activity;GO:0003824//catalytic activity	GO:0019745//pentacyclic triterpenoid biosynthetic process	K15813//beta-amyrin synthase [EC:5.4.99.39];K20659	gi|661878525|emb|CDP17720.1|//unnamed protein product [Coffea canephora];gi|225443446|ref|XP_002270934.1|//PREDICTED: beta-amyrin synthase [Vitis vinifera];gi|961442199|gb|ALS20401.1|//beta-amyrin synthase [Panax quinquefolius]
TEA029005.1	135.317	162.2	189.4	215.35	230.927	GO:0043234//protein complex	GO:0016836//hydro-lyase activity	GO:0006551//leucine metabolic process	K02184//formin 2;K01704//3-isopropylmalate/(R)-2-methylmalate dehydratase small subunit [EC:4.2.1.33 4.2.1.35]	gi|551616318|ref|XP_005789004.1|//hypothetical protein EMIHUDRAFT_122496, partial [Emiliania huxleyi CCMP1516];gi|697123846|ref|XP_009615921.1|//PREDICTED: 3-isopropylmalate dehydratase small subunit 3-like [Nicotiana tomentosiformis]
TEA031830.1	123.817	88.2	104.163	93.8633	106.293	GO:0005634//nucleus	GO:0046914//transition metal ion binding;GO:0008270//zinc ion binding;GO:0004842//ubiquitin-protein transferase activity	GO:0016567//protein ubiquitination;GO:0031347//regulation of defense response	K19042//E3 ubiquitin-protein ligase BOI and related proteins [EC:2.3.2.27]	gi|802572350|ref|XP_012068332.1|//PREDICTED: probable BOI-related E3 ubiquitin-protein ligase 2 [Jatropha curcas];gi|703159161|ref|XP_010112179.1|//RING finger protein B [Morus notabilis]
TEA012018.1	149.61	160.993	151.957	181.89	189.543	GO:0009506//plasmodesma;GO:0005886//plasma membrane	GO:0016616//oxidoreductase activity, acting on the CH-OH group of donors, NAD or NADP as acceptor;GO:0015075//ion transmembrane transporter activity;GO:0047681//aryl-alcohol dehydrogenase (NADP+) activity	GO:0008152//metabolic process;GO:0030001//metal ion transport;GO:0055114//oxidation-reduction process	K14521//N-acetyltransferase 10 [EC:2.3.1.-];K05275//pyridoxine 4-dehydrogenase [EC:1.1.1.65];K17744//L-galactose dehydrogenase [EC:1.1.1.316];K09338//homeobox-leucine zipper protein	gi|255554204|ref|XP_002518142.1|//potassium channel beta, putative [Ricinus communis];gi|802796028|ref|XP_012092659.1|//PREDICTED: probable voltage-gated potassium channel subunit beta [Jatropha curcas]
TEA020862.1	145.983	109.903	151.383	128.823	158.423	GO:0005634//nucleus	GO:0031386//protein tag	GO:0016925//protein sumoylation	K12160//small ubiquitin-related modifier	gi|470136628|ref|XP_004304088.1|//PREDICTED: small ubiquitin-related modifier 2-like [Fragaria vesca subsp. vesca];gi|565383316|ref|XP_006357964.1|//PREDICTED: small ubiquitin-related modifier 1 [Solanum tuberosum]
TEA014971.1	149.29	136.71	159.85	146.21	149.323	GO:0043231//intracellular membrane-bounded organelle	GO:0032561//guanyl ribonucleotide binding;GO:0017111//nucleoside-triphosphatase activity	GO:0051169//nuclear transport;GO:0023052//signaling;GO:0015031//protein transport;GO:0009207//purine ribonucleoside triphosphate catabolic process	K07936//GTP-binding nuclear protein Ran	gi|922383340|ref|XP_013461892.1|//GTP-binding nuclear Ran-like protein [Medicago truncatula];gi|297743387|emb|CBI36254.3|//unnamed protein product [Vitis vinifera]
TEA025557.1	111.72	73.92	113.203	94.8433	122.61	NA	GO:0005524//ATP binding;GO:0000166//nucleotide binding;GO:0016874//ligase activity	NA	K10573//ubiquitin-conjugating enzyme E2 A [EC:2.3.2.23]	gi|700196716|gb|KGN51893.1|//hypothetical protein Csa_5G604380 [Cucumis sativus];gi|568215047|ref|NP_001275156.1|//ubiquitin carrier-like protein [Solanum tuberosum]
TEA007375.1	160.773	155.173	177.427	187.263	176.287	NA	NA	NA	K01051//pectinesterase [EC:3.1.1.11]	gi|698546330|ref|XP_009767669.1|//PREDICTED: 21 kDa protein [Nicotiana sylvestris]
BGI_novel_G003233	119.103	78.3067	96.8433	85.9333	97.9067	NA	GO:0016787//hydrolase activity;GO:0005525//GTP binding	NA	NA	gi|643728764|gb|KDP36701.1|//hypothetical protein JCGZ_07992 [Jatropha curcas]
TEA030827.1	47.5233	71.7767	67.99	139.217	143.747	GO:0031224//intrinsic component of membrane;GO:0016021//integral component of membrane	GO:0022891//substrate-specific transmembrane transporter activity	GO:0006810//transport;GO:0055085//transmembrane transport	K08150//MFS transporter, SP family, solute carrier family 2 (myo-inositol transporter), member 13	gi|694392157|ref|XP_009371568.1|//PREDICTED: probable polyol transporter 6 [Pyrus x bretschneideri];gi|643715611|gb|KDP27565.1|//hypothetical protein JCGZ_20028 [Jatropha curcas]
TEA012288.1	184.9	172.293	199.163	165.607	187.057	GO:0005737//cytoplasm	GO:0016209//antioxidant activity;GO:0004784//superoxide dismutase activity;GO:0043169//cation binding;GO:0005507//copper ion binding;GO:0008270//zinc ion binding;GO:0003824//catalytic activity	GO:0019430//removal of superoxide radicals;GO:0072593//reactive oxygen species metabolic process;GO:0055114//oxidation-reduction process	K09518//DnaJ homolog subfamily B member 12;K09523//DnaJ homolog subfamily C member 3;K04565//superoxide dismutase, Cu-Zn family [EC:1.15.1.1]	gi|225432412|ref|XP_002276957.1|//PREDICTED: uncharacterized protein LOC100244334 [Vitis vinifera];gi|295979335|dbj|BAJ07302.1|//copper/zinc superoxide dismutase [Melastoma malabathricum];gi|844625821|gb|AKN10570.1|//copper/zinc-superoxide dismutase 1a [Camellia sinensis]
TEA030516.1	131.973	118.82	149.463	110.797	127.56	GO:0044424//intracellular part	GO:0008948//oxaloacetate decarboxylase activity;GO:0046872//metal ion binding;GO:0005515//protein binding;GO:0008428//ribonuclease inhibitor activity;GO:0047443//4-hydroxy-4-methyl-2-oxoglutarate aldolase activity	GO:0043086//negative regulation of catalytic activity;GO:0051252//regulation of RNA metabolic process;GO:0060699//regulation of endoribonuclease activity;GO:0019219//regulation of nucleobase-containing compound metabolic process	K02553//regulator of ribonuclease activity A	gi|330318635|gb|AEC10979.1|//dimethylmenaquinone methyltransferase [Camellia sinensis]
TEA032135.1	180.383	109.733	145.61	207.12	223.37	NA	GO:0016746//transferase activity, transferring acyl groups	NA	K13065//shikimate O-hydroxycinnamoyltransferase [EC:2.3.1.133]	gi|697123413|ref|XP_009615699.1|//PREDICTED: shikimate O-hydroxycinnamoyltransferase [Nicotiana tomentosiformis]
TEA000015.1	143.24	116.137	122.833	114.243	124.747	NA	GO:0046872//metal ion binding	NA	K19642//D-galacturonate reductase [EC:1.1.1.365];K00011//aldehyde reductase [EC:1.1.1.21];K08472//mlo protein;K11855//ubiquitin carboxyl-terminal hydrolase 36/42 [EC:3.4.19.12]	gi|296086488|emb|CBI32077.3|//unnamed protein product [Vitis vinifera];gi|976920908|gb|KVI05616.1|//hypothetical protein Ccrd_016062 [Cynara cardunculus var. scolymus];gi|225424795|ref|XP_002267535.1|//PREDICTED: zinc finger MYND domain-containing protein 15-like [Vitis vinifera];gi|568860513|ref|XP_006483761.1|//PREDICTED: zinc finger MYND domain-containing protein 15-like isoform X4 [Citrus sin…
TEA027387.1	88.7667	104.66	106.69	136.613	141.58	NA	NA	NA	K03255//protein TIF31	gi|225424089|ref|XP_002283405.1|//PREDICTED: RNA polymerase II degradation factor 1 [Vitis vinifera]
TEA028326.1	108.703	107.527	169.823	114.353	122.36	GO:0016020//membrane;GO:0043234//protein complex;GO:0044444//cytoplasmic part	NA	GO:0006887//exocytosis	K07195//exocyst complex component 7	gi|661887476|emb|CDP09256.1|//unnamed protein product [Coffea canephora]
TEA008963.1	51.57	62.4133	53.6333	58.6233	60.25	GO:0031224//intrinsic component of membrane;GO:0009521//photosystem;GO:0009534//chloroplast thylakoid	GO:0043169//cation binding;GO:0046906//tetrapyrrole binding	GO:0006464//cellular protein modification process;GO:0006091//generation of precursor metabolites and energy	K08907//light-harvesting complex I chlorophyll a/b binding protein 1	gi|698553114|ref|XP_009769851.1|//PREDICTED: chlorophyll a-b binding protein 6A, chloroplastic [Nicotiana sylvestris]
TEA006782.1	174.44	160.97	162.713	155.38	156.063	GO:0005634//nucleus;GO:0016021//integral component of membrane;GO:0000786//nucleosome	GO:0003677//DNA binding;GO:0046982//protein heterodimerization activity;GO:0003676//nucleic acid binding	GO:0034728//nucleosome organization	K11253//histone H3	gi|734418197|gb|KHN39442.1|//3-isopropylmalate dehydratase [Glycine soja];gi|145334271|ref|NP_001078516.1|//Histone H3.3 [Arabidopsis thaliana]
TEA003690.1	111.293	162.967	176.653	349.677	436.317	GO:0031224//intrinsic component of membrane	GO:0015291//secondary active transmembrane transporter activity;GO:0016628//oxidoreductase activity, acting on the CH-CH group of donors, NAD or NADP as acceptor;GO:0022891//substrate-specific transmembrane transporter activity	GO:0071702//organic substance transport;GO:0008152//metabolic process	K16055//trehalose 6-phosphate synthase/phosphatase [EC:2.4.1.15 3.1.3.12];K08150//MFS transporter, SP family, solute carrier family 2 (myo-inositol transporter), member 13	gi|398363585|gb|AFO84087.1|//hexose transport protein [Actinidia deliciosa]
TEA003687.1	129.36	126.31	119.513	133.127	119.19	GO:0005739//mitochondrion	GO:0046872//metal ion binding	NA	K14985//26-hydroxylase [EC:1.14.-.-];K15622//myeloid leukemia factor 1	gi|698554394|ref|XP_009770203.1|//PREDICTED: uncharacterized protein LOC104220938 isoform X1 [Nicotiana sylvestris];gi|590677313|ref|XP_007039982.1|//Glycine-rich protein, putative isoform 1 [Theobroma cacao];gi|566162160|ref|XP_002304437.2|//hypothetical protein POPTR_0003s11500g [Populus trichocarpa]
TEA033162.1	167.74	198.157	165.583	162.95	138.52	NA	GO:0005488//binding;GO:0003676//nucleic acid binding	NA	K11593//eukaryotic translation initiation factor 2C	gi|268376309|gb|ACZ04920.1|//argonaute 4-like protein [Pelargonium x hortorum];gi|225436053|ref|XP_002275928.1|//PREDICTED: protein argonaute 4 [Vitis vinifera]
TEA008287.1	96.5033	119.487	125.237	130	146.82	GO:0016020//membrane;GO:0016021//integral component of membrane	GO:0046872//metal ion binding;GO:0008270//zinc ion binding	NA	K10666//E3 ubiquitin-protein ligase RNF5 [EC:2.3.2.27];K16251//DNA-directed RNA polymerase V subunit 1 [EC:2.7.7.6]	gi|225446337|ref|XP_002272136.1|//PREDICTED: E3 ubiquitin-protein ligase RMA1H1 [Vitis vinifera];gi|359481363|ref|XP_002280929.2|//PREDICTED: uncharacterized protein LOC100265508 isoform X2 [Vitis vinifera]
TEA015395.1	116.51	124.97	130.6	146.74	148.47	GO:0043231//intracellular membrane-bounded organelle;GO:0005634//nucleus;GO:0019773//proteasome core complex, alpha-subunit complex;GO:0005737//cytoplasm;GO:0005839//proteasome core complex	GO:0004175//endopeptidase activity;GO:0004298//threonine-type endopeptidase activity	GO:0006511//ubiquitin-dependent protein catabolic process;GO:0019941//modification-dependent protein catabolic process	K02728//20S proteasome subunit alpha 3 [EC:3.4.25.1]	gi|225462543|ref|XP_002266917.1|//PREDICTED: proteasome subunit alpha type-4 [Vitis vinifera]
TEA011265.1	151.477	170.743	189.853	204.647	186.483	GO:0015934//large ribosomal subunit	GO:0005198//structural molecule activity	GO:0010467//gene expression	K02872//large subunit ribosomal protein L13Ae	gi|720075868|ref|XP_010279449.1|//PREDICTED: 60S ribosomal protein L13a-4-like [Nelumbo nucifera];gi|743760555|ref|XP_010937601.1|//PREDICTED: 60S ribosomal protein L13a-2-like [Elaeis guineensis]
TEA000446.1	29.5633	31.3733	42.6367	41.38	52.0967	GO:0034357//photosynthetic membrane	NA	NA	K02701//photosystem I subunit PsaN	gi|330318686|gb|AEC11003.1|//photosystem I reaction center subunit N (chloroplast) [Camellia sinensis]
TEA030207.1	131.597	144.35	153.663	152.033	137.693	GO:0043231//intracellular membrane-bounded organelle;GO:0005634//nucleus;GO:0019773//proteasome core complex, alpha-subunit complex;GO:0005737//cytoplasm;GO:0005839//proteasome core complex	GO:0004175//endopeptidase activity;GO:0004298//threonine-type endopeptidase activity	GO:0006511//ubiquitin-dependent protein catabolic process;GO:0019941//modification-dependent protein catabolic process	K02730//20S proteasome subunit alpha 1 [EC:3.4.25.1]	gi|695066287|ref|XP_009380029.1|//PREDICTED: proteasome subunit alpha type-6 [Musa acuminata subsp. malaccensis]
TEA012933.1	171.517	134.803	66.9733	82.8933	52.3933	NA	GO:0016209//antioxidant activity;GO:0005506//iron ion binding;GO:0003824//catalytic activity	GO:0008152//metabolic process;GO:0006950//response to stress	K00430//peroxidase [EC:1.11.1.7]	gi|719973697|ref|XP_010242563.1|//PREDICTED: peroxidase 3-like [Nelumbo nucifera]
TEA007297.1	123.377	109.89	112.733	76.81	88.1133	NA	NA	NA	K01194//alpha,alpha-trehalase [EC:3.2.1.28]	gi|703097312|ref|XP_010096083.1|//hypothetical protein L484_001734 [Morus notabilis]
TEA012138.1	161.557	146.16	150.043	143.667	166.44	NA	NA	NA	NA	gi|330318680|gb|AEC11000.1|//hypothetical protein [Camellia sinensis]
BGI_novel_G005727	151.763	205.847	151.55	164.123	94.4867	NA	NA	NA	K11254//histone H4	gi|698581325|ref|XP_009777515.1|//PREDICTED: uncharacterized protein LOC104227084 [Nicotiana sylvestris]
TEA031296.1	199.78	120.183	202.36	117.91	127.01	GO:0044464//cell part;GO:0016021//integral component of membrane;GO:0005886//plasma membrane	GO:0022857//transmembrane transporter activity	GO:0055085//transmembrane transport	K02940//large subunit ribosomal protein L9e;K00801//farnesyl-diphosphate farnesyltransferase [EC:2.5.1.21];K01623//fructose-bisphosphate aldolase, class I [EC:4.1.2.13]	gi|734349749|gb|KHN12183.1|//Auxin-induced protein 5NG4 [Glycine soja];gi|661890177|emb|CDP06236.1|//unnamed protein product [Coffea canephora]
TEA028423.1	103.13	105.42	108.723	76.29	91.3067	NA	NA	NA	K13493//cytokinin-N-glucosyltransferase [EC:2.4.1.-];K13030//cyanohydrin beta-glucosyltransferase [EC:2.4.1.85];K00699//glucuronosyltransferase [EC:2.4.1.17]	gi|661400157|gb|AIE12477.1|//UGT4 [Panax ginseng]
TEA015467.1	117.447	108.743	92.7233	101.537	103.483	NA	NA	NA	K14514//ethylene-insensitive protein 3	gi|658115680|gb|AID55344.1|//EIN3-like protein EIL2 [Actinidia chinensis];gi|728821002|gb|KHG04095.1|//ethylene insensitive 3 -like protein [Gossypium arboreum]
TEA031006.1	42.5767	34.6433	83.41	182.203	212.037	NA	GO:0016741//transferase activity, transferring one-carbon groups	GO:0006730//one-carbon metabolic process	K08869//aarF domain-containing kinase	gi|224090001|ref|XP_002308901.1|//embryo-abundant family protein [Populus trichocarpa]
TEA021711.1	132.297	112.593	142.847	138.287	153.35	GO:0000276//mitochondrial proton-transporting ATP synthase complex, coupling factor F(o)	GO:0015078//hydrogen ion transmembrane transporter activity	GO:0015986//ATP synthesis coupled proton transport	K02138//F-type H+-transporting ATPase subunit d	gi|747084885|ref|XP_011089871.1|//PREDICTED: ATP synthase subunit d, mitochondrial [Sesamum indicum];gi|657943430|ref|XP_008368918.1|//PREDICTED: ATP synthase subunit d, mitochondrial [Malus domestica]
TEA024680.1	75.97	63.4033	71.2767	84.2	99.2333	NA	NA	NA	K09338//homeobox-leucine zipper protein	gi|590667344|ref|XP_007037211.1|//Homeobox protein, putative isoform 1 [Theobroma cacao]
TEA012294.1	202.12	203.21	142.88	146.5	132.343	NA	GO:0022892//substrate-specific transporter activity;GO:0031177//phosphopantetheine binding;GO:0019842//vitamin binding;GO:0003824//catalytic activity	GO:0006631//fatty acid metabolic process;GO:0006633//fatty acid biosynthetic process	K03955//NADH dehydrogenase (ubiquinone) 1 alpha/beta subcomplex 1;K00850//6-phosphofructokinase 1 [EC:2.7.1.11]	gi|583830774|gb|AHI54568.1|//acyl carrier protein [Camellia japonica]
TEA010103.1	149.303	161.687	202.947	208.62	200.563	GO:0005750//mitochondrial respiratory chain complex III	GO:0008121//ubiquinol-cytochrome-c reductase activity	GO:1902600//hydrogen ion transmembrane transport;GO:0034551//mitochondrial respiratory chain complex III assembly;GO:0009060//aerobic respiration;GO:0006122//mitochondrial electron transport, ubiquinol to cytochrome c	K00419//ubiquinol-cytochrome c reductase subunit 9;K02865//large subunit ribosomal protein L10Ae	gi|359479518|ref|XP_002274218.2|//PREDICTED: 60S ribosomal protein L10a-1-like [Vitis vinifera];gi|218190611|gb|EEC73038.1|//hypothetical protein OsI_06983 [Oryza sativa Indica Group];gi|719974444|ref|XP_010244940.1|//PREDICTED: cytochrome b-c1 complex subunit 9-like [Nelumbo nucifera]
TEA009271.1	21.6833	30.4467	55.2367	45.5367	56.3633	GO:0044425//membrane part	NA	NA	K08901//photosystem II oxygen-evolving enhancer protein 3	gi|641856845|gb|KDO75611.1|//hypothetical protein CISIN_1g026780mg [Citrus sinensis]
TEA006553.1	157.653	156.74	178.09	178.097	188.477	NA	NA	NA	NA	gi|313586603|gb|ADR71312.1|//hypothetical protein 33 [Hevea brasiliensis];gi|769795170|ref|XP_011628653.1|//PREDICTED: succinate dehydrogenase subunit 6, mitochondrial [Amborella trichopoda]
TEA033518.1	117.36	116.14	126.887	163.717	194.58	GO:0016021//integral component of membrane	GO:0046872//metal ion binding;GO:0020037//heme binding;GO:0005506//iron ion binding	NA	K10534//nitrate reductase (NAD(P)H) [EC:1.7.1.1 1.7.1.2 1.7.1.3]	gi|565367967|ref|XP_006350625.1|//PREDICTED: metal-nicotianamine transporter YSL2-like [Solanum tuberosum];gi|698434040|ref|XP_009798397.1|//PREDICTED: cytochrome b5 isoform A-like [Nicotiana sylvestris]
TEA007776.1	152.003	193.89	196.173	219.463	192.523	GO:0005634//nucleus;GO:0043234//protein complex;GO:0005737//cytoplasm	GO:0004364//glutathione transferase activity;GO:0008135//translation factor activity, nucleic acid binding;GO:0003746//translation elongation factor activity;GO:0003824//catalytic activity	GO:0006749//glutathione metabolic process;GO:0006412//translation;GO:0006414//translational elongation	K03233//elongation factor 1-gamma	gi|743758797|ref|XP_010928857.1|//PREDICTED: elongation factor 1-gamma 2 [Elaeis guineensis];gi|694325716|ref|XP_009353791.1|//PREDICTED: elongation factor 1-gamma [Pyrus x bretschneideri]
TEA018545.1	117.37	87.52	85.9533	71.3633	90.5767	GO:0005615//extracellular space;GO:0005764//lysosome	GO:0004175//endopeptidase activity;GO:0004197//cysteine-type endopeptidase activity	GO:0051603//proteolysis involved in cellular protein catabolic process;GO:0019538//protein metabolic process	K01373//cathepsin F [EC:3.4.22.41]	gi|590593794|ref|XP_007017672.1|//Papain family cysteine protease [Theobroma cacao];gi|702367600|ref|XP_010061009.1|//PREDICTED: cysteine proteinase RD19a-like [Eucalyptus grandis]
TEA016839.1	21.5733	14.5333	14.6833	10.4967	13.98	GO:0016020//membrane;GO:0042807//central vacuole;GO:0009705//plant-type vacuole membrane;GO:0005887//integral component of plasma membrane	GO:0015250//water channel activity;GO:0015254//glycerol channel activity	GO:0006833//water transport;GO:0034220//ion transmembrane transport;GO:0009992//cellular water homeostasis;GO:0015793//glycerol transport	K09873//aquaporin TIP	gi|383479040|gb|AFH36342.1|//aquaporin TIP1 [Quercus petraea]
TEA001891.1	114.57	123.947	116.817	111.88	117.93	NA	NA	NA	K19747;K15178//RNA polymerase-associated protein RTF1;K05747//Wiskott-Aldrich syndrome protein	gi|764633527|ref|XP_011469892.1|//PREDICTED: proline-rich receptor-like protein kinase PERK10 [Fragaria vesca subsp. vesca]
TEA025868.1	97.8167	91.8633	112.037	186.913	209.833	NA	GO:0005524//ATP binding	NA	K10355//actin, other eukaryote	gi|225448323|ref|XP_002265476.1|//PREDICTED: actin-101 [Vitis vinifera];gi|672114301|ref|XP_008776351.1|//PREDICTED: actin-101 [Phoenix dactylifera]
TEA021632.1	171.7	138.097	191.947	194.62	171.577	NA	GO:0032559//adenyl ribonucleotide binding;GO:0016628//oxidoreductase activity, acting on the CH-CH group of donors, NAD or NADP as acceptor	GO:0008152//metabolic process;GO:0050896//response to stimulus	K09490//heat shock 70kDa protein 5	gi|567893590|ref|XP_006439283.1|//hypothetical protein CICLE_v10019184mg [Citrus clementina]
BGI_novel_G010571	156.747	77.8767	95.8867	40.6033	127.523	NA	NA	NA	K16196//eukaryotic translation initiation factor 2-alpha kinase 4 [EC:2.7.11.1];K02896//large subunit ribosomal protein L24e	gi|667481456|gb|AIG55302.1|//gag-pol, partial [Camellia sinensis]
TEA017373.1	131.8	191.857	376.847	620.373	725.643	GO:0043231//intracellular membrane-bounded organelle;GO:0044425//membrane part	GO:0016616//oxidoreductase activity, acting on the CH-OH group of donors, NAD or NADP as acceptor;GO:0048037//cofactor binding	GO:0044238//primary metabolic process;GO:0044237//cellular metabolic process	K00021//hydroxymethylglutaryl-CoA reductase (NADPH) [EC:1.1.1.34]	gi|667481454|gb|AIG55301.1|//3-hydroxy-3-methylglutaryl coenzyme A reductase [Camellia sinensis]
BGI_novel_G015451	109.467	271.203	235.737	286.717	217.07	NA	NA	NA	NA	gi|357488199|ref|XP_003614387.1|//RRNA intron-encoded homing endonuclease [Medicago truncatula]
TEA019908.1	148.05	157.577	169.817	193.007	193.637	GO:0043231//intracellular membrane-bounded organelle;GO:0005774//vacuolar membrane;GO:0005783//endoplasmic reticulum;GO:0009505//plant-type cell wall	GO:0015036//disulfide oxidoreductase activity;GO:0016853//isomerase activity;GO:0016862//intramolecular oxidoreductase activity, interconverting keto- and enol-groups	GO:0019725//cellular homeostasis;GO:0018904//ether metabolic process;GO:0048868//pollen tube development;GO:0009553//embryo sac development;GO:0009567//double fertilization forming a zygote and endosperm;GO:0045454//cell redox homeostasis;GO:0009793//embryo development ending in seed dormancy	K09584//protein disulfide-isomerase A6 [EC:5.3.4.1]	gi|720038640|ref|XP_010268045.1|//PREDICTED: probable protein disulfide-isomerase A6 [Nelumbo nucifera];gi|747080459|ref|XP_011087481.1|//PREDICTED: protein disulfide-isomerase like 2-1-like [Sesamum indicum]
TEA033156.1	109.197	82.8067	97.3367	98.9133	122.323	NA	GO:0061630//ubiquitin protein ligase activity;GO:0046872//metal ion binding	GO:0043161//proteasome-mediated ubiquitin-dependent protein catabolic process;GO:0042787//protein ubiquitination involved in ubiquitin-dependent protein catabolic process;GO:0000209//protein polyubiquitination	K11982//E3 ubiquitin-protein ligase RNF115/126 [EC:2.3.2.27]	gi|747085493|ref|XP_011090210.1|//PREDICTED: E3 ubiquitin-protein ligase RNF126-like [Sesamum indicum];gi|698496165|ref|XP_009794149.1|//PREDICTED: E3 ubiquitin-protein ligase RING1-like [Nicotiana sylvestris]
BGI_novel_G013308	56.2233	31.24	48.8467	50.51	58.4633	NA	NA	NA	K16280//E3 ubiquitin-protein ligase RGLG [EC:2.3.2.27]	gi|225456844|ref|XP_002279018.1|//PREDICTED: E3 ubiquitin-protein ligase RGLG2 [Vitis vinifera]
TEA010343.1	126.913	94.58	109.567	82.9067	106.193	NA	GO:0043169//cation binding;GO:0046872//metal ion binding;GO:0003993//acid phosphatase activity;GO:0016791//phosphatase activity	GO:0016311//dephosphorylation	K14407//cleavage stimulation factor subunit 2	gi|595902229|ref|XP_007213917.1|//hypothetical protein PRUPE_ppa005973mg [Prunus persica]
TEA010563.1	118.157	144.727	144.68	170.563	162.023	GO:0030529//ribonucleoprotein complex	GO:0005198//structural molecule activity	GO:0010467//gene expression	K02870//large subunit ribosomal protein L12e	gi|976902840|gb|KVH90774.1|//Ribosomal protein L11 [Cynara cardunculus var. scolymus]
TEA023644.1	37.3067	47.32	146.243	73.5933	74.31	NA	GO:0004175//endopeptidase activity	GO:0019538//protein metabolic process	K00924;K02882//large subunit ribosomal protein L18Ae;K01381//saccharopepsin [EC:3.4.23.25]	gi|743915197|ref|XP_011001546.1|//PREDICTED: aspartic proteinase PCS1-like [Populus euphratica]
TEA002315.1	87.6033	117.4	201.58	132.71	200.03	NA	GO:0003824//catalytic activity;GO:0016491//oxidoreductase activity	GO:0008152//metabolic process;GO:0055114//oxidation-reduction process	K08081//tropinone reductase I [EC:1.1.1.206]	gi|297740326|emb|CBI30508.3|//unnamed protein product [Vitis vinifera];gi|976922606|gb|KVI06981.1|//hypothetical protein Ccrd_014668 [Cynara cardunculus var. scolymus]
TEA016544.1	256.257	313.55	284.537	248.49	115.51	GO:0043231//intracellular membrane-bounded organelle;GO:0000785//chromatin	GO:0003676//nucleic acid binding	GO:0034728//nucleosome organization	K11253//histone H3	gi|992271660|gb|KXG31833.1|//hypothetical protein SORBI_003G065000, partial [Sorghum bicolor]
TEA005932.1	117.913	140.757	169.09	145.24	148.35	GO:0044424//intracellular part	GO:0008135//translation factor activity, nucleic acid binding;GO:0032561//guanyl ribonucleotide binding;GO:0017111//nucleoside-triphosphatase activity;GO:0016772//transferase activity, transferring phosphorus-containing groups	GO:0006412//translation;GO:0009207//purine ribonucleoside triphosphate catabolic process	K03231//elongation factor 1-alpha	gi|802683366|ref|XP_012082305.1|//PREDICTED: elongation factor 1-alpha isoform X1 [Jatropha curcas];gi|695031639|ref|XP_009403341.1|//PREDICTED: elongation factor 1-alpha-like [Musa acuminata subsp. malaccensis]
TEA003710.1	85.2567	41.22	57.56	46.3567	39.6467	NA	GO:0016846//carbon-sulfur lyase activity	NA	K00799//glutathione S-transferase [EC:2.5.1.18]	gi|590657304|ref|XP_007034526.1|//Glutathione S-transferase tau 7 [Theobroma cacao]
TEA013239.1	158.913	114.29	123.79	92.7533	112.79	GO:0043231//intracellular membrane-bounded organelle;GO:0000785//chromatin	GO:0003676//nucleic acid binding	GO:0034728//nucleosome organization	K11251//histone H2A	gi|225439749|ref|XP_002274570.1|//PREDICTED: histone H2A [Vitis vinifera]
TEA018546.1	119.213	88.18	79.0267	68.4467	90.6433	NA	GO:0004175//endopeptidase activity	GO:0019538//protein metabolic process	K01373//cathepsin F [EC:3.4.22.41]	gi|661889009|emb|CDP07452.1|//unnamed protein product [Coffea canephora]
[truncated: 47,984 more rows]
