# Supplementary material for: Transcriptional regulation of amino acid metabolism in response to nitrogen deficiency and nitrogen forms in tea plant root (Camellia sinensis L.)
Source: Sci Rep. 2020 Apr 22;10:6868. doi: 10.1038/s41598-020-63835-6 (PMC7176667; doi:10.1038/s41598-020-63835-6)
Supplement: Supplementary file 5 — Supplementary Table S4. [file 41598_2020_63835_MOESM5_ESM.xlsx]

## Sheet: S1
Supplementary table S4 DEGs in tea plant roots under treatments with various forms of N
Gene ID	Log2Foldchange (FPKMN Forms/FPKM0N)
	NO3- / 0 N	EA / 0 N	NH4+ / 0 N	NH4++NO3- / 0 N
BGI_novel_G009298	1.46	0.42	1.07	5.95
BGI_novel_G000597	0.54	0.72	0.54	5.8
TEA005164.1	0.16	0.59	0.94	6.53
BGI_novel_G007084	0.74	1.19	4.77	3.6
TEA002783.1	1.21	1.88	3.76	4.93
TEA012671.1	0.79	1.65	3.75	5.11
TEA001078.1	0.86	2.2	4.08	5.08
TEA017538.1	0.85	2.45	3.99	5.05
TEA005271.1	0.66	2.77	3.97	5
TEA017518.1	0.89	2.6	3.79	5.22
TEA007289.1	0.81	1.67	4.85	5.05
TEA030562.1	-0.16	1.54	4.13	5.41
BGI_novel_G006854	0.5	1.92	4.07	5.07
TEA002496.1	0.43	1.95	4.26	5.17
TEA006634.1	0.7	1.94	3.12	4.04
TEA018272.1	0.68	1.94	3.12	4.14
TEA000127.1	0.67	1.69	2.74	4.33
TEA030984.1	0.64	2	2.65	4.26
TEA030439.1	0.43	1.93	3.25	3.86
BGI_novel_G005861	0.29	1.75	3.37	3.76
TEA009521.1	0.15	1.86	3.31	3.95
TEA027528.1	0.16	1.76	3.35	3.86
TEA021723.1	-0.03	2.05	3.33	3.94
TEA012181.1	0.26	2.1	3.19	3.78
TEA017121.1	0.16	2.01	3.05	3.95
TEA027746.1	0.15	1.74	3.46	4.16
BGI_novel_G009731	0.3	1.85	3.33	4.16
TEA017820.1	0.34	1.82	3.39	4.06
TEA020674.1	0.09	1.71	2.99	4.02
TEA007897.1	0.21	1.65	3.08	4.04
TEA013641.1	0.32	1.7	3.13	4.07
TEA017274.1	0.25	2.12	3.26	4.42
TEA005662.1	0.08	2.25	3.24	4.14
TEA026123.1	0.16	2.29	3.26	4.18
TEA009350.1	0.46	2.46	3.1	3.89
TEA029123.1	0.55	2.25	2.91	4.26
TEA012394.1	0.26	2.15	2.88	4.17
TEA028909.1	0.44	2.03	2.8	4.11
TEA002040.1	0.94	2.43	3.35	4.09
TEA020236.1	1.29	1.79	3.48	3.79
TEA017658.1	0.67	2.3	2.93	3.7
TEA022287.1	0.64	2.27	2.73	3.57
TEA002881.1	0.65	1.89	2.78	3.83
TEA017995.1	0.66	1.84	2.71	3.52
TEA012032.1	0.81	1.78	3.05	3.32
TEA007244.1	0.71	1.43	3	3.4
TEA007466.1	0.87	1.49	3.04	3.59
BGI_novel_G013097	0.75	1.43	2.88	3.88
TEA008558.1	0.68	1.73	3.04	3.72
BGI_novel_G001953	0.91	1.97	2.88	3.64
BGI_novel_G013676	0.92	1.86	3.02	3.91
BGI_novel_G000111	0.46	2.79	3.03	4.58
BGI_novel_G002523	0.78	2.61	2.44	4.15
TEA018448.1	0.38	3.67	2.9	4.31
TEA006408.1	0.33	2.99	2.79	3.47
TEA009049.1	0.32	3.11	3.24	3.56
TEA014254.1	0.22	3	3.01	3.8
BGI_novel_G000113	-0.23	2.62	3.12	4.16
TEA033817.1	0.01	2.31	2.97	4.33
TEA010860.1	-0.28	2.17	3.03	4.12
TEA011618.1	-0.11	2.18	2.85	4.05
BGI_novel_G003808	-0.56	2.33	3.76	4.21
TEA017665.1	-0.1	2.19	3.68	4.3
BGI_novel_G011678	-0.06	2.55	3.4	4.69
TEA004541.1	-0.43	2.27	3.12	4.54
TEA000487.1	0.41	2.98	3.47	4.05
TEA022890.1	0.21	2.77	3.84	4.1
TEA015075.1	0.5	2.45	3.62	4.36
TEA014619.1	0.65	2.51	3.43	4.5
TEA026394.1	0.68	2.39	3.51	4.42
TEA002397.1	0.73	2.77	3.63	4.56
TEA006672.1	0.5	2.77	3.46	4.56
TEA000495.1	0.83	2.3	3.67	4.59
TEA021893.1	0.73	2.16	3.6	4.65
BGI_novel_G005654	0.72	2.53	3.64	4.86
TEA011075.1	0.42	2.37	3.51	4.72
TEA013344.1	0.59	1.93	3.72	4.28
TEA030834.1	0.67	1.95	3.75	4.35
TEA011296.1	0.3	2.12	3.78	4.5
TEA020596.1	0.19	2.41	3.55	4.39
TEA017663.1	0.3	2.38	3.85	4.51
TEA031206.1	0.24	2.47	3.84	4.53
TEA008514.1	-0.81	1.66	3.78	3.81
TEA024711.1	-0.69	1.71	3.41	3.96
TEA005528.1	-0.72	2.1	3.64	4.72
TEA009212.1	-0.84	1.82	3.13	4.38
TEA023307.1	-0.48	1.88	3.22	4.21
BGI_novel_G001857	-0.83	1.52	3.3	5.39
TEA018687.1	-0.18	1.74	3.12	4.47
TEA016904.1	-0.06	1.59	3.52	4.69
TEA007313.1	0.17	1.75	3.15	4.57
TEA022691.1	0.19	1.71	3.36	4.7
BGI_novel_G009370	0.02	1.28	3.39	5.14
TEA008742.1	-0.06	1.29	3.7	4.92
TEA004750.1	0.12	1.66	3.98	4.63
TEA009297.1	-0.28	1.11	3.7	4.54
TEA001041.1	0.73	1.22	2.56	4.78
TEA032134.1	0.07	1.48	2.65	4.76
BGI_novel_G002248	0.22	1.38	3.12	4.46
TEA029019.1	0.32	1.41	2.86	4.21
BGI_novel_G000845	0.23	1.4	1.8	4.13
TEA000607.1	0.28	1.54	2.04	4.59
TEA012638.1	-0.11	1.36	2.47	4.15
TEA016993.1	0.16	1.48	2.39	4.23
TEA018445.1	0.14	1.71	2.67	4.21
TEA024624.1	0.02	1.57	2.9	4.34
BGI_novel_G003805	-0.01	1.76	2.69	3.78
TEA027345.1	0.01	1.63	2.5	3.81
BGI_novel_G012379	0.09	1.39	2.61	3.71
TEA015017.1	0.06	1.32	2.7	3.67
TEA005749.1	0	1.22	2.68	3.96
TEA012788.1	0.11	1.46	2.73	3.94
BGI_novel_G014982	-0.07	1.46	3.1	3.93
TEA005377.1	-0.08	1.1	3.34	3.89
TEA010412.1	-0.14	1.39	3.51	4.13
TEA022647.1	-0.78	1.11	3.28	4.05
TEA000277.1	-0.53	1.1	2.77	3.87
TEA017284.1	-0.3	1.07	3.01	3.95
TEA025381.1	0.29	0.94	2.35	3.82
TEA030773.1	-0.08	1	2.53	3.83
TEA003948.1	0.11	0.81	2.28	4.35
TEA028655.1	-0.28	0.91	2.45	4.23
TEA023560.1	-0.22	0.59	3.12	4.14
TEA016611.1	-0.05	0.27	2.63	3.87
TEA020212.1	-0.08	0.2	2.5	3.94
BGI_novel_G001800	0.93	-0.54	2.69	4.52
BGI_novel_G010953	0.78	0.86	3.56	2.86
TEA011799.1	0.75	0.47	3.25	3.11
TEA020219.1	-0.21	0.45	2.68	3.29
TEA023621.1	-0.15	0.32	2.94	3.12
TEA008895.1	-0.19	0.57	3.29	3.61
BGI_novel_G007419	-0.06	0.91	2.94	3.57
TEA014105.1	0.12	0.95	3.16	3.52
TEA030475.1	0.25	0.8	3.24	3.05
BGI_novel_G014267	0.24	0.57	2.8	3.28
BGI_novel_G009471	0.15	0.85	2.7	3.38
TEA016076.1	0.3	0.73	2.81	3.44
TEA004225.1	0.66	0.96	3.32	3.9
BGI_novel_G005444	0.35	0.78	3.27	4.27
TEA009900.1	0.29	1	3.28	4.02
TEA021847.1	0.54	1.27	3.01	3.52
BGI_novel_G002393	0.22	1.2	3.15	3.41
TEA028456.1	0.33	1.16	3.2	3.61
TEA025499.1	0.27	1.41	2.83	3.51
TEA029600.1	0.24	1.23	2.69	3.57
TEA015316.1	0.34	1.39	2.97	3.77
TEA029352.1	0.14	1.56	2.98	3.66
BGI_novel_G005155	1.9	0.82	2.4	3.76
BGI_novel_G015011	1.58	1.77	2.13	3.95
BGI_novel_G013931	0.17	1.92	1	4.16
TEA020440.1	0.21	0.51	1.15	3.93
BGI_novel_G009264	0.91	0.99	1.6	3.85
BGI_novel_G014128	0.61	0.96	2.04	4.26
BGI_novel_G009643	-1.17	0.59	1.28	1.38
TEA021068.1	-1.05	0.75	1.31	1.53
TEA032079.1	-1.16	1.02	1.44	1.65
BGI_novel_G005825	-1.03	0.73	1.25	1.84
TEA033462.1	-1.05	0.71	1.28	1.81
BGI_novel_G012887	-0.93	0.97	1.25	1.72
TEA019135.1	-0.89	0.83	1.32	1.75
TEA025874.1	-1.24	1.35	0.88	1.37
TEA027572.1	-1.09	1.41	0.86	1.68
TEA016795.1	-0.92	0.92	0.82	1.76
TEA013686.1	-0.55	1.05	0.99	1.65
TEA023956.1	-0.59	0.96	0.97	1.44
BGI_novel_G015465	-0.85	1.28	0.99	1.45
TEA031646.1	-0.75	1.19	1.12	1.65
TEA028209.1	-1.97	0.96	1.08	2.38
TEA000685.1	-0.96	0.32	0.98	2.12
BGI_novel_G010778	-1.37	0.8	0.96	1.96
BGI_novel_G002794	-1.25	0.65	0.92	1.66
TEA003242.1	-1.05	0.61	1.06	1.81
TEA017225.1	-1.19	0.54	0.97	1.84
TEA012355.1	-1.64	-0.07	0.88	1.67
BGI_novel_G013897	-1.48	0.14	1.09	2.02
TEA011797.1	-1.59	0.31	1.01	1.98
TEA008205.1	-1.71	0.55	1.17	1.69
TEA016703.1	-1.93	0.73	1.07	1.53
TEA016299.1	-1.29	0.52	0.89	1.28
BGI_novel_G009011	-1.64	0.58	1.04	1.42
TEA021764.1	-1.62	0.49	0.88	1.29
TEA004384.1	-1.19	-1.29	2.23	2.1
BGI_novel_G015292	-1.22	-1.32	1.12	1.53
TEA016092.1	-2.04	-0.63	1.23	1.56
TEA031381.1	-0.97	-0.6	0.24	1.52
TEA005090.1	-0.78	-0.32	0.66	1.95
TEA025972.1	-0.7	-0.05	0.45	1.95
TEA024230.1	-1.09	-0.38	0.57	0.81
TEA006699.1	-1.14	-0.23	0.75	0.91
TEA025430.1	-1.15	-0.22	0.68	0.93
TEA014670.1	-0.9	-0.42	0.51	1.13
TEA030097.1	-0.78	-0.25	0.63	1.23
BGI_novel_G000337	-1.03	-0.46	0.86	1.13
TEA000909.1	-0.96	-0.61	1.13	1.18
TEA016130.1	-0.76	-0.49	1.03	1.01
TEA014155.1	-0.72	-0.44	0.79	1.54
TEA019723.1	-0.91	-0.55	1.17	1.53
TEA017628.1	-0.99	-0.54	0.94	1.43
TEA029329.1	-0.91	-0.4	1.01	1.34
BGI_novel_G000707	-0.55	-0.21	1.13	1.23
BGI_novel_G012109	-0.56	-0.04	0.92	1.37
BGI_novel_G001181	-0.58	-0.17	0.87	1.29
TEA030082.1	-0.66	-0.13	0.83	1.28
TEA014359.1	-0.73	0.04	0.83	1.08
TEA006710.1	-0.69	-0.14	1.01	1.2
TEA018449.1	-0.83	-0.15	0.88	1.2
BGI_novel_G009304	-0.98	-0.02	1	1.15
TEA006702.1	-0.88	-0.1	0.97	1.13
TEA012703.1	-1.06	-0.13	0.85	1.34
TEA023941.1	-0.93	0.08	0.8	1.3
TEA004744.1	-0.86	-0.72	1.43	1.29
BGI_novel_G003655	-0.69	-0.86	1.3	1.48
TEA000502.1	-0.63	-0.64	1.21	1.42
TEA031035.1	-0.65	-0.67	1.64	1.86
BGI_novel_G003650	-0.37	-0.74	1.56	1.48
BGI_novel_G003654	-0.61	-0.78	1.72	1.58
BGI_novel_G007783	-0.98	-0.18	1.62	1.68
TEA006101.1	-0.75	-0.3	1.27	1.47
TEA006701.1	-0.66	-0.19	1.3	1.48
BGI_novel_G010070	-1.1	0.27	1.16	1.71
TEA015778.1	-0.89	0.33	1.24	1.77
TEA021877.1	-0.77	0.3	1.14	1.67
TEA026206.1	-0.85	0.36	1.11	1.63
TEA011231.1	-0.89	0.33	1.32	1.36
TEA028069.1	-0.83	0.21	1.55	1.6
TEA003236.1	-1.35	0.05	1.21	1.46
TEA027551.1	-1.19	-0.07	1.2	1.42
TEA019167.1	-1.04	-0.12	1.11	1.79
TEA021578.1	-1.04	-0.21	1.24	1.51
TEA026349.1	-1.1	-0.27	1.09	1.52
TEA012365.1	-0.95	0.57	0.59	1.07
TEA007478.1	-0.88	0.52	0.71	1.19
TEA010243.1	-0.89	0.49	0.78	1.28
TEA002705.1	-0.93	0.6	0.84	1.01
TEA010911.1	-0.95	0.5	0.95	1.2
TEA004281.1	-0.8	0.52	0.87	1.09
TEA018136.1	-0.8	0.58	0.97	1.15
TEA010506.1	-0.69	0.18	0.88	1.41
TEA029401.1	-0.65	0.17	0.78	1.34
TEA025627.1	-0.8	0.37	1.06	1.36
TEA001751.1	-0.92	0.27	0.99	1.29
TEA018406.1	-0.92	0.2	0.93	1.36
TEA009438.1	-0.97	0.49	0.66	1.68
TEA032876.1	-1.02	0.39	0.85	1.49
TEA015902.1	-0.73	0.53	0.64	1.51
BGI_novel_G015734	-0.98	0.63	0.82	1.58
TEA004227.1	-0.81	0.65	0.82	1.49
TEA027120.1	-0.8	0.58	0.82	1.65
BGI_novel_G001505	-0.73	0.35	0.28	1.21
BGI_novel_G007207	-0.72	0.09	0.44	1.22
BGI_novel_G011615	-0.74	0.13	0.49	1.28
TEA030217.1	-1.12	0.22	0.63	1.43
TEA003631.1	-1.24	0.11	0.77	1.23
TEA011208.1	-1.25	0.12	0.63	1.01
TEA009011.1	-0.28	0.48	0.88	1.27
TEA027097.1	-0.22	0.48	0.88	1.28
TEA005392.1	-0.16	0.5	0.78	1.29
TEA008729.1	-0.22	0.49	0.8	1.18
TEA008894.1	-0.15	0.72	0.91	1.19
TEA012291.1	-0.18	0.66	0.92	1.27
TEA031039.1	-0.25	0.63	0.81	1.12
TEA017191.1	-0.17	0.69	0.85	1.07
TEA024649.1	-0.16	0.66	0.85	1.13
TEA015524.1	-0.53	0.47	0.86	1.07
BGI_novel_G002027	-0.55	0.65	1.02	1.09
TEA033383.1	-0.54	0.57	0.98	1.01
TEA031172.1	-0.52	0.8	1.02	1.32
TEA005349.1	-0.43	0.81	0.92	1.25
TEA017328.1	-0.54	0.81	0.89	1.25
BGI_novel_G003930	-0.4	0.67	0.89	1.18
TEA008909.1	-0.34	0.65	0.94	1.13
TEA026813.1	-0.41	0.76	0.84	1.18
TEA027132.1	-0.44	0.72	0.9	1.11
TEA020748.1	-0.32	0.78	1.04	1.07
TEA011847.1	-0.44	0.62	1.11	1.16
TEA000055.1	-0.33	0.6	1	1.11
TEA020000.1	-0.32	0.57	0.97	1.05
TEA018104.1	-0.5	0.53	0.67	1.23
BGI_novel_G008924	-0.48	0.61	0.73	1.05
TEA006313.1	-0.47	0.67	0.61	1.11
BGI_novel_G012527	-0.51	0.32	0.66	1.3
BGI_novel_G012526	-0.66	0.36	0.56	1.06
TEA032127.1	-0.62	0.46	0.47	1.16
TEA032966.1	-0.56	0.45	0.56	1.16
BGI_novel_G008165	-0.43	0.39	0.93	1.44
TEA010950.1	-0.45	0.6	0.86	1.34
TEA020866.1	-0.59	0.56	0.86	1.29
TEA011891.1	-0.39	0.35	0.73	1.05
TEA030717.1	-0.3	0.36	0.67	1.05
TEA001989.1	-0.43	0.44	0.96	1.12
TEA011160.1	-0.3	0.46	0.97	1.1
TEA013056.1	-0.32	0.39	0.92	1.2
TEA010394.1	-0.36	0.42	1.23	1.2
TEA011013.1	-0.44	0.28	1.25	1.11
BGI_novel_G009717	-0.24	0.23	1.13	1
BGI_novel_G014734	-0.24	0.23	1.25	1.08
TEA012615.1	-0.22	0.1	1.13	1.14
BGI_novel_G010369	-0.37	0.13	1.13	1.03
TEA004082.1	-0.33	0.17	1.08	1.12
BGI_novel_G001700	-0.43	0.15	1.26	1.32
TEA013040.1	-0.55	0.13	1.28	1.32
TEA020211.1	-0.68	0.31	1.06	1.11
TEA031723.1	-0.48	0.25	1.1	0.97
TEA012344.1	-0.52	0.26	0.73	1.12
TEA002802.1	-0.59	0.18	0.63	1.05
TEA008301.1	-0.6	0.11	0.74	1.03
TEA002858.1	-0.46	-0.12	0.65	1.15
TEA002678.1	-0.36	-0.17	0.84	1.03
TEA021049.1	-0.48	-0.15	0.86	1.07
TEA018963.1	-0.32	0.31	0.81	1.27
BGI_novel_G016516	-0.19	0.24	0.77	1.31
TEA009333.1	-0.17	0.15	0.75	1.28
BGI_novel_G013989	-0.37	0.18	1.01	1.24
TEA018935.1	-0.36	0.07	0.73	1.2
TEA023209.1	-0.28	-0.03	0.84	1.18
TEA012395.1	-0.12	0.04	0.64	1.27
BGI_novel_G008373	0.05	0.06	0.77	1.25
TEA010600.1	0.05	0.16	0.67	1.2
BGI_novel_G006570	-0.04	0.1	0.97	1.12
TEA018393.1	-0.02	0.28	0.97	1.11
TEA013978.1	-0.19	0.14	0.81	1.02
TEA022488.1	-0.19	0.22	0.99	1.07
TEA006456.1	-0.23	0.13	0.92	1.18
TEA014296.1	-0.25	0.24	0.83	1.16
TEA028786.1	-0.29	0.79	0.04	1.67
TEA022222.1	-0.17	0.27	0.04	1.03
TEA018310.1	-0.35	0.77	0.39	1.05
TEA020269.1	-0.39	0.58	0.15	1.02
TEA011057.1	-0.05	0.83	0.41	1.07
BGI_novel_G011860	0.01	0.81	0.52	1.09
TEA016737.1	-0.06	0.81	0.54	1.08
BGI_novel_G006049	-0.1	0.66	0.54	1.04
TEA005440.1	-0.19	0.78	0.52	1.02
TEA017688.1	0.11	0.61	0.64	1.02
TEA015797.1	0.06	0.63	0.76	1.06
TEA028627.1	0.08	0.74	0.76	1.03
BGI_novel_G012895	-0.15	0.6	0.63	1.15
TEA008199.1	-0.13	0.74	0.7	1.14
BGI_novel_G001194	-0.07	0.63	0.74	1.09
TEA015048.1	-0.04	0.72	0.74	1.05
TEA023723.1	0.01	0.7	0.69	1.1
BGI_novel_G010810	-0.24	0.38	0.44	1.08
TEA016026.1	-0.11	0.2	0.42	1.05
TEA029744.1	-0.16	0.31	0.76	1
TEA030737.1	-0.19	0.38	0.75	1.06
BGI_novel_G009934	-0.02	0.46	0.72	1.07
TEA022476.1	-0.02	0.46	0.72	1.05
TEA019404.1	-0.04	0.38	0.79	1.1
TEA030586.1	-0.05	0.35	0.78	1.06
TEA027091.1	0.06	0.21	0.6	1.02
TEA003037.1	-0.07	0.49	0.54	1.05
TEA022369.1	0.06	0.48	0.54	1.06
BGI_novel_G013909	0.2	0.95	0.48	1.26
TEA003470.1	0.04	0.85	0.68	1.05
TEA033414.1	0.05	0.92	0.61	1.03
TEA016195.1	0.15	0.93	0.73	1.01
TEA017971.1	0.11	0.94	0.68	1.12
BGI_novel_G015063	0.17	0.68	0.48	1.06
BGI_novel_G003494	0.32	0.66	0.54	1.06
TEA011836.1	0.32	0.58	0.55	1.08
TEA019325.1	0.31	0.79	0.61	1.18
TEA031479.1	0.35	0.82	0.68	1.22
TEA006843.1	0.36	0.82	0.76	1.09
TEA014817.1	0.31	0.89	0.7	1.1
BGI_novel_G014472	0.48	0.87	0.65	1.13
TEA027872.1	0.46	0.9	0.66	1.03
TEA029955.1	0.39	0.58	1.06	1.22
TEA008645.1	0.33	0.38	1	1.22
BGI_novel_G010825	0.47	0.39	1.03	1.27
TEA022388.1	0.37	0.46	1.07	1.3
TEA001650.1	0.4	0.52	1.01	0.98
BGI_novel_G016288	0.42	0.39	1	1.03
TEA003342.1	0.4	0.47	0.93	1.06
TEA007716.1	0.37	0.62	0.97	1.11
TEA028756.1	0.32	0.63	0.97	1.06
TEA029802.1	0.51	0.59	0.94	1.07
TEA031434.1	0.44	0.63	0.97	1.04
TEA026873.1	0.25	0.26	0.77	1.17
TEA023188.1	0.15	0.28	1.01	1.03
TEA029804.1	0.31	0.21	0.93	1.08
TEA033716.1	0.25	0.32	0.88	1.02
BGI_novel_G012374	0.22	0.36	0.66	1.05
TEA000628.1	0.3	0.47	0.72	1.03
TEA030251.1	0.24	0.52	0.67	1.02
TEA027942.1	0.41	0.44	0.86	1.18
TEA028080.1	0.36	0.54	0.8	1.19
TEA012017.1	0.34	0.65	0.85	1.02
TEA021392.1	0.31	0.59	0.73	1.09
TEA000553.1	0.29	0.54	0.83	1.08
TEA031045.1	0.25	0.55	0.8	1.02
TEA019309.1	0.11	0.7	0.82	1.26
TEA016608.1	0.28	0.68	0.78	1.27
TEA027676.1	0.19	0.7	0.74	1.29
TEA001157.1	0	0.58	0.7	1.31
TEA032884.1	0	0.55	0.75	1.38
TEA032246.1	0.06	0.59	0.72	1.19
TEA005489.1	0.07	0.46	0.82	1.24
TEA006011.1	0	0.54	0.83	1.25
TEA012277.1	0.09	0.54	1.02	0.92
TEA001466.1	0.09	0.51	1.05	1
TEA008311.1	0.1	0.5	1.05	1.01
TEA010979.1	0.05	0.41	1.12	1.02
TEA018293.1	0.09	0.44	1.14	1.1
TEA028290.1	0.07	0.46	1.1	1.06
TEA000308.1	0.12	0.38	0.93	1.04
TEA028006.1	0.06	0.42	0.94	1.05
TEA022871.1	-0.01	0.41	0.99	1.08
TEA026842.1	-0.01	0.44	0.96	1.01
TEA013073.1	0.04	0.4	0.92	1.23
TEA032222.1	-0.08	0.56	1	1.07
TEA026080.1	-0.08	0.53	1	1.21
TEA029677.1	-0.08	0.44	0.98	1.12
TEA003760.1	0.13	0.77	0.89	1.01
TEA016050.1	0.18	0.76	0.89	1.07
TEA008264.1	0.11	0.73	0.83	1.15
BGI_novel_G014878	0.09	0.77	0.82	1.1
BGI_novel_G015661	0.06	0.78	0.83	1.11
BGI_novel_G003492	0.08	0.67	0.98	1.04
TEA001452.1	-0.01	0.71	0.99	1.04
TEA018206.1	0.05	0.72	1.03	1.08
TEA013712.1	0.09	0.61	0.88	1.01
TEA033007.1	0.11	0.57	0.94	1.09
TEA030871.1	0.15	0.55	1.05	1.16
TEA005800.1	0.15	0.55	1.12	1.04
TEA009096.1	0.2	0.58	1.06	1.02
TEA013842.1	0.23	0.65	1.07	1.05
TEA019451.1	0.27	0.66	1.06	1.05
TEA026330.1	0.25	0.67	1.05	1.16
TEA018663.1	0.22	0.74	1	1.15
TEA019131.1	0.23	0.68	0.99	1.17
BGI_novel_G000654	-0.17	0.44	1.72	0.93
TEA006987.1	-0.02	0.09	1.9	1.16
TEA026969.1	0.42	0.19	1.39	0.94
TEA002135.1	0.21	0.3	1.67	1
TEA032823.1	0.37	0.1	1.69	1.02
TEA031507.1	0.48	-0.09	1.6	1.14
TEA008747.1	0.54	0.16	1.86	1.28
TEA015146.1	0.74	0.31	1.73	1.15
TEA001140.1	0.15	-0.34	1.17	0.61
TEA031706.1	-0.3	-0.01	1.05	0.88
TEA011751.1	-0.17	-0.05	1.11	0.82
TEA026638.1	-0.24	0.07	1.17	0.78
TEA013001.1	-0.11	-0.17	1	1.02
BGI_novel_G000057	0.05	-0.22	1	1.05
TEA007084.1	0.11	-0.2	1.13	1.01
TEA025716.1	-0.04	0.51	1.08	0.45
TEA013049.1	-0.19	0.27	1.01	0.76
BGI_novel_G000728	0.07	0.33	1.09	0.69
TEA012028.1	0.05	0.31	1.08	0.86
TEA019782.1	0.01	0.32	1.06	0.96
BGI_novel_G010806	0.24	0.09	1.21	0.87
TEA020726.1	0.2	0.02	1.19	0.81
BGI_novel_G013718	0.46	0.01	1.19	0.82
TEA026632.1	0.3	-0.11	1.08	0.89
TEA000864.1	0.37	0.23	1.04	0.92
TEA019397.1	0.46	0.2	1.1	0.97
TEA014979.1	0.22	0.07	1.05	0.92
BGI_novel_G003098	0.22	0.17	1.14	0.98
TEA026865.1	0.33	0.15	1.11	1.01
TEA012617.1	0.22	0.57	1.26	0.99
TEA014719.1	0.2	0.47	1.14	0.94
BGI_novel_G002988	0.3	0.54	1	0.87
TEA023174.1	0.26	0.46	1.01	0.78
TEA003419.1	0.29	0.38	1.05	0.79
TEA031348.1	0.25	0.38	1.02	0.86
TEA017171.1	0.35	0.36	1.03	0.94
TEA001472.1	0.3	0.44	1.18	1.01
TEA002840.1	0.36	0.42	1.13	1.04
TEA032405.1	0.28	0.41	1.03	1.1
TEA029273.1	0.26	0.44	1.1	1.03
TEA005682.1	0.28	0.49	1.03	0.99
TEA028936.1	0.28	0.42	1.03	1
TEA028572.1	0.69	0.35	1.01	0.72
TEA015223.1	0.72	0.21	1.11	0.81
TEA017218.1	0.65	0.24	1.14	0.73
TEA018704.1	0.57	0.48	1.02	0.81
TEA033504.1	0.51	0.53	1	0.77
BGI_novel_G011248	0.5	0.4	1.09	0.72
BGI_novel_G013719	0.35	0.38	1.12	0.72
BGI_novel_G004104	0.16	0.14	1.26	1.37
TEA010764.1	0.16	0.01	1.16	1.38
TEA015212.1	0.23	0.1	1.39	1.27
TEA019140.1	0.23	0.13	1.43	1.32
TEA011319.1	0.33	0.23	1.23	1.27
TEA012679.1	0.28	0.17	1.26	1.2
BGI_novel_G006788	0.11	0.32	1.46	1.36
TEA012035.1	0.09	0.33	1.36	1.38
BGI_novel_G012467	0.05	0.41	1.35	1.27
TEA015135.1	0.12	0.36	1.25	1.27
TEA015120.1	0.04	0.25	1.21	1.1
TEA029800.1	0.02	0.38	1.11	1.34
BGI_novel_G013744	-0.02	0.26	1.14	1.33
TEA025868.1	0.01	0.29	1.11	1.27
BGI_novel_G003636	0.08	0.1	0.92	1.57
TEA000868.1	0.1	0.06	1.26	1.65
TEA009176.1	0	-0.01	1.2	1.74
TEA002910.1	0.06	0.18	1.44	1.54
TEA017986.1	0.03	0.13	1.36	1.47
BGI_novel_G016184	-0.04	0.31	1.28	1.59
BGI_novel_G013506	0	0.3	1.23	1.47
TEA016215.1	-0.04	0.31	1.24	1.49
BGI_novel_G009718	-0.08	0.39	1.34	1.29
TEA017458.1	-0.1	0.25	1.35	1.37
TEA021284.1	-0.3	0.27	1.28	1.37
TEA031708.1	-0.19	0.2	1.2	1.37
BGI_novel_G002227	-0.1	0.24	1.24	1.32
BGI_novel_G002228	-0.1	0.24	1.24	1.32
TEA013359.1	0	-0.49	1.4	1.78
TEA017905.1	0.11	-0.54	1.63	1.66
TEA013537.1	0.38	-0.17	1.81	1.58
TEA017061.1	0.43	-0.06	1.48	1.69
BGI_novel_G009274	-0.2	-0.1	1.6	1.27
TEA024862.1	-0.36	-0.29	1.43	1.55
BGI_novel_G007785	-0.19	0.06	1.84	1.52
TEA001906.1	-0.26	0.19	1.7	1.6
BGI_novel_G007786	-0.01	-0.17	1.58	1.53
BGI_novel_G008541	-0.06	-0.13	1.5	1.58
TEA017714.1	0.1	-0.02	1.64	1.45
TEA018289.1	0.11	-0.13	1.68	1.58
TEA023503.1	0.15	0.23	1.5	1.69
TEA006962.1	-0.12	0.21	1.57	1.78
TEA002116.1	-0.07	0.19	1.43	1.76
TEA003224.1	0.03	0.18	1.52	1.82
BGI_novel_G004165	0.41	0.05	0.37	1.21
TEA027458.1	0.23	-0.01	0.63	1.24
BGI_novel_G004449	0.53	-0.4	0.53	1.35
TEA031848.1	0.31	-0.42	0.77	1.28
BGI_novel_G006366	0.87	0	1.26	1.5
TEA005618.1	0.86	-0.09	1.52	1.53
TEA025143.1	0.87	0.26	1.36	1.31
TEA028180.1	0.85	0	1.27	1.1
BGI_novel_G006747	0.61	0.14	1.19	1.23
BGI_novel_G000690	0.55	0.07	0.97	1.28
BGI_novel_G002819	0.58	-0.04	1.11	1.43
TEA002093.1	1.1	-0.25	1.03	1.26
TEA007385.1	0.95	-0.14	0.85	1.09
BGI_novel_G011882	-0.12	0.41	1.6	1.4
BGI_novel_G007784	-0.19	0.56	1.58	1.38
TEA026068.1	-0.16	0.53	1.61	1.41
TEA031070.1	-0.24	0.54	1.41	1.37
TEA015938.1	-0.05	0.6	1.4	1.45
TEA030471.1	-0.16	0.69	1.46	1.46
TEA032959.1	-0.61	0.52	1.52	1.44
TEA023721.1	-0.45	0.2	1.59	1.45
TEA022440.1	-0.34	0.37	1.44	1.52
TEA001123.1	-0.41	0.3	1.53	1.59
TEA026462.1	-0.39	0.27	1.54	1.49
TEA016870.1	-0.39	0.78	1.38	1.76
BGI_novel_G010408	-0.51	0.65	1.41	1.84
TEA010797.1	-0.45	0.72	1.46	1.8
BGI_novel_G002531	-0.53	0.79	1.47	1.9
TEA000602.1	-0.51	0.68	1.53	1.9
TEA031789.1	-0.46	0.52	1.22	1.88
TEA003052.1	-0.66	0.49	1.41	1.79
TEA008601.1	-0.54	0.5	1.3	1.83
TEA012777.1	-0.56	0.55	1.31	1.77
TEA029053.1	-0.41	0.3	1.53	1.79
TEA000311.1	-0.21	0.3	1.44	1.67
TEA008526.1	-0.19	0.37	1.44	1.64
TEA020129.1	-0.19	0.36	1.3	1.75
TEA021767.1	-0.32	0.39	1.3	1.66
TEA012108.1	-0.33	0.6	1.29	1.73
TEA033020.1	-0.18	0.56	1.39	1.74
BGI_novel_G005659	-0.23	0.49	1.33	1.78
TEA030980.1	-0.21	0.51	1.31	1.78
BGI_novel_G016478	-0.47	0.55	1.52	1.94
TEA000978.1	-0.26	0.56	1.57	1.96
BGI_novel_G012290	-0.35	0.5	1.58	1.94
TEA012389.1	-0.38	0.55	1.56	1.93
TEA021715.1	-0.51	0.72	1.28	1.42
TEA008857.1	-0.37	0.65	1.17	1.58
TEA033499.1	-0.44	0.55	1.26	1.56
BGI_novel_G001532	-0.65	0.73	1.16	1.17
TEA003751.1	-0.77	0.74	1.09	1.44
TEA012362.1	-0.72	0.71	1.23	1.34
BGI_novel_G000109	-0.38	1.24	1.49	1.64
TEA025779.1	-0.54	1.14	1.58	1.67
BGI_novel_G005577	-0.3	1.05	1.57	1.49
BGI_novel_G015532	-0.38	1.08	1.36	1.46
TEA031329.1	-0.29	1.17	1.38	1.57
BGI_novel_G000807	-0.4	0.94	1.35	1.71
TEA022714.1	-0.31	1.01	1.35	1.63
BGI_novel_G001516	-0.25	1.03	1.54	1.65
TEA004465.1	-0.26	0.99	1.45	1.57
TEA028697.1	-0.28	0.93	1.45	1.68
BGI_novel_G015838	-0.47	0.92	1.26	1.79
BGI_novel_G002793	-0.51	1.03	1.16	1.7
TEA014942.1	-0.5	0.98	1.21	1.66
TEA026895.1	-0.65	0.94	1.39	1.44
TEA008919.1	-0.66	0.74	1.27	1.59
TEA027777.1	-0.73	0.76	1.37	1.53
TEA016950.1	-0.57	0.79	1.16	1.59
TEA019442.1	-0.64	0.91	1.23	1.6
TEA015016.1	-0.31	0.79	0.67	1.94
TEA018426.1	-0.4	0.96	0.67	2.02
TEA010671.1	-0.45	0.65	0.58	1.63
TEA013050.1	-0.46	0.6	0.83	1.62
BGI_novel_G004932	-0.2	0.76	0.84	1.58
TEA027023.1	-0.28	0.63	0.95	1.45
BGI_novel_G003019	-0.4	0.74	0.74	1.41
TEA007887.1	-0.19	0.69	0.61	1.39
TEA026108.1	-0.32	-0.1	1.09	2.15
TEA021363.1	-0.41	0.06	1.27	1.83
TEA018446.1	-0.31	-0.03	1.28	1.53
TEA015640.1	-0.19	0.06	1.27	1.62
TEA024532.1	-0.13	0.03	1.29	1.54
TEA004929.1	-0.23	0.45	1.29	2.1
BGI_novel_G011949	-0.32	0.53	1.37	2.21
TEA001622.1	-0.21	0.61	1.47	2.23
TEA016273.1	-0.06	0.48	1.55	1.89
BGI_novel_G005650	-0.12	0.53	1.45	2.03
BGI_novel_G011578	-0.02	0.42	1.41	2
TEA004195.1	-0.09	0.4	1.38	2.21
BGI_novel_G007746	0.01	0.33	1.5	2.12
TEA010178.1	-0.08	0.33	1.54	2.23
TEA011574.1	0.07	0.64	1.29	1.88
TEA032543.1	0.08	0.61	1.02	1.88
TEA015915.1	-0.08	0.71	1.27	2.1
BGI_novel_G000020	0.08	0.68	1.03	2.1
TEA029385.1	0.21	0.65	1.18	2.1
BGI_novel_G003856	-0.18	0.61	1.11	2.15
TEA031945.1	-0.32	0.59	1.09	2
TEA003091.1	-0.31	0.8	1.46	2.02
TEA016182.1	-0.33	0.96	1.31	2.02
TEA024471.1	0.3	0.43	1.67	1.97
TEA003629.1	0.37	0.43	1.63	2.11
TEA014998.1	0.38	0.5	1.72	2.09
BGI_novel_G003990	0.25	0.46	1.75	1.76
BGI_novel_G015764	0.35	0.39	1.67	1.79
BGI_novel_G009935	0.22	0.16	1.7	1.98
TEA018189.1	0.32	0.23	1.51	1.92
BGI_novel_G003381	0.82	0.29	1.16	1.6
TEA019999.1	0.48	0.32	1.28	1.62
TEA016600.1	0.55	0.54	1.26	1.53
BGI_novel_G016105	0.61	0.47	1.42	1.47
TEA024496.1	0.54	0.52	1.44	1.5
BGI_novel_G000507	0.79	0.64	1.49	1.8
TEA026530.1	0.88	0.54	1.43	1.64
TEA015238.1	0.53	0.49	1.77	1.7
TEA030827.1	0.69	0.63	1.72	1.72
TEA003607.1	0.57	0.71	1.5	1.95
TEA008333.1	0.53	0.59	1.5	1.71
TEA016545.1	0.46	0.67	1.44	1.7
TEA009848.1	0.25	0.66	1.67	1.28
BGI_novel_G010005	0.35	0.62	1.57	1.39
TEA031420.1	0.5	0.54	1.53	1.37
BGI_novel_G010860	0.46	0.44	1.64	1.47
TEA010304.1	0.32	0.57	1.63	1.6
TEA028927.1	0.36	0.55	1.66	1.48
TEA032194.1	0.36	0.52	1.71	1.56
TEA006040.1	0.52	0.95	1.46	1.45
TEA006642.1	0.55	0.94	1.44	1.33
TEA008748.1	0.5	0.99	1.44	1.36
TEA024721.1	0.45	0.85	1.53	1.28
TEA030390.1	0.42	0.9	1.58	1.4
BGI_novel_G004408	0.72	0.74	1.64	1.34
TEA012493.1	0.78	0.72	1.65	1.36
TEA005521.1	0.77	0.55	1.57	1.36
TEA009801.1	0.79	0.53	1.48	1.27
TEA011000.1	0.38	0.78	1.24	1.43
TEA015535.1	0.33	0.82	1.24	1.57
TEA026171.1	0.34	0.9	1.29	1.51
BGI_novel_G001686	0.24	0.84	1.1	1.66
BGI_novel_G006219	0.25	0.72	1.09	1.52
BGI_novel_G013626	0.24	0.79	1.4	1.75
TEA009809.1	0.22	0.66	1.43	1.63
TEA020498.1	0.28	0.79	1.49	1.39
TEA026531.1	0.2	0.75	1.42	1.38
TEA016313.1	0.31	0.91	1.41	1.41
TEA032752.1	0.25	0.91	1.31	1.41
TEA006786.1	-0.12	0.79	1.58	1.65
TEA007836.1	0.09	0.81	1.52	1.7
TEA033824.1	-0.02	0.79	1.35	1.55
TEA000028.1	-0.02	0.92	1.37	1.61
TEA017810.1	0.04	0.93	1.32	1.64
TEA019548.1	-0.04	0.83	1.2	1.71
TEA012685.1	0.05	0.76	1.37	1.72
TEA016525.1	0.12	0.79	1.25	1.71
TEA021356.1	0.07	0.57	1.56	1.64
BGI_novel_G000933	0.14	0.37	1.52	1.79
TEA020014.1	0.05	0.45	1.51	1.82
TEA008511.1	0.09	0.46	1.37	1.43
TEA008851.1	0.02	0.47	1.34	1.47
TEA008877.1	-0.07	0.47	1.32	1.49
TEA018200.1	-0.01	0.4	1.29	1.46
TEA014079.1	0.18	0.51	1.24	1.54
TEA023353.1	0.11	0.53	1.22	1.56
BGI_novel_G014820	0.1	0.66	1.41	1.49
TEA005805.1	0.15	0.62	1.32	1.57
TEA026804.1	-0.28	0.41	1.2	1.44
TEA028279.1	-0.25	0.47	1.21	1.35
TEA030223.1	-0.16	0.52	1.01	1.31
TEA032458.1	-0.13	0.47	1.1	1.26
TEA017374.1	-0.3	0.53	1.04	1.24
TEA026818.1	-0.34	0.46	1	1.36
TEA014081.1	0	0.66	1.08	1.41
TEA022905.1	0.08	0.67	1.15	1.49
TEA012505.1	-0.01	0.71	1.1	1.62
TEA031212.1	-0.06	0.58	1.15	1.61
TEA007711.1	-0.09	0.69	1.26	1.41
TEA028281.1	-0.08	0.78	1.26	1.34
TEA022819.1	-0.25	0.72	1.24	1.51
TEA019453.1	-0.11	0.58	1.31	1.53
TEA025185.1	-0.09	0.62	1.24	1.51
BGI_novel_G015364	-0.21	0.64	1.19	1.42
TEA001110.1	-0.14	0.56	1.17	1.46
BGI_novel_G011278	-0.32	0.95	0.98	1.45
TEA031327.1	-0.28	0.85	1.09	1.52
BGI_novel_G002530	-0.11	0.97	1.04	1.64
TEA014886.1	-0.09	1.1	1.09	1.5
TEA031729.1	-0.12	1	1.02	1.47
TEA016242.1	-0.22	1	1.07	1.27
TEA028470.1	-0.26	0.96	1.13	1.2
BGI_novel_G000800	-0.23	0.94	1.12	1.22
BGI_novel_G000801	-0.23	0.94	1.12	1.22
BGI_novel_G002173	-0.06	0.97	1.18	1.22
TEA021406.1	-0.15	1.03	1.18	1.35
BGI_novel_G006388	-0.26	0.79	1.29	1.38
TEA008672.1	-0.33	0.7	1.3	1.32
BGI_novel_G014483	-0.32	0.91	1.26	1.42
TEA028937.1	-0.38	0.84	1.13	1.29
BGI_novel_G004450	0.53	0.7	1.32	1.35
TEA007529.1	0.48	0.62	1.31	1.35
TEA013346.1	0.51	0.75	1.23	1.38
TEA014586.1	0.53	0.78	1.27	1.3
TEA026956.1	0.55	0.73	1.29	1.26
TEA006575.1	0.34	0.72	1.17	1.11
TEA022375.1	0.45	0.64	1.19	1.06
TEA028913.1	0.47	0.66	1.12	1.13
TEA011271.1	0.41	0.53	1.28	1.14
TEA029768.1	0.45	0.47	1.23	1.22
TEA033575.1	0.44	0.51	1.21	1.24
TEA000525.1	0.44	0.57	1.28	1.2
TEA025860.1	0.51	0.56	1.27	1.23
TEA006822.1	0.28	0.54	1.18	1.24
TEA010749.1	0.29	0.64	1.27	1.2
TEA028029.1	0.31	0.67	1.2	1.19
TEA030501.1	0.26	0.59	1.43	1.32
BGI_novel_G004604	0.15	0.46	1.41	1.34
BGI_novel_G007004	0.14	0.53	1.34	1.25
TEA000051.1	0.35	0.38	1.29	1.15
TEA000610.1	0.31	0.39	1.39	1.15
BGI_novel_G010133	0.24	0.53	1.23	1.33
TEA002798.1	0.29	0.48	1.27	1.34
TEA018159.1	0.36	0.5	1.32	1.26
TEA020626.1	0.37	0.47	1.22	1.3
TEA030524.1	0.38	0.48	1.25	1.25
BGI_novel_G011347	0.29	0.53	1.21	1.56
TEA029698.1	0.36	0.56	1.11	1.49
TEA011020.1	0.14	0.76	1.15	1.32
TEA033724.1	0.17	0.73	1.23	1.37
TEA033741.1	0.09	0.59	1.21	1.26
TEA007534.1	0.06	0.63	1.16	1.31
TEA018941.1	0.09	0.56	1.12	1.32
TEA010813.1	0.26	0.69	0.92	1.44
TEA032116.1	0.33	0.63	0.89	1.5
BGI_novel_G010179	0.45	0.71	0.79	1.3
BGI_novel_G012875	0.38	0.7	0.89	1.2
TEA028716.1	0.37	0.77	0.89	1.27
BGI_novel_G004032	0.56	0.83	1.05	1.48
TEA003577.1	0.55	0.76	0.89	1.41
TEA006682.1	0.29	0.72	1.12	1.35
TEA027002.1	0.31	0.78	1.03	1.29
TEA033460.1	0.28	0.84	1.08	1.32
TEA010589.1	0.31	0.86	0.95	1.41
TEA012252.1	0.33	0.86	1.07	1.44
TEA012502.1	0.35	0.91	1.11	1.35
TEA008310.1	0.36	0.84	0.88	1.18
TEA025979.1	0.39	0.85	0.97	1.26
TEA012379.1	0.35	0.98	1.04	1.22
TEA005456.1	0.27	0.85	1.03	1.26
TEA025572.1	0.27	0.89	0.99	1.22
TEA007470.1	0.27	0.82	0.88	1.08
TEA014885.1	0.3	0.81	0.85	1.09
TEA012479.1	0.18	0.93	0.92	1.12
TEA013292.1	0.29	0.93	0.85	1.22
TEA014264.1	0.21	0.91	0.96	1.26
TEA021900.1	0.2	0.93	0.87	1.29
TEA005121.1	0.33	0.96	1.34	1.15
TEA019566.1	0.42	1.02	1.27	1.27
TEA019233.1	0.36	0.91	1.22	1.29
TEA024318.1	0.48	0.89	1.19	1.34
BGI_novel_G006261	0.49	0.83	1.15	1.08
TEA012381.1	0.33	0.88	1.16	1.17
TEA003436.1	0.44	0.83	1.22	1.15
TEA033602.1	0.43	0.85	1.18	1.22
TEA015043.1	0.31	1.08	1.14	1.31
TEA032056.1	0.33	1.03	1.09	1.28
BGI_novel_G005725	0.18	1.01	1	1.28
TEA001719.1	0.17	1.05	1.04	1.2
TEA024943.1	0.16	1.24	1.07	1.29
TEA028473.1	0.11	1.28	1.1	1.17
TEA024623.1	0.05	1.11	1.15	1.33
TEA007891.1	0.1	1.14	1.06	1.29
TEA021503.1	0.05	1.17	1.03	1.37
TEA006463.1	0.05	0.99	1.16	1.37
TEA011962.1	0.08	0.92	1.15	1.34
TEA019388.1	0.03	0.93	1.14	1.51
BGI_novel_G013231	-0.03	0.9	1.2	1.49
TEA030651.1	0.01	0.88	1.25	1.45
TEA021390.1	-0.01	0.93	1.38	1.18
TEA026204.1	-0.01	1.13	1.42	1.27
TEA031549.1	-0.09	1.06	1.33	1.39
BGI_novel_G008549	-0.08	1	1.32	1.37
BGI_novel_G008550	-0.08	1	1.32	1.37
TEA011880.1	0.32	1.04	1.33	1.3
TEA016865.1	0.24	1.08	1.29	1.27
TEA003713.1	0.24	1.16	1.25	1.38
TEA007551.1	0.17	1.01	1.26	1.37
TEA001773.1	0.4	1.23	1.31	1.55
BGI_novel_G000481	0.22	1.25	1.2	1.54
TEA031800.1	0.38	1.24	1.14	1.48
TEA014390.1	0.45	1.07	1.26	1.43
TEA029407.1	0.46	1.07	1.17	1.49
TEA033870.1	0.34	1.03	1.18	1.48
TEA016897.1	0.33	0.99	1.12	1.57
TEA025358.1	0.39	0.97	1.2	1.57
TEA006321.1	0.11	1.14	0.98	1.69
BGI_novel_G011141	0.38	1.06	1.01	1.47
TEA000783.1	0.29	1.14	1	1.34
TEA011595.1	0.28	1.16	1.01	1.42
TEA012544.1	0.3	1.2	1.03	1.48
TEA010893.1	0.23	0.95	0.95	1.55
TEA017771.1	0.12	1.03	0.91	1.42
TEA032029.1	0.2	1.03	0.99	1.38
TEA002481.1	0.5	1.08	0.69	1.55
TEA002315.1	0.5	1.27	0.76	1.33
TEA023938.1	0.53	1.2	0.88	1.43
BGI_novel_G016104	0.72	0.96	0.86	1.19
TEA026176.1	0.72	0.99	0.86	1.24
TEA012076.1	0.68	1.01	0.98	1.24
TEA015372.1	0.65	1	0.94	1.35
TEA005565.1	0.54	1.04	0.91	1.21
TEA028711.1	0.56	1.14	0.99	1.24
TEA000844.1	0.5	1.1	1.01	1.15
TEA011699.1	0.56	1.1	0.99	1.14
TEA024997.1	0.46	1.04	1.11	1.25
TEA029577.1	0.49	1.03	1.01	1.35
TEA006784.1	0.39	1.04	0.92	1.84
TEA025965.1	0.44	0.88	0.7	1.84
TEA011900.1	0.29	1.04	0.88	1.35
TEA026834.1	0.25	1.19	0.8	1.35
TEA022683.1	0.16	0.99	0.73	1.37
TEA031489.1	0.36	1.04	0.66	1.34
BGI_novel_G009331	0.22	1	0.57	1.54
BGI_novel_G006367	0.4	0.89	0.57	1.5
TEA022489.1	0.35	0.81	0.76	1.53
TEA004477.1	0.04	0.88	1.58	2.3
TEA013515.1	0.06	0.85	1.66	2.08
TEA014470.1	0.1	0.84	1.71	2.08
TEA003258.1	0.17	0.97	1.8	2.12
TEA007283.1	0.06	1.08	1.82	1.98
TEA015061.1	-0.05	0.99	1.77	2.23
TEA016515.1	-0.1	1.08	1.85	2.18
TEA015527.1	-0.12	1.02	1.83	2.03
TEA010751.1	-0.01	0.91	1.81	2.04
TEA027131.1	-0.13	0.9	1.75	2.12
TEA011150.1	-0.02	1.28	1.74	2.03
TEA029261.1	0.17	1.22	1.76	2.1
BGI_novel_G000056	0.11	1.14	2	2.25
TEA005548.1	0.08	1.09	1.93	2.12
TEA007266.1	-0.09	1.1	1.99	2.28
TEA014653.1	-0.04	1.27	1.95	2.17
TEA022449.1	-0.1	1	2.04	1.73
TEA027314.1	-0.02	1.05	1.78	1.5
TEA002414.1	-0.14	1.36	1.77	1.65
TEA010572.1	-0.12	1.3	1.59	1.46
TEA007961.1	0.14	1.04	1.55	1.71
TEA017702.1	0.22	1.07	1.66	1.73
TEA013522.1	0.08	1.12	1.46	1.53
TEA005556.1	0.02	1.06	1.46	1.73
TEA031784.1	-0.02	1.02	1.49	1.66
BGI_novel_G003016	-0.2	1.09	1.28	1.85
TEA024384.1	-0.3	1.28	1.26	1.86
TEA008241.1	-0.2	1.27	1.16	1.68
TEA026489.1	-0.32	1.14	1.16	1.78
TEA017261.1	-0.25	1.01	1.18	1.72
TEA018895.1	-0.2	1.06	1.07	1.81
TEA018726.1	-0.25	1.1	1.52	1.88
TEA027910.1	-0.07	1.24	1.5	1.85
BGI_novel_G003017	-0.1	1.2	1.45	2.15
BGI_novel_G003018	-0.1	1.2	1.45	2.15
BGI_novel_G000242	-0.12	1.11	1.68	1.95
BGI_novel_G015960	-0.11	1.13	1.66	2.15
BGI_novel_G009596	-0.01	0.96	1.38	1.88
TEA018400.1	-0.02	0.88	1.29	1.84
TEA027778.1	0.03	1.03	1.21	1.87
BGI_novel_G013012	-0.09	0.99	1.25	1.81
TEA011644.1	-0.06	1.01	1.26	1.79
BGI_novel_G013782	0.17	0.96	1.41	1.94
TEA029197.1	0.1	1	1.31	1.97
TEA010169.1	-0.03	0.92	1.53	1.91
BGI_novel_G014560	-0.02	1.05	1.55	1.9
TEA015641.1	0.03	1.07	1.55	2
TEA031700.1	0.6	1.04	1.44	1.54
TEA011697.1	0.63	1.18	1.53	1.63
TEA020379.1	0.56	1.16	1.58	1.5
TEA014660.1	0.41	1.1	1.76	1.54
TEA024373.1	0.36	1.01	1.52	1.46
TEA031628.1	0.4	1.08	1.55	1.46
TEA005513.1	0.58	0.98	1.35	1.71
TEA012254.1	0.58	1.08	1.31	1.61
TEA007259.1	0.31	1.01	1.32	1.72
BGI_novel_G005946	0.39	1.07	1.48	1.63
TEA012622.1	0.39	0.97	1.44	1.66
BGI_novel_G015807	0.51	0.9	1.41	1.81
TEA028430.1	0.53	0.98	1.41	1.81
TEA030812.1	0.56	0.98	1.55	1.8
BGI_novel_G004526	0.58	1.07	1.43	1.76
TEA017392.1	0.66	1.02	1.47	1.76
BGI_novel_G008299	0.58	0.83	1.36	1.53
BGI_novel_G009524	0.53	0.82	1.42	1.54
TEA021247.1	0.44	0.91	1.54	1.63
TEA029549.1	0.46	0.8	1.46	1.69
TEA000390.1	0.38	0.95	1.56	1.98
TEA032890.1	0.29	0.94	1.54	1.92
BGI_novel_G002811	0.31	0.97	1.6	2.1
TEA007736.1	0.33	0.87	1.47	2.08
TEA029265.1	0.47	1.11	1.67	1.93
TEA032473.1	0.45	1.01	1.66	1.88
TEA008573.1	0.43	1.08	1.43	1.86
TEA033723.1	0.36	1.13	1.52	1.96
TEA014527.1	0.15	0.92	1.88	1.76
TEA011827.1	0.24	0.82	1.81	1.71
TEA006764.1	0.14	0.88	1.77	1.61
TEA007741.1	0.21	0.89	1.78	1.59
TEA005890.1	0.43	0.76	1.75	1.61
TEA017217.1	0.26	0.64	1.8	1.68
TEA020238.1	0.18	0.71	1.74	1.55
TEA025835.1	0.27	0.82	1.77	1.57
TEA000134.1	0.68	1.14	1.87	1.87
BGI_novel_G000649	0.72	1.36	1.81	1.9
TEA005895.1	0.73	1.32	1.95	1.85
BGI_novel_G010905	0.45	1.4	1.92	1.7
TEA026751.1	0.62	1.32	1.98	2.02
TEA001809.1	0.57	1.49	1.99	1.93
TEA006481.1	0.43	1.43	2	1.93
TEA030004.1	0.42	1.24	1.89	1.92
TEA032573.1	0.36	1.09	1.98	2.06
TEA012357.1	0.79	1.25	2.13	2
BGI_novel_G013550	0.68	1.14	2.23	1.81
BGI_novel_G001381	0.74	1.14	2.09	1.82
TEA005681.1	0.67	1.06	2.06	1.81
TEA019132.1	0.8	1.44	1.89	2.24
TEA027440.1	0.76	1.49	1.91	2.27
TEA001083.1	0.51	1.63	2.03	2.2
TEA005036.1	0.59	1.57	2.17	2.2
TEA012358.1	0.57	1.6	2.17	2.22
TEA005142.1	0.62	1.91	1.89	1.76
BGI_novel_G008780	0.73	1.79	1.89	1.79
TEA017978.1	0.66	1.81	1.79	1.8
TEA017531.1	0.82	1.87	1.84	2.02
TEA005671.1	0.75	1.68	1.9	1.99
TEA027681.1	0.66	1.66	1.81	2.01
TEA012884.1	0.59	1.91	1.98	2.05
TEA016614.1	0.5	1.78	1.89	2.14
TEA021431.1	0.46	1.79	1.95	2.16
BGI_novel_G005627	0.58	1.89	1.75	2.02
TEA009858.1	0.38	1.76	1.69	2.07
TEA012292.1	0.41	1.74	1.7	1.99
TEA007893.1	0.62	1.29	1.67	2.03
TEA023124.1	0.49	1.33	1.73	2.18
TEA013741.1	0.76	1.23	1.65	2.19
TEA026132.1	0.66	1.31	1.52	2.36
TEA031456.1	0.61	1.23	1.55	2.25
TEA005770.1	0.85	1.71	1.38	1.94
TEA006557.1	0.8	1.57	1.26	1.91
BGI_novel_G010989	0.56	1.5	1.41	2.13
BGI_novel_G014575	0.54	1.66	1.16	2.05
TEA029844.1	0.15	1.23	1.46	1.93
TEA033129.1	0.13	1.23	1.46	1.84
TEA012273.1	0.02	1.42	1.39	1.86
TEA032103.1	0.04	1.43	1.54	1.97
TEA016995.1	0.28	1.29	1.62	2.04
TEA032704.1	0.36	1.34	1.52	2
TEA009742.1	0.29	1.34	1.68	1.71
TEA005393.1	0.25	1.41	1.52	1.8
TEA011479.1	0.21	1.47	1.61	1.77
TEA028514.1	0.21	1.47	1.61	1.77
BGI_novel_G005123	0	1.7	1.72	2.01
TEA001714.1	0.06	1.55	1.66	1.89
TEA007410.1	0.32	1.7	1.52	1.78
TEA000672.1	0.3	1.81	1.59	1.79
TEA026267.1	0.31	1.82	1.67	1.88
BGI_novel_G002127	0.33	1.71	1.87	1.74
BGI_novel_G007021	0.27	1.65	1.83	1.89
TEA010732.1	0.3	1.67	1.84	1.95
TEA024381.1	0.35	1.67	1.86	1.91
TEA000236.1	0.39	1.61	1.7	1.92
TEA002349.1	0.47	1.59	1.74	1.86
TEA004906.1	0.44	1.49	1.68	2.01
BGI_novel_G005113	0.48	1.6	1.71	2.02
TEA021031.1	0.57	1.56	1.71	2.05
BGI_novel_G003722	0.46	1.53	1.82	2.28
TEA017984.1	0.29	1.48	1.72	2.3
TEA022102.1	0.22	1.61	1.73	2.23
TEA003526.1	0.12	1.61	1.87	2.18
TEA017653.1	0.15	1.49	1.91	2.13
TEA005725.1	0.39	1.56	1.92	2.04
TEA007901.1	0.3	1.42	2.03	2.11
BGI_novel_G007079	-0.11	2.1	1.96	1.53
TEA014392.1	-0.02	2.31	1.59	1.62
TEA031299.1	-0.14	2.13	1.55	1.43
TEA003872.1	0.11	1.72	2.13	1.55
BGI_novel_G014695	-0.26	1.85	1.75	1.68
TEA019361.1	-0.21	1.71	1.84	1.58
TEA029615.1	-0.22	1.72	1.88	1.72
TEA026984.1	-0.12	1.63	1.76	1.43
TEA027319.1	-0.08	1.61	1.86	1.72
TEA025777.1	0.3	2.08	1.1	1.74
TEA015849.1	0.08	2	1.15	1.6
TEA030749.1	0.16	2.01	1.22	1.55
TEA018254.1	0.13	1.68	0.96	1.84
TEA009755.1	0	1.71	1.09	1.58
TEA015180.1	0.11	1.72	1.09	1.51
TEA030452.1	0.36	1.75	0.8	1.52
TEA023407.1	0.28	1.72	1.04	1.41
TEA006182.1	0.36	1.72	1.16	1.6
TEA033357.1	0.4	1.62	1.12	1.58
TEA027424.1	0.39	1.9	1.48	1.46
TEA033806.1	0.36	1.9	1.4	1.58
TEA000478.1	0.18	1.73	1.43	1.42
TEA008983.1	0.3	1.86	1.3	1.49
TEA009653.1	0.25	1.8	1.24	1.62
TEA009399.1	0.44	1.49	1.45	1.86
TEA026305.1	0.44	1.45	1.21	1.76
TEA000517.1	0.25	1.78	1.32	2.05
TEA029266.1	0.16	1.55	1.39	1.93
BGI_novel_G016485	0.15	1.6	1.46	1.74
TEA029028.1	0.09	1.57	1.52	1.85
TEA025990.1	0.33	1.51	1.65	1.42
TEA032991.1	0.21	1.51	1.76	1.49
TEA020931.1	0.57	1.57	1.68	1.45
TEA033550.1	0.57	1.47	1.5	1.4
TEA012289.1	0.47	1.36	1.57	1.61
TEA029050.1	0.5	1.4	1.7	1.57
TEA004986.1	0.37	1.27	1.59	1.39
TEA025834.1	0.51	1.31	1.63	1.43
TEA018367.1	0.25	1.18	1.53	1.48
TEA031948.1	0.16	1.33	1.5	1.46
TEA011989.1	0.01	1.38	1.42	1.53
TEA009987.1	0.11	1.27	1.34	1.69
TEA010583.1	0.06	1.25	1.41	1.64
TEA018496.1	0.17	1.42	1.33	1.39
BGI_novel_G011963	0.11	1.42	1.43	1.37
BGI_novel_G011964	0.11	1.42	1.43	1.37
TEA004361.1	0.09	1.33	1.32	1.44
TEA014003.1	0.05	1.39	1.32	1.34
TEA028959.1	0.27	1.43	1.47	1.6
TEA012309.1	0.17	1.47	1.41	1.56
TEA028505.1	0.24	1.4	1.39	1.49
TEA013096.1	0.28	1.54	1.34	1.57
TEA029568.1	0.29	1.59	1.32	1.5
TEA022563.1	0.39	1.41	1.41	1.47
TEA031593.1	0.33	1.51	1.44	1.39
BGI_novel_G007841	0.63	1.4	1.41	1.52
TEA022782.1	0.61	1.38	1.34	1.54
BGI_novel_G007240	0.49	1.45	1.27	1.37
TEA023993.1	0.58	1.35	1.36	1.32
TEA013350.1	0.7	1.61	1.38	1.49
TEA028545.1	0.68	1.51	1.34	1.44
BGI_novel_G002543	0.76	1.46	1.14	1.47
BGI_novel_G015981	0.79	1.54	1.19	1.48
TEA000526.1	0.64	1.6	1.18	1.33
TEA000522.1	0.8	1.62	1.22	1.34
BGI_novel_G000732	0.77	1.55	1.17	1.39
BGI_novel_G000733	0.77	1.55	1.17	1.35
BGI_novel_G014127	0.78	1.58	1.15	1.36
TEA003545.1	0.81	1.37	1.4	1.54
TEA021794.1	0.88	1.37	1.32	1.54
BGI_novel_G002930	0.76	1.42	1.32	1.75
TEA030924.1	0.77	1.31	1.31	1.72
TEA010022.1	0.93	1.51	1.56	1.5
TEA024088.1	0.89	1.49	1.51	1.41
TEA017527.1	0.9	1.64	1.46	1.43
BGI_novel_G014854	0.86	1.52	1.43	1.52
TEA029182.1	0.85	1.59	1.35	1.49
TEA004322.1	0.93	1.59	1.27	1.6
TEA013353.1	0.8	1.58	1.29	1.62
BGI_novel_G006203	0.81	1.71	1.28	1.45
BGI_novel_G014895	0.84	1.69	1.28	1.5
TEA033267.1	0.88	1.71	1.29	1.47
BGI_novel_G011077	0.75	1.65	1.28	1.45
BGI_novel_G000731	0.83	1.61	1.29	1.4
BGI_novel_G013005	0.83	1.64	1.25	1.47
TEA014564.1	0.7	1.67	1.48	1.69
TEA022508.1	0.75	1.74	1.43	1.62
TEA006071.1	0.58	1.65	1.37	1.7
TEA028294.1	0.61	1.53	1.37	1.66
BGI_novel_G007648	0.7	1.61	1.64	1.86
TEA002486.1	0.82	1.42	1.6	1.74
TEA012015.1	0.77	1.4	1.63	1.71
BGI_novel_G014285	0.52	1.75	1.51	1.54
TEA031952.1	0.51	1.81	1.71	1.43
TEA004885.1	0.82	1.78	1.35	1.56
TEA006376.1	0.69	1.81	1.25	1.67
TEA013112.1	0.64	1.92	1.55	1.71
TEA016514.1	0.65	1.84	1.44	1.76
TEA024078.1	0.72	1.81	1.46	1.85
TEA011154.1	0.19	2.11	1.58	1.77
TEA003000.1	0.37	2.14	1.6	1.98
TEA026631.1	0.48	2.05	1.41	1.87
TEA008936.1	0.54	2.2	1.73	1.6
TEA017514.1	0.53	2.26	1.86	1.59
BGI_novel_G007782	0.47	2.16	1.58	1.56
TEA029895.1	0.65	2.05	1.55	1.47
TEA001066.1	0.73	2.14	1.61	1.67
TEA026040.1	0.61	1.99	1.79	1.65
BGI_novel_G012064	0.21	2.34	1.34	1.53
BGI_novel_G008080	0.29	2.41	1.31	1.38
TEA023623.1	0.22	2.5	1.21	1.45
TEA031639.1	0.77	2.49	1.38	1.46
TEA031643.1	0.49	2.35	1.33	1.3
TEA010806.1	0.82	2.52	1.16	1.82
BGI_novel_G011607	0.64	2.08	1.2	2.02
BGI_novel_G015897	0.66	1.95	1.15	1.8
BGI_novel_G006092	0.97	1.75	1.04	1.15
TEA005658.1	0.84	1.76	1.07	1.14
TEA010427.1	0.95	1.76	1.18	1.21
TEA020650.1	0.81	1.73	1.15	1.29
TEA032699.1	0.68	1.69	0.94	1.13
TEA005258.1	0.8	1.55	1.12	1.14
BGI_novel_G006200	0.8	1.61	1.1	1.26
BGI_novel_G015095	0.75	1.58	1.09	1.26
TEA019938.1	0.66	2.11	1.04	1.37
TEA000649.1	0.41	1.89	1.25	1.24
TEA023644.1	0.43	2	1.14	1.14
BGI_novel_G008230	0.5	1.72	1.41	0.63
TEA016074.1	0.67	1.78	1.2	0.97
BGI_novel_G010207	0.6	1.62	1.06	0.88
TEA015555.1	0.46	1.64	1.06	0.85
TEA022671.1	1.13	1.54	1.51	1.06
TEA009067.1	1.21	1.63	1.34	1.01
TEA016522.1	1.13	1.63	1.28	1
TEA008472.1	0.91	1.77	1.7	1.16
TEA027808.1	0.91	1.5	1.61	1.19
BGI_novel_G015088	0.26	2.08	0.93	2.86
BGI_novel_G015089	0.51	2.15	1.25	2.73
BGI_novel_G015340	0.31	1.69	1.19	2.89
TEA027801.1	0.1	2.06	1.45	2.85
TEA010186.1	0.18	1.36	1.35	3.33
TEA023669.1	0.6	1.29	1.5	2.82
TEA024020.1	-0.27	1.44	1.14	2.73
TEA025201.1	-0.27	1.44	1.14	2.73
BGI_novel_G010380	-0.22	1.24	1.03	2.35
TEA012448.1	-0.23	1.13	1.33	2.36
TEA006624.1	-0.12	1.01	1.16	2.3
TEA023376.1	-0.09	0.98	1.19	2.39
TEA001201.1	0	1.08	0.51	2.52
TEA005775.1	-0.58	1.47	0.52	2.23
TEA010058.1	0.34	1.35	0.37	1.75
TEA021047.1	0.24	1.23	0.57	1.85
TEA025811.1	0.79	1.47	0.36	2.16
TEA033853.1	0.84	1.17	0.42	2.09
TEA016804.1	0.61	1.1	0.66	2.21
BGI_novel_G007144	0.58	0.99	0.9	2.04
BGI_novel_G011213	0.47	1.22	0.83	2.09
BGI_novel_G015743	0.6	1.48	0.84	2.01
TEA007800.1	0.66	1.28	1.07	2.16
BGI_novel_G009654	0.16	1.26	0.83	2.09
BGI_novel_G007146	0.02	1.1	0.88	2.07
TEA011686.1	0.17	1.08	0.78	2.04
TEA029163.1	0.31	1.22	1.13	1.96
TEA022751.1	0.17	1.17	1.12	2.08
TEA029598.1	0.14	1.17	1.09	2.24
TEA000176.1	0.09	1.26	1.22	2.19
TEA028038.1	0.13	1.31	1.25	2.03
BGI_novel_G013777	-0.63	1.47	1.61	1.15
TEA005209.1	-0.77	1.25	1.24	1.41
TEA032779.1	-0.74	1.22	1.39	1.6
BGI_novel_G016119	-0.62	1.07	1.96	1.95
TEA027211.1	-0.66	1.04	1.69	1.79
TEA010027.1	-0.49	1.2	1.77	1.71
TEA014868.1	-0.57	1.29	1.71	1.8
BGI_novel_G008298	-0.37	1.49	1.57	1.9
TEA008896.1	-0.46	1.4	1.56	1.81
TEA004609.1	-0.27	1.42	1.49	1.76
TEA028534.1	-0.23	1.3	1.47	1.86
TEA003693.1	-0.51	1.69	1.8	1.91
TEA001570.1	-0.4	1.57	1.86	1.73
TEA012478.1	-0.37	1.39	1.84	1.7
TEA014894.1	-0.29	1.41	1.76	1.83
BGI_novel_G010629	-1.02	1.6	1.38	1.99
TEA015067.1	-0.56	1.82	1.17	1.65
TEA029941.1	-0.72	1.66	1.15	1.6
BGI_novel_G002403	-0.47	1.98	1.71	1.95
TEA030398.1	-0.5	1.93	1.43	1.98
TEA007481.1	-0.58	1.65	1.4	1.88
TEA032831.1	-0.27	1.69	1.44	1.84
TEA005755.1	-0.38	1.99	1.44	1.45
BGI_novel_G011965	-0.25	1.67	1.54	1.67
TEA001831.1	-0.15	1.7	1.56	1.54
TEA001604.1	-0.05	1.74	1.28	1.61
TEA026515.1	-0.14	1.9	1.44	1.56
TEA032463.1	-0.53	1	1.81	2.22
TEA033786.1	-0.44	1.04	1.75	2.22
TEA017127.1	-0.45	0.94	1.9	2.08
TEA033015.1	-0.42	0.9	1.77	2.09
TEA007969.1	-0.46	0.85	1.7	1.88
TEA014634.1	-0.56	0.81	1.52	2.02
TEA004618.1	-0.56	0.81	1.68	2.19
TEA023515.1	-0.55	0.77	1.55	2.17
TEA033818.1	-0.45	0.79	1.51	2.44
BGI_novel_G013896	-0.26	0.74	1.62	2.26
TEA002976.1	-0.24	0.84	1.69	2.22
BGI_novel_G005583	-0.4	0.79	1.74	2.31
TEA024948.1	-0.5	0.81	1.86	2.27
BGI_novel_G012573	-0.4	0.68	1.69	2.14
TEA019252.1	-0.47	0.56	1.78	2.14
TEA001253.1	-0.72	0.8	1.81	2.32
BGI_novel_G003455	-0.6	0.71	1.96	2.39
TEA022565.1	-0.43	0.74	1.98	2.33
BGI_novel_G012788	-1.27	0.97	1.36	2.34
TEA011947.1	-0.92	1.23	1.36	2.25
TEA031437.1	-0.49	1.32	1.27	2.25
TEA002175.1	-0.66	0.96	1.04	2.12
BGI_novel_G016534	-0.72	1.13	1.31	1.99
TEA027806.1	-0.78	1.01	1.18	1.99
TEA017526.1	-0.44	1.22	2.52	2.06
TEA023460.1	-0.45	0.81	1.99	2.16
BGI_novel_G000009	-0.34	0.93	2.15	2.19
TEA017483.1	-0.37	0.79	2.12	2.15
TEA033527.1	-0.32	1.18	1.94	2.04
TEA006966.1	-0.33	1.2	2.13	2.15
TEA017991.1	-0.2	1.07	2.18	2.18
TEA021804.1	-0.77	1.65	2.26	2.53
TEA005334.1	-0.97	1.24	2.13	2.53
TEA005437.1	-1.04	1.36	2.04	2.47
TEA021204.1	-0.85	1.8	1.75	2.39
TEA011863.1	-0.79	1.33	1.79	2.34
TEA027623.1	-0.9	1.33	1.77	2.24
TEA007841.1	-0.78	1.33	1.96	2.24
TEA027928.1	-0.68	1.39	1.98	2.24
TEA004736.1	-0.57	1.46	2	2.37
TEA019421.1	-0.69	1.55	1.96	2.38
TEA024470.1	-0.34	1.04	1.94	2.3
TEA011393.1	-0.41	1.18	1.98	2.53
TEA023393.1	-0.5	1.11	1.86	2.44
TEA033163.1	-0.4	0.97	2.01	2.85
BGI_novel_G009409	-0.17	0.97	1.82	2.55
TEA000777.1	-0.33	0.96	1.7	2.76
BGI_novel_G005974	-0.62	1.47	2.02	2.98
TEA030748.1	-0.51	1.51	1.92	2.96
TEA016133.1	-0.52	1.28	1.99	2.85
TEA020029.1	-0.68	1.3	2.05	2.85
BGI_novel_G003146	-0.4	1.53	1.6	2.37
TEA013581.1	-0.25	1.38	1.72	2.39
TEA032197.1	-0.3	1.34	1.82	2.35
TEA028218.1	-0.56	1.43	1.83	2.6
BGI_novel_G010379	-0.31	1.67	1.9	2.61
TEA009880.1	-0.38	1.6	2.08	2.43
BGI_novel_G001653	0.9	0.42	5.11	0.93
BGI_novel_G002682	0.78	0.73	3.77	0.95
TEA023332.1	0.18	1.74	2.48	3.45
TEA018906.1	0.2	1.81	2.63	3.51
TEA032005.1	0.13	1.82	2.62	3.56
TEA018680.1	0.08	1.91	2.74	3.35
TEA021770.1	-0.11	1.92	2.61	3.4
TEA020410.1	-0.25	1.79	2.43	3.32
TEA000588.1	-0.31	1.68	2.72	3.32
BGI_novel_G011387	-0.24	1.77	2.71	3.48
TEA003441.1	-0.28	1.71	2.67	3.6
BGI_novel_G005938	-0.08	1.3	3.05	3.29
TEA031647.1	0.07	1.29	2.83	3.16
TEA008397.1	-0.11	1.13	2.54	3.17
TEA019293.1	-0.27	1.11	2.68	3.49
TEA028177.1	-0.37	1.17	2.54	3.47
TEA030971.1	-0.48	1.74	2.58	3.83
TEA003973.1	-0.57	1.61	2.56	3.51
TEA031484.1	-0.74	1.74	2.58	3.58
BGI_novel_G013405	-0.27	1.59	2.77	3.7
TEA010217.1	-0.29	1.58	2.81	3.7
BGI_novel_G013739	-0.58	1.38	2.59	3.63
TEA015039.1	-0.47	1.47	2.82	3.43
BGI_novel_G002302	-1.17	1.81	2.63	3.37
TEA020590.1	-0.89	1.77	2.81	3.9
TEA020782.1	-0.98	1.67	2.66	3.66
TEA010837.1	-0.72	2.14	2.76	3.81
BGI_novel_G015090	-0.58	2	2.84	3.46
TEA029334.1	-0.68	1.83	2.81	3.64
TEA013791.1	-0.07	2.41	3.3	3.42
TEA032177.1	-0.21	2.39	3.15	3.46
BGI_novel_G009364	-0.05	2.21	2.94	3.76
TEA029613.1	-0.09	2.26	3	3.69
BGI_novel_G000428	-0.17	1.97	2.91	3.48
TEA001578.1	-0.23	2.03	2.92	3.58
TEA002214.1	-0.32	1.88	3.1	3.69
TEA017661.1	-0.35	1.73	3.18	3.67
TEA008410.1	-0.05	1.78	3.07	3.78
TEA015789.1	-0.17	1.84	2.85	3.75
TEA019411.1	0.29	1.72	3.2	3.53
TEA025473.1	0.24	1.75	2.96	3.53
TEA008516.1	0.14	2.12	3.01	3.5
TEA001207.1	0.21	1.93	2.77	3.57
TEA008150.1	0.23	2.04	2.88	3.51
BGI_novel_G005874	0.16	1.8	3.56	2.94
TEA007817.1	0.14	1.88	3.24	3.23
TEA018463.1	0.08	1.62	3.25	3.05
TEA027764.1	0.44	2.44	3.54	2.99
BGI_novel_G016211	0.56	2.33	3.08	3.38
TEA006992.1	0.27	2.56	2.95	3.37
BGI_novel_G014409	-0.69	2.09	2.37	3.09
TEA030908.1	-0.54	2.14	2.54	2.83
BGI_novel_G016486	-0.74	2.43	2.61	3.13
TEA032082.1	-0.44	2.39	2.82	3.18
TEA025596.1	-0.44	2.58	2.28	3.37
BGI_novel_G014410	-0.4	2.22	2.41	3.28
TEA020473.1	-0.3	2.3	2.2	3.16
BGI_novel_G014389	0.15	2.62	2.3	3.34
TEA024732.1	-0.17	2.44	2.63	3.49
BGI_novel_G011967	-0.18	2.21	2.41	2.61
TEA027422.1	-0.28	1.85	2.5	2.49
TEA002295.1	-0.25	1.88	2.52	3.02
TEA028633.1	-0.36	1.87	2.44	2.82
TEA004397.1	0.1	1.87	2.51	2.79
BGI_novel_G012989	-0.23	1.64	2.54	2.75
TEA016913.1	-0.11	1.77	2.76	2.93
TEA024066.1	0.02	1.67	2.62	2.87
TEA016597.1	0.2	1.97	3	2.98
TEA024229.1	0.33	1.93	3.02	2.85
TEA020509.1	0.25	1.99	2.74	2.73
TEA020852.1	0.45	1.97	2.77	2.77
TEA015503.1	0.11	2.7	2.8	2.92
TEA008914.1	0	2.28	2.48	3
TEA014781.1	0.08	2.06	2.82	3.12
TEA008970.1	1.07	2.44	2.55	2.24
TEA026591.1	0.77	2.56	1.95	2.19
TEA031171.1	0.77	2.73	2.03	2.15
BGI_novel_G016297	1.13	2.33	2.01	2.16
TEA004617.1	0.98	2.45	1.86	2.26
TEA024871.1	0.89	2.41	1.99	2.31
BGI_novel_G012380	0.64	2.11	2.55	1.67
BGI_novel_G004778	0.56	2.07	2.03	1.74
TEA003778.1	0.57	1.92	2.15	1.68
TEA028217.1	0.92	2.01	2.13	2.19
TEA033137.1	0.95	2.11	2.04	2.22
TEA029675.1	0.75	1.78	2.09	2.07
BGI_novel_G012350	0.9	1.88	2.24	2.18
TEA000887.1	0.98	1.85	2.1	2.2
TEA003997.1	0.91	2.12	2.01	1.89
TEA018507.1	0.77	2.18	1.82	1.96
TEA025606.1	0.73	2.21	2.08	2.13
TEA029375.1	0.76	2.28	2.14	2.17
TEA013877.1	0.66	2.09	2	2.2
TEA021086.1	0.56	2.06	2.1	2.09
TEA003380.1	0.11	2.33	2.08	2.72
TEA003850.1	0.24	2.52	2.11	2.42
TEA003699.1	0.62	2.41	1.95	2.59
TEA004028.1	0.5	2.29	2.06	2.62
TEA013092.1	0.35	2.1	2.08	2.68
TEA025822.1	0.39	2.09	1.86	2.68
TEA010073.1	0.69	2.06	1.58	2.19
BGI_novel_G012416	0.55	1.93	1.87	2.42
TEA020101.1	0.45	1.94	1.58	2.56
TEA000511.1	0.28	2.1	1.71	2.36
TEA015750.1	0.13	1.99	1.84	2.33
BGI_novel_G007110	0.41	2.25	1.82	2.07
TEA007881.1	0.37	2.36	1.8	2.31
TEA003768.1	0.06	2.26	2.01	1.78
TEA012998.1	0.15	2.29	2.13	2.06
TEA003764.1	0.34	2.59	1.74	1.84
TEA013726.1	0.53	2.49	1.77	1.93
TEA013984.1	0.46	2.46	1.65	1.94
TEA012314.1	0.34	2.71	2.1	1.83
TEA014391.1	0.37	2.56	2.03	2
BGI_novel_G015075	-0.06	1.99	1.61	2.04
TEA010240.1	-0.11	1.94	1.7	1.97
TEA003365.1	-0.15	1.96	1.87	2.12
TEA021157.1	0.01	1.99	1.78	2.09
TEA025712.1	-0.11	2.55	1.64	2.23
TEA029605.1	-0.21	2.43	1.89	2.37
TEA014256.1	0.37	2.2	2.53	3.13
TEA026328.1	0.37	2.14	2.44	3.22
TEA002747.1	0.38	1.92	2.69	3.17
BGI_novel_G000909	0.51	2	2.72	3.16
TEA031681.1	0.51	1.93	2.6	3.23
BGI_novel_G000095	0.34	2.02	2.62	3.04
TEA027821.1	0.4	2	2.72	3.06
TEA009826.1	0.52	2.14	2.59	3.14
TEA013238.1	0.48	1.97	2.53	3.09
TEA000281.1	0.56	1.9	2.26	3.48
TEA014156.1	0.73	1.79	2.41	3.33
TEA025080.1	0.2	1.9	2.16	3.12
BGI_novel_G011218	0.24	1.66	2.5	3.21
TEA021752.1	0.3	1.83	2.5	3.1
BGI_novel_G009359	0.84	2.46	2.61	3.14
TEA028039.1	0.85	2.45	2.49	3.07
BGI_novel_G003962	0.84	2.04	2.65	2.82
TEA004542.1	0.92	2.06	2.67	3.2
TEA015050.1	0.49	2.42	2.3	2.65
TEA018229.1	0.39	2.21	2.42	2.68
TEA013222.1	0.44	2.37	2.7	2.8
TEA024510.1	0.74	2.32	2.71	2.83
TEA008471.1	0.65	2.18	2.61	2.97
TEA020764.1	0.58	2.28	2.55	2.88
TEA012706.1	0.59	1.78	2.65	2.79
BGI_novel_G004899	0.44	1.95	2.61	2.59
BGI_novel_G012378	0.54	1.83	2.57	2.6
BGI_novel_G005008	0.71	1.77	2.56	2.61
BGI_novel_G014266	0.85	1.64	2.52	2.54
TEA005291.1	0.6	1.41	2.35	2.44
TEA009449.1	0.52	1.44	2.25	2.61
TEA017373.1	0.63	1.58	2.36	2.58
TEA022793.1	0.82	2.04	2.16	2.49
BGI_novel_G002617	0.59	1.98	2.17	2.62
TEA013261.1	0.67	1.83	2.17	2.57
TEA006355.1	0.68	1.54	2.25	2.79
TEA021361.1	0.83	1.68	2.42	2.99
TEA006516.1	1.02	1.76	2.19	2.86
TEA006156.1	1.02	1.61	2.38	2.63
TEA026953.1	0.94	1.51	2.35	2.73
BGI_novel_G001784	0.69	1.64	2.79	3.19
TEA030813.1	0.72	1.87	2.71	3.18
TEA025706.1	0.85	1.76	2.84	2.87
TEA002990.1	0.97	1.66	2.73	3.14
TEA007334.1	0.97	1.83	2.83	3.14
BGI_novel_G003785	0.97	1.17	2.56	2.92
TEA000355.1	0.92	1.3	2.58	3.08
TEA004599.1	1.12	1.62	2.73	2.93
TEA025363.1	1.11	1.36	2.74	2.81
TEA019024.1	-0.21	1.49	2.17	2.14
TEA033503.1	-0.16	1.62	2.09	2.13
TEA011058.1	0.07	1.62	2.19	2.27
TEA017070.1	-0.06	1.74	2.02	2.16
TEA026839.1	0.03	1.41	1.68	2.3
TEA005761.1	-0.14	1.41	1.85	2.25
TEA029923.1	-0.13	1.41	1.82	2.19
TEA017172.1	0.2	1.31	1.83	2.37
BGI_novel_G016477	0.19	1.32	2.01	2.24
TEA014410.1	0.1	1.34	1.92	2.16
TEA000768.1	-0.05	1.29	1.83	2.56
TEA016805.1	-0.07	1.32	1.85	2.46
TEA023043.1	0.07	1.48	1.91	2.35
TEA027697.1	-0.02	1.59	1.95	2.33
BGI_novel_G003595	0.03	1.51	1.78	2.49
BGI_novel_G016526	-0.05	1.64	1.86	2.51
TEA000303.1	0.03	2.08	2.08	2.32
BGI_novel_G011969	0.09	1.93	2.01	2.29
TEA005919.1	0.14	1.85	2.02	2.18
TEA006490.1	0.01	1.8	2.23	2.55
TEA008318.1	-0.22	1.84	2.25	2.31
TEA010041.1	-0.16	1.78	2.17	2.45
TEA011060.1	0.37	1.8	2.18	2.55
TEA032330.1	0.3	1.79	2.22	2.44
BGI_novel_G015553	0.4	1.77	2.11	2.7
TEA020744.1	0.54	1.64	2.17	2.54
TEA018482.1	0.35	1.84	1.9	2.24
TEA020810.1	0.25	1.68	1.9	2.25
BGI_novel_G003261	0.26	1.62	2.08	2.48
TEA010633.1	0.32	1.69	1.99	2.53
BGI_novel_G011966	0.23	1.77	2.09	2.42
BGI_novel_G011821	0.27	1.78	1.97	2.33
TEA010130.1	0.33	1.81	2.04	2.33
TEA005623.1	0.04	0.81	2.18	2.48
TEA027767.1	0.02	0.86	2.09	2.36
TEA004487.1	0.24	0.89	2.26	2.57
TEA029340.1	0.27	0.86	2.16	2.36
TEA023162.1	0.3	0.96	2.02	2.52
BGI_novel_G007942	0.34	1.07	2.18	2.4
TEA032936.1	0.2	1.15	2.15	2.47
TEA006867.1	0.37	1.13	2.33	2.57
TEA028158.1	0.31	1.3	2.34	2.78
TEA014607.1	0.18	1.26	2.43	2.59
TEA012700.1	0.15	1.25	2.34	2.64
TEA013779.1	0.23	1.19	2.37	2.62
TEA000402.1	0.1	1.35	2.06	2.44
TEA032799.1	0.11	1.3	2.16	2.37
TEA008446.1	0.01	1.28	2.03	2.59
TEA011526.1	0.04	1.34	2.14	2.56
TEA020816.1	0.36	1.44	2.08	2.32
BGI_novel_G013581	0.39	1.42	2	2.49
TEA015819.1	0.42	1.49	2.03	2.47
TEA011457.1	0.28	1.32	2.03	2.58
TEA031815.1	0.42	1.32	1.9	2.55
TEA000129.1	0.14	1.44	2.57	2.5
TEA029877.1	-0.12	1.3	2.72	2.73
TEA018164.1	0.18	1.19	2.69	2.78
TEA012033.1	0.19	0.97	2.78	2.72
TEA024976.1	0.22	0.96	2.66	2.73
TEA020296.1	0.08	0.99	2.46	2.45
TEA026265.1	0.07	1.01	2.75	2.47
BGI_novel_G016347	0.01	1.3	2.5	2.7
TEA012158.1	0.03	1.19	2.5	2.84
TEA018511.1	0.08	1.22	2.46	2.91
BGI_novel_G014942	-0.14	1.33	2.36	2.89
TEA023897.1	-0.17	1.27	2.31	2.71
BGI_novel_G014046	0	1.2	2.36	2.83
TEA004493.1	-0.11	1.17	2.38	2.76
TEA011824.1	-0.12	1.05	2.33	2.89
TEA023149.1	-0.12	1.11	2.45	2.92
TEA008163.1	-0.19	1.04	2.26	2.62
TEA025353.1	-0.17	1.13	2.15	2.75
TEA031006.1	-0.19	1.05	2.15	2.46
BGI_novel_G009978	0.03	1.07	2.28	2.58
TEA027283.1	-0.04	1.22	2.21	2.58
TEA021184.1	-0.05	1.21	2.26	2.5
TEA031877.1	-0.01	1.24	2.23	2.5
TEA008235.1	-0.42	1.25	2.34	2.5
BGI_novel_G008451	-0.2	1.33	2.13	2.61
TEA001982.1	-0.29	1.45	2.24	2.65
TEA014626.1	0.02	2	1.97	2.95
TEA003715.1	0.01	1.92	1.9	2.74
TEA005940.1	0.13	2.01	1.95	2.79
TEA021819.1	0.33	1.78	2.29	2.89
TEA004130.1	0.4	1.54	2.18	2.84
TEA031787.1	0.45	1.56	2.22	3.03
TEA027637.1	0.61	1.91	2.19	2.96
BGI_novel_G002599	0.61	1.66	1.86	2.87
BGI_novel_G011704	0.54	1.74	1.86	3.03
BGI_novel_G014624	-0.07	1.45	2.29	3.23
TEA031133.1	-0.08	1.37	2.18	3.32
TEA004934.1	-0.15	1.31	2.07	3.06
TEA018437.1	-0.29	1.24	2.21	3.08
TEA024595.1	-0.1	1.43	1.72	2.96
TEA028040.1	0.04	1.49	1.79	3.1
BGI_novel_G000010	0.19	1.09	1.84	3.06
BGI_novel_G014522	0.21	1.11	1.83	2.8
TEA027597.1	0.04	1.19	1.98	2.71
TEA005256.1	0.25	1.18	2.57	3.03
TEA018441.1	0.27	0.99	2.36	3.06
TEA025152.1	0.43	1.05	2.45	3.06
TEA026802.1	0.5	1.35	2.6	3.12
TEA002002.1	0.31	1.24	2.41	3.39
TEA029337.1	0.26	1.22	2.58	3.29
TEA010466.1	0.23	1.45	2.05	3.53
TEA019073.1	0.68	1.26	2.07	3.09
TEA017599.1	0.23	1.28	2.08	2.94
BGI_novel_G007396	0.31	1.46	1.85	2.97
TEA006103.1	0.45	1.44	2.03	2.94
BGI_novel_G008627	-0.82	0.43	2.49	2.63
TEA002999.1	-0.62	0.69	2.27	2.79
TEA000503.1	-0.72	0.7	2.23	2.63
TEA010252.1	-0.63	0.67	2.16	2.58
TEA026952.1	-0.96	1.06	2.66	2.71
TEA033365.1	-0.9	0.91	2.6	2.48
BGI_novel_G006132	-0.84	1.02	2.32	2.28
TEA007261.1	-0.76	1.06	2.1	2.58
TEA011377.1	-0.63	0.94	2.23	2.59
TEA003225.1	-0.88	0.64	2.02	2.98
TEA022451.1	-0.98	0.98	2.09	2.97
TEA029858.1	-0.75	0.9	2.19	3.09
BGI_novel_G008262	-0.98	0.86	1.73	2.53
TEA005255.1	-0.96	0.81	1.63	2.59
BGI_novel_G002400	-0.77	0.63	1.85	2.74
BGI_novel_G010833	-0.64	0.83	1.76	2.61
TEA033126.1	-0.55	0.75	1.9	2.65
BGI_novel_G013431	-0.41	0.96	2.47	2.97
TEA019065.1	-0.51	1.11	2.53	2.92
TEA031001.1	-0.38	1.08	2.51	2.9
BGI_novel_G012985	-0.6	1.04	2.43	2.81
TEA030884.1	-0.57	1.14	2.37	2.63
BGI_novel_G004903	-0.55	1.35	2.55	3.16
TEA021036.1	-0.68	1.58	2.49	2.98
TEA004404.1	-0.27	1.49	2.41	3.02
TEA007827.1	-0.38	1.59	2.42	3.06
TEA010805.1	-0.53	1.53	2.46	2.77
TEA010850.1	-0.44	1.37	2.52	2.75
TEA005759.1	-0.62	0.71	2.59	3.56
TEA026124.1	-0.65	0.85	2.25	3.4
TEA015449.1	-0.46	0.93	2.8	3.11
TEA014103.1	-0.44	1.06	2.77	3.24
TEA020773.1	-0.55	1.01	2.76	3.38
TEA007204.1	-0.79	1.34	2.78	3.16
TEA018894.1	-0.82	1.16	2.72	3.42
TEA010880.1	-0.28	0.28	2.17	2.68
TEA007787.1	-0.36	0.2	2.37	2.82
TEA030772.1	-0.28	0.36	2.43	2.64
TEA011567.1	-0.7	0.08	2.29	3.04
TEA026806.1	-0.69	0.21	2.04	2.6
BGI_novel_G002365	-1.17	-0.25	2.29	2.84
TEA002351.1	-0.79	-0.1	2.69	1.93
TEA018923.1	-1.56	0.58	1.82	2.24
TEA029901.1	-1.29	0.12	1.97	2.41
TEA006976.1	-1.06	0.37	1.91	1.59
BGI_novel_G003065	-1.15	0.42	1.37	1.94
TEA017819.1	-0.96	0.56	1.62	1.94
BGI_novel_G009429	-0.98	0.4	2.01	2.15
TEA009005.1	-0.85	0.27	2.04	2.35
TEA023614.1	-1.05	0.17	1.97	2.27
BGI_novel_G009877	-0.87	0.42	1.66	2.32
TEA019235.1	-0.8	0.45	1.88	2.5
TEA027390.1	-0.8	0.45	1.88	2.5
TEA025485.1	-0.66	0.62	1.87	2.04
TEA005272.1	-0.71	0.41	1.93	2.25
TEA024730.1	-0.54	0.43	1.87	2.21
BGI_novel_G006944	-0.79	0.49	2.13	1.97
TEA018249.1	-0.97	0.68	2.04	2.15
TEA000187.1	-0.56	0.21	1.56	2.23
TEA021704.1	-0.59	0.36	1.6	2.3
TEA015224.1	-0.5	0.36	1.44	2.21
TEA017384.1	-0.5	0.28	1.43	2.03
TEA014063.1	-0.82	0.24	1.55	2.05
TEA031588.1	-0.77	0.18	1.5	1.9
TEA029537.1	-0.5	0.13	1.72	1.9
BGI_novel_G002605	-0.51	0.07	1.63	2.05
TEA021784.1	-0.6	0.08	1.54	2.03
TEA027461.1	-0.56	0.18	1.57	1.99
BGI_novel_G014872	-0.56	-0.11	2.05	2.32
TEA018267.1	-0.51	-0.04	2.12	2.3
TEA013362.1	-0.57	-0.23	1.98	2.32
TEA027326.1	-0.4	-0.17	1.99	2.16
TEA004234.1	-0.67	-0.01	1.88	2.36
TEA017477.1	-0.84	-0.16	1.75	2.36
TEA011079.1	0.29	0.22	3.35	2.68
TEA009016.1	0.73	0.31	2.79	2.91
BGI_novel_G004882	0.4	0.24	2.58	2.85
BGI_novel_G015965	0.43	0.03	2.81	2.92
BGI_novel_G015879	0.34	0.38	3.21	2.06
TEA006989.1	0.09	0.36	3.13	1.94
BGI_novel_G008208	0.63	0.05	2.95	2.24
BGI_novel_G006732	0.62	0.15	2.42	2.3
TEA005881.1	0.22	0.12	2.42	2.27
TEA009019.1	0.9	1.3	2.52	2.45
TEA007651.1	0.88	1.57	2.35	2.46
TEA019835.1	0.83	1.52	2.24	2.34
BGI_novel_G005138	0.97	1.44	2.5	2.15
TEA032577.1	0.98	1.63	2.46	2.16
TEA014522.1	1	1.19	2.11	2.34
TEA033885.1	1.01	0.9	2.24	2.28
BGI_novel_G005393	1.04	1.1	2.38	2.04
TEA030248.1	0.89	0.84	2.64	2.16
TEA009281.1	0.72	1.1	2.65	2.75
BGI_novel_G007253	0.65	0.88	2.67	2.75
TEA020054.1	0.59	0.94	2.61	2.79
TEA028919.1	0.57	0.87	2.48	3.11
BGI_novel_G002828	0.48	0.91	2.36	2.69
TEA019981.1	0.34	0.88	2.53	2.72
BGI_novel_G000490	0.4	1.12	2.49	2.12
TEA016447.1	0.38	1.18	2.57	1.94
BGI_novel_G005901	0.25	0.94	2.5	2.18
TEA014867.1	0.17	1.19	2.39	2.18
TEA005503.1	0.47	0.97	2.6	2.33
TEA009423.1	0.52	0.83	2.8	2.61
BGI_novel_G005414	0.39	0.44	2.62	2.06
BGI_novel_G002902	0.31	0.7	2.49	2.04
BGI_novel_G008612	0.49	0.64	2.49	2.06
TEA021383.1	0.55	0.71	2.44	2.16
BGI_novel_G000255	0.09	-0.27	2.26	2.59
TEA030177.1	-0.1	-0.3	2.03	2.77
TEA008658.1	0.17	0.08	2.13	2.64
TEA009282.1	0.09	-0.1	1.98	2.37
TEA031362.1	-0.16	0.02	1.39	2.76
BGI_novel_G001202	-0.08	-0.1	1.71	2.86
TEA008272.1	-0.08	-0.32	1.72	2.88
TEA008739.1	0.08	0.12	1.56	2.19
TEA011349.1	0.08	0.01	1.72	2.31
TEA003285.1	-0.21	-0.05	1.93	2.1
TEA022416.1	-0.24	0	1.82	2.15
TEA024885.1	-0.33	0.18	1.88	2.3
TEA031066.1	-0.16	0.18	1.8	2.19
BGI_novel_G011379	0.31	0.71	2.09	3.31
TEA024693.1	0.44	0.32	2.1	3.09
BGI_novel_G012194	-0.05	0.37	2.07	3.24
TEA000734.1	0	0.34	1.83	3.09
TEA026334.1	0.16	0.63	2.31	3.01
BGI_novel_G012572	0.16	0.35	2.15	3.03
TEA009103.1	0	0.35	2.27	2.92
TEA001243.1	-0.23	0.84	2.49	2.99
TEA012112.1	0	0.78	2.45	3.02
TEA015730.1	-0.11	0.67	2.51	3.1
TEA024530.1	-0.18	0.76	2.37	2.72
TEA002010.1	0.02	0.8	2.26	2.64
TEA015751.1	0.15	0.73	2.35	2.7
TEA002856.1	-0.11	0.39	1.77	2.66
TEA003791.1	-0.25	0.53	1.97	2.54
TEA008082.1	-0.31	0.54	2.04	2.58
TEA021977.1	0.12	0.78	1.72	2.81
BGI_novel_G005195	-0.1	0.76	1.77	2.72
TEA027028.1	0.03	0.58	1.81	2.66
TEA013617.1	0.25	0.77	2.08	2.82
BGI_novel_G000074	0.11	0.95	2.25	2.85
BGI_novel_G001383	-0.04	0.83	2.07	2.76
BGI_novel_G008300	0.03	0.9	1.88	3
TEA008497.1	0.08	0.81	1.87	3.16
BGI_novel_G013477	-0.03	0.68	1.92	2.91
TEA018067.1	-0.07	0.74	2.06	3.03
TEA001788.1	0.29	0.51	2.22	2.34
TEA009021.1	0.38	0.49	2.08	2.24
TEA005483.1	0.64	0.6	2	2.29
BGI_novel_G001785	0.41	0.55	1.88	2.24
TEA012039.1	0.46	0.42	1.89	2.25
TEA030572.1	0.86	0.61	2.19	2.35
BGI_novel_G001368	0.9	0.44	1.94	2.58
TEA010928.1	0.87	0.26	1.91	2.41
TEA024977.1	0.63	0.61	2.1	1.8
TEA026892.1	0.68	0.56	2.12	1.82
BGI_novel_G001572	0.46	0.51	2.11	1.61
TEA005676.1	0.38	0.6	2.03	1.73
TEA029069.1	0.57	0.94	2.01	1.68
TEA017770.1	0.69	0.89	1.8	1.72
TEA025470.1	0.79	0.77	1.83	1.86
BGI_novel_G000632	0.31	0.84	1.92	1.92
TEA031663.1	0.52	0.91	1.86	1.91
TEA025948.1	0.41	0.96	1.8	2.17
TEA029263.1	0.29	1.03	1.86	2.19
TEA000699.1	0.31	0.81	1.96	2.15
TEA021663.1	0.44	0.95	1.96	2.19
TEA002455.1	0.84	0.83	1.82	2.3
TEA003690.1	0.65	0.75	1.81	2.1
TEA007387.1	0.88	0.84	2	2.08
TEA015319.1	0.78	0.99	2.21	2.07
TEA027441.1	0.6	0.81	2.32	2.23
TEA029993.1	0.52	0.79	2.24	2.19
TEA030831.1	0.61	0.86	2.08	2.21
BGI_novel_G001195	0.56	0.97	2.13	2.04
TEA000644.1	0.67	0.97	2.12	2.17
TEA006256.1	0.69	0.95	2.14	2.09
TEA031553.1	-0.4	0.63	1.94	1.78
TEA031563.1	-0.38	0.45	1.97	1.83
TEA030674.1	-0.26	0.32	1.82	1.91
TEA031749.1	-0.25	0.4	1.91	1.7
BGI_novel_G008895	-0.23	0.7	1.74	1.81
TEA005855.1	-0.13	0.69	1.52	1.85
TEA031483.1	-0.09	0.77	1.63	1.98
TEA012391.1	-0.05	0.61	1.89	1.72
BGI_novel_G009644	0.11	0.65	1.71	1.83
TEA025907.1	0.19	0.64	1.74	1.78
TEA000904.1	0.12	0.69	1.72	1.94
TEA001716.1	0.1	0.55	1.64	1.94
BGI_novel_G009638	0.29	0.36	1.86	1.96
TEA024399.1	0.22	0.54	1.93	2.01
TEA015541.1	0.2	0.46	1.97	1.95
TEA032889.1	0.18	0.47	1.87	1.92
TEA030506.1	-0.09	0.4	1.93	2.12
TEA018295.1	-0.1	0.23	2.09	2.02
TEA025021.1	-0.05	0.24	2.16	1.96
TEA018757.1	-0.12	0.69	1.81	2
TEA023383.1	-0.02	0.72	1.82	1.94
TEA004311.1	-0.25	0.84	1.87	2.01
TEA011002.1	-0.28	0.7	1.8	2.02
TEA004458.1	-0.1	0.73	2.24	2.13
TEA012695.1	0.05	0.78	1.93	2.26
BGI_novel_G012376	-0.04	0.65	1.94	2.06
TEA002936.1	-0.1	0.7	1.98	2.2
BGI_novel_G011820	0.12	-0.1	2.2	1.56
TEA021330.1	0.23	-0.24	2.08	1.81
TEA029331.1	0.82	0.22	2.42	1.76
BGI_novel_G016044	0.5	0.2	2.41	1.96
TEA005563.1	0.53	-0.06	2.53	1.98
BGI_novel_G002521	0.81	0.09	2.03	2.08
TEA014279.1	0.3	0.06	1.97	2.04
TEA009437.1	0.29	0.31	2.11	2.08
TEA009878.1	0.45	0.2	2.18	2.01
BGI_novel_G010957	4.12	0.22	1.25	0.61
BGI_novel_G001600	4.02	0.61	1.38	1.73
BGI_novel_G011610	4.41	-0.22	1.89	2.22
TEA007357.1	2.63	-1.38	2.86	2.86
TEA022973.1	3.12	-0.25	3.13	3.33
BGI_novel_G007230	2.62	-0.24	2.92	3.08
BGI_novel_G011530	2.64	-0.44	2.88	3.21
BGI_novel_G015367	2.62	0.09	2.75	2.99
TEA009759.1	2.34	-0.02	3.06	3.1
TEA000700.1	2.53	0.09	2.51	2.49
TEA018404.1	2.05	0.21	2.51	2.44
TEA004640.1	2.05	0.2	2.66	2.7
TEA027636.1	1.78	0.15	2.64	2.61
TEA030818.1	2.09	0.5	2.59	2.9
TEA010578.1	2.28	0.13	2.66	2.82
TEA019443.1	2.23	0.33	2.7	2.94
TEA030791.1	1.55	0.63	2.48	2.93
TEA003513.1	1.94	0.65	2.42	2.4
TEA015892.1	1.97	0.9	2.36	2.42
TEA016248.1	2.03	0.82	2.5	2.48
BGI_novel_G006000	1.72	1.05	1.9	2.14
BGI_novel_G009543	1.65	0.99	2.05	2.46
TEA009330.1	1.61	1.14	1.98	2.42
TEA011903.1	1.34	0.72	2.14	2.36
TEA011292.1	1.6	0.83	2.34	2.19
TEA020602.1	1.41	0.96	2.12	2.08
TEA033033.1	1.47	0.46	1.66	2.33
TEA030435.1	1.92	0.36	2.13	2.21
BGI_novel_G000512	1.81	0.4	2.18	1.91
TEA017545.1	1.72	0.46	2.33	2.06
TEA027560.1	2.26	0.38	3.36	1.25
TEA021792.1	2.32	-0.7	2.25	2.1
TEA018225.1	1.97	-0.29	1.92	2.11
TEA011018.1	1.86	-0.12	2.11	2.38
TEA032176.1	1.84	-0.16	2.36	2.18
TEA000708.1	2.78	0.04	1.87	1.44
BGI_novel_G007838	1.81	0.42	1.87	1.41
TEA000562.1	1.58	0.29	1.96	1.7
TEA015542.1	1.93	-0.1	2.12	1.29
TEA026666.1	1.59	0.01	2.33	1.34
BGI_novel_G001732	0.5	1.02	3.13	-0.33
TEA015288.1	0.29	1.19	2.6	0.38
BGI_novel_G003350	0.43	0.57	2.42	0.46
BGI_novel_G013512	0.09	0.83	2.28	0.56
BGI_novel_G008141	0.39	0.54	3.11	0.7
TEA020747.1	0.73	0.38	3.03	0.66
BGI_novel_G002598	0.57	0.76	2.55	1.05
BGI_novel_G013290	0.51	0.37	2.7	0.85
TEA009363.1	0.9	-0.34	1.99	0.72
TEA000826.1	0.33	-0.03	2.48	0.71
BGI_novel_G012492	1	0.12	2.27	1.04
TEA026287.1	0.66	0.41	2.25	0.91
BGI_novel_G009540	1.41	0.48	1.67	0.67
TEA001344.1	1.64	0.58	1.54	1.09
TEA031817.1	1.44	0.69	1.34	0.89
BGI_novel_G004177	1.26	0.69	2.12	0.32
BGI_novel_G001843	0.99	1.08	2.03	0.83
BGI_novel_G009712	1.22	1.35	1.89	0.9
BGI_novel_G000782	0.72	1.06	1.85	0.69
TEA018346.1	0.85	1.15	1.86	0.51
TEA015429.1	0.87	0.94	1.48	0.88
BGI_novel_G006619	0.8	1.13	1.74	0.9
BGI_novel_G009082	0.91	1.02	1.71	1
BGI_novel_G000176	1.66	2.07	1.6	0.15
BGI_novel_G009049	2.04	2.01	0.35	-0.22
TEA022196.1	1.4	2.65	0.73	0.67
TEA010423.1	0.82	2.67	0.37	0.85
TEA010420.1	0.8	2.71	0.97	1.2
BGI_novel_G004402	1.06	2.64	0.69	1.33
TEA026619.1	0.73	2.48	0.58	1.29
BGI_novel_G002784	0.77	2.19	-0.02	0.95
BGI_novel_G014116	1.23	2.16	0.18	0.62
BGI_novel_G010972	0.59	1.79	-0.19	0.79
TEA033070.1	0.43	1.88	-0.3	0.61
BGI_novel_G006230	0.44	1.86	0.11	0.6
TEA024541.1	0.48	1.95	0.18	0.55
TEA024545.1	0.6	1.77	-0.1	0.48
TEA011104.1	0.49	1.7	0.11	0.39
TEA023142.1	0.51	1.71	0.15	0.5
TEA017119.1	0.31	1.59	0.05	0.71
BGI_novel_G010249	0.42	1.39	0.18	0.95
BGI_novel_G004338	0.43	1.7	0.15	1.01
BGI_novel_G008640	0.44	1.62	0.21	1.02
BGI_novel_G015783	0.62	1.49	0.28	0.82
TEA022777.1	0.58	1.57	0.45	0.72
TEA028187.1	0.5	1.45	0.5	0.75
TEA009385.1	0.86	1.36	0.2	0.65
TEA017937.1	0.59	1.2	0.19	0.71
TEA013160.1	0.24	1.91	0.6	0.92
TEA012945.1	0.09	2	0.75	0.92
TEA029597.1	0.06	1.84	0.81	0.9
BGI_novel_G010583	0.35	2.02	0.72	1.23
BGI_novel_G016224	0.13	2.14	1.03	1.09
TEA007646.1	0.23	1.93	1.02	1.03
TEA033674.1	0.12	2	0.96	1.01
BGI_novel_G006970	0.33	1.76	0.35	1.46
TEA006330.1	0.55	1.7	0.57	1.08
BGI_novel_G010834	0.53	1.85	0.66	1.27
BGI_novel_G015831	0.6	1.84	0.78	1.12
TEA004079.1	0.47	1.99	0.55	0.41
TEA021754.1	0.48	2.06	0.71	0.43
BGI_novel_G000785	0.41	2.31	0.56	0.69
TEA014393.1	0.34	2.01	0.39	0.61
BGI_novel_G012774	0.54	2.02	0.36	0.73
TEA010811.1	0.61	2.13	0.47	0.66
TEA013731.1	-0.07	1.65	0.84	0.5
TEA017117.1	0	1.85	0.94	0.5
TEA010431.1	0.02	1.9	0.67	0.65
TEA023317.1	0.13	1.63	0.52	0.65
TEA029553.1	0.01	1.62	0.71	0.81
BGI_novel_G013384	0.23	1.73	0.54	0.98
TEA007188.1	0.2	1.66	0.59	1.08
TEA009124.1	0.16	1.53	0.36	0.91
BGI_novel_G003770	0.11	1.68	0.39	0.79
BGI_novel_G013378	0.12	1.79	0.42	0.87
BGI_novel_G006650	0.52	1.8	0.72	0.73
TEA031621.1	0.44	1.83	0.72	0.89
BGI_novel_G004577	0.29	1.83	0.68	0.67
TEA023936.1	0.41	1.76	0.51	0.74
TEA010275.1	0.54	1.53	0.72	0.69
TEA020574.1	0.45	1.58	0.61	0.68
BGI_novel_G004258	0.4	1.59	0.64	0.98
BGI_novel_G009863	0.41	1.48	0.78	0.89
BGI_novel_G009742	-0.03	1.9	0.81	-0.33
BGI_novel_G012384	0.32	2.46	1.03	0.56
BGI_novel_G001926	0.23	2.5	1.63	0.48
BGI_novel_G014614	0.66	2.44	1.48	0.22
BGI_novel_G000516	-0.19	1.49	2.14	0.47
BGI_novel_G004703	0.51	2.42	2.34	0.35
TEA020411.1	0.84	1.97	1.69	0.3
TEA016005.1	0.89	2.08	1.68	0.92
BGI_novel_G011690	0.48	2.13	1.61	0.66
TEA014430.1	0.48	2.3	1.58	0.95
BGI_novel_G003459	-1.13	1.42	0.39	0.76
BGI_novel_G013617	-1.04	1.22	0.73	0.81
TEA025612.1	-0.79	1.78	0.92	1.16
TEA030034.1	-0.63	1.78	0.65	1.24
TEA008886.1	-0.72	1.19	0.75	1.01
TEA026958.1	-0.62	1.22	0.73	0.92
TEA012423.1	-0.64	1.41	0.92	1.18
TEA025091.1	-0.56	1.5	0.69	1
TEA025563.1	-0.44	1.97	1.33	0.75
TEA023111.1	-0.65	1.81	0.7	0.45
TEA029423.1	-0.22	1.66	0.64	0.82
TEA020253.1	-0.3	1.57	0.66	1.02
TEA021880.1	-0.35	1.62	0.75	0.96
TEA020953.1	-0.22	1.15	0.24	1.16
TEA027708.1	-0.09	1.02	0.3	0.9
BGI_novel_G013380	-0.22	1.41	0.41	0.76
TEA030578.1	-0.07	1.43	0.46	0.8
TEA004379.1	-0.08	1.12	0.28	0.66
TEA010458.1	-0.1	1.3	0.22	0.67
TEA026441.1	-0.03	1.3	0.34	0.7
TEA032599.1	0.28	1.22	0.37	1
TEA007589.1	0.26	1.39	0.39	1.09
TEA018181.1	0.22	1.32	0.42	1.06
TEA012509.1	0.15	1.3	0.63	0.8
TEA028396.1	0.03	1.24	0.6	0.83
TEA023994.1	0.09	1.44	0.54	0.71
TEA001162.1	0.28	1.46	0.53	0.76
TEA005706.1	0.19	1.36	0.5	0.85
TEA030850.1	0.24	1.37	0.49	0.81
TEA015130.1	0.01	1.18	0.63	1.08
TEA023579.1	0.12	1.19	0.63	1.08
BGI_novel_G001804	0.07	1.22	0.75	0.98
TEA007001.1	0.13	1.28	0.77	1.05
TEA010221.1	0.28	1.04	0.73	1.12
TEA006110.1	0.11	1.1	0.86	1.13
BGI_novel_G014381	0.12	1.05	0.76	1.09
TEA015668.1	0.17	1.03	0.78	1.11
BGI_novel_G014586	0.43	1.02	0.48	0.97
TEA014231.1	0.31	0.89	0.51	1.08
TEA013134.1	0.22	1.16	0.53	1.18
TEA020415.1	0.42	1.14	0.58	1.13
TEA005632.1	0.04	1.37	-0.02	1.36
BGI_novel_G004652	0.43	1.19	0.16	1.48
BGI_novel_G006361	0.4	1.17	0.27	1.38
TEA030078.1	-0.29	1.62	0.48	1.3
TEA005767.1	-0.15	1.59	0.67	1.4
TEA033520.1	-0.16	1.8	0.63	1.42
BGI_novel_G006642	-0.2	1.27	0.8	1.65
BGI_novel_G010479	-0.08	1.45	0.57	1.54
BGI_novel_G004167	-0.49	1.04	1.08	0.85
BGI_novel_G016505	-0.17	0.96	1.07	0.69
TEA001683.1	-0.11	1.33	0.75	0.77
TEA005744.1	0.01	1.27	0.84	0.86
TEA000948.1	-0.21	1.11	0.76	0.83
TEA013462.1	-0.05	1.13	0.89	0.79
TEA029393.1	-0.02	1.12	0.74	0.73
BGI_novel_G005189	-0.06	1.05	0.59	1.08
TEA032216.1	-0.23	1.15	0.67	1.09
TEA014114.1	-0.2	0.98	0.62	1.05
TEA023838.1	-0.22	1.01	0.68	1.14
TEA024411.1	-0.19	0.94	0.8	1
BGI_novel_G010114	-0.09	1.09	0.76	0.98
TEA017544.1	-0.1	1.16	0.85	1.02
BGI_novel_G005388	0.07	0.75	1.04	0.82
TEA012319.1	0.19	0.76	1.03	0.79
TEA027542.1	0.16	0.71	1.05	0.69
TEA030416.1	0.12	0.98	1.18	0.76
TEA006804.1	0.25	0.93	1.14	0.69
TEA018584.1	0.35	0.84	1.12	0.71
TEA018294.1	-0.1	0.68	1.2	0.93
TEA031303.1	-0.03	0.73	1.16	1.12
TEA032918.1	-0.05	0.83	1.03	1.01
TEA000939.1	0.02	0.9	0.94	1.17
TEA020209.1	-0.09	0.9	1.05	1.12
TEA024801.1	-0.07	0.9	1.02	1.25
TEA009296.1	0.02	0.68	0.92	1.25
TEA001218.1	0.02	0.71	0.88	1.19
TEA001374.1	0.03	0.73	0.93	1.15
BGI_novel_G012508	0.12	0.83	1.04	1.27
TEA024488.1	0.04	0.7	1.07	1.23
BGI_novel_G013039	0.12	0.73	1.06	1.19
TEA019223.1	0.1	0.72	1.03	1.17
TEA023237.1	0.02	1.47	1.34	0.55
BGI_novel_G002167	0.09	1.31	1	0.44
TEA006802.1	0.27	1.23	1	0.37
BGI_novel_G015664	0.23	1.25	1.34	0.35
TEA013356.1	0.41	1.19	1.24	0.51
TEA000045.1	0.25	1.2	1.48	1.06
BGI_novel_G014710	0.12	1.07	1.32	1.03
TEA018652.1	0.19	1.25	1.23	1.1
TEA007372.1	0.37	1.3	1.37	1.29
TEA018659.1	0.33	1.28	1.43	1.21
TEA001058.1	0.32	1.44	1.3	1.16
BGI_novel_G000110	0.3	1.37	1.18	1.15
TEA024051.1	0.25	1.41	1.19	1.19
BGI_novel_G001247	0.4	1.25	1.16	0.96
TEA030319.1	0.46	1.22	1.13	1.07
TEA008938.1	0.33	1.5	1.21	0.95
BGI_novel_G006866	0.35	1.33	1.33	0.96
TEA021837.1	0.21	1.33	1.33	0.97
BGI_novel_G000789	0.61	1.35	1.01	0.71
BGI_novel_G008470	0.63	1.12	1.09	0.79
TEA019367.1	0.29	1.38	1.12	0.66
TEA027312.1	0.34	1.41	0.98	0.79
TEA024646.1	0.2	1.19	0.88	0.81
TEA005484.1	0.25	1.1	0.84	0.72
TEA032729.1	0.32	1.1	0.88	0.81
BGI_novel_G009484	0.25	1.25	1.03	0.81
TEA033831.1	0.28	1.31	0.91	0.94
TEA026315.1	0.38	0.98	0.96	1.08
TEA003077.1	0.47	1.09	1.02	1
TEA027122.1	0.52	1.03	1.05	1
TEA014108.1	0.56	1.21	0.91	0.96
TEA012456.1	0.43	1.1	0.94	0.79
TEA012504.1	0.49	1.05	0.91	0.9
TEA022590.1	0.43	1	0.97	0.9
TEA020002.1	0.13	1.07	0.89	0.74
TEA005213.1	0.1	1.03	1.07	0.71
TEA031908.1	0.04	1.03	1.01	0.8
TEA021436.1	0.04	1.3	1.02	0.82
TEA022172.1	0.03	1.09	1.14	0.96
[truncated: 4,008 more rows]
