# Supplementary material for: Transcriptional regulation of amino acid metabolism in response to nitrogen deficiency and nitrogen forms in tea plant root (Camellia sinensis L.)
Source: Sci Rep. 2020 Apr 22;10:6868. doi: 10.1038/s41598-020-63835-6 (PMC7176667; doi:10.1038/s41598-020-63835-6)
Supplement: Supplementary file 6 — Supplementary Table S5. [file 41598_2020_63835_MOESM6_ESM.xlsx]

## Sheet: 18 DEGs 
Supplementary S5 Co-expressed and uniquely expressed DEGs from tea roots treated WITH different forms of N for 10 days
Number of gene	GeneID	log2FoldChange (NO3-/0N)	Padj (NO3-/0N)	Up/Down (NO3-/0N)	log2FoldChange (NH4+/0N)	Padj (NH4+/0N)	Up/Down (NH4+/0N)	log2FoldChange (EA/0N)	Padj (EA/0N)	Up/Down (EA/0N)	Cellular Component	Molecular Function	Biological Process	Kegg Orthology	Nr Description
1	BGI_novel_G003643	1.63334	1.31847e-20	Up	1.11157	0.000144268	Up	1.3175	9.46056e-20	Up	NA	NA	NA	K05747//Wiskott-Aldrich syndrome protein;K02184//formin 2	gi|720005835|ref|XP_010257781.1|//PREDICTED: extensin-2-like [Nelumbo nucifera]
2	BGI_novel_G000115	1.562	1.3936e-08	Up	1.51461	0.00279563	Up	1.44192	0.000180966	Up	NA	GO:0016757//transferase activity, transferring glycosyl groups	NA	K13495//cis-zeatin O-glucosyltransferase [EC:2.4.1.215]	gi|225441890|ref|XP_002284381.1|//PREDICTED: zeatin O-glucosyltransferase-like [Vitis vinifera]
3	BGI_novel_G009712	1.22439	0.00319222	Up	1.88719	9.60123e-08	Up	1.34747	3.48726e-05	Up	NA	NA	NA	K18045//tyrosine-protein phosphatase SIW14 [EC:3.1.3.48]	gi|703153206|ref|XP_010110621.1|//putative tyrosine-protein phosphatase [Morus notabilis]
4	BGI_novel_G000580	2.19169	0.0032385	Up	2.66068	0.00221262	Up	4.05998	7.05661e-13	Up	NA	NA	NA	K11323//histone arginine demethylase JMJD6 [EC:1.14.11.-]	gi|217070130|gb|ACJ83425.1|//unknown [Medicago truncatula]
5	TEA028713.1	1.66268	0.0225814	Up	1.79942	0.00854483	Up	3.00708	8.54333e-07	Up	NA	GO:0003993//acid phosphatase activity;GO:0016791//phosphatase activity	GO:0016311//dephosphorylation	K20728;K02866//large subunit ribosomal protein L10e;K11340//actin-like protein 6A	gi|567874091|ref|XP_006429635.1|//hypothetical protein CICLE_v10012544mg [Citrus clementina]
6	BGI_novel_G005071	1.50004	0.00130718	Up	1.4639	0.00550608	Up	1.81604	8.01076e-05	Up	GO:0016021//integral component of membrane	NA	NA	NA	gi|359485518|ref|XP_002271198.2|//PREDICTED: uncharacterized protein LOC100251719 [Vitis vinifera]
7	BGI_novel_G000183	1.44545	0.000117236	Up	1.45428	0.00312009	Up	1.11095	0.0153014	Up	NA	NA	NA	K05841//sterol 3beta-glucosyltransferase [EC:2.4.1.173]	gi|565388081|ref|XP_006359808.1|//PREDICTED: sterol 3-beta-glucosyltransferase UGT80B1-like [Solanum tuberosum]
8	TEA028629.1	-1.27662	6.33689e-05	Down	-1.01883	0.0056674	Down	-1.08602	0.00152838	Down	NA	GO:0016788//hydrolase activity, acting on ester bonds	GO:0008152//metabolic process	K01114//phospholipase C [EC:3.1.4.3]	gi|747043932|ref|XP_011086411.1|//PREDICTED: non-specific phospholipase C4-like [Sesamum indicum];gi|702320424|ref|XP_010052602.1|//PREDICTED: non-specific phospholipase C3-like [Eucalyptus grandis];gi|571444948|ref|XP_006576659.1|//PREDICTED: non-specific phospholipase C4-like isoform X2 [Glycine max];gi|697134262|ref|XP_009621181.1|//PREDICTED: non-specific phospholipase C4-like [Nicotiana tome…
9	TEA025153.1	-1.01188	7.78611e-06	Down	-1.03426	0.000201733	Down	-1.11908	1.02109e-07	Down	NA	GO:0016846//carbon-sulfur lyase activity	NA	K00799//glutathione S-transferase [EC:2.5.1.18]	gi|645239707|ref|XP_008226256.1|//PREDICTED: probable glutathione S-transferase parC [Prunus mume]
10	BGI_novel_G001246	-1.51865	1.96658e-06	Down	-2.23026	0.00819463	Down	-1.45778	0.000302839	Down	GO:0016020//membrane	NA	NA	K17925//sorting nexin-13	gi|590686231|ref|XP_007042318.1|//Phox-associated domain,Phox-like,Sorting nexin, C-terminal, putative isoform 1 [Theobroma cacao]
11	TEA020914.1	-1.03545	0.0214606	Down	-1.26662	0.00303087	Down	-1.50221	0.00662175	Down	NA	NA	NA	K09422//myb proto-oncogene protein, plant	gi|590612666|ref|XP_007022447.1|//Myb domain protein 58 isoform 1 [Theobroma cacao]
12	TEA017881.1	-1.71097	0.000801951	Down	-2.09998	7.12182e-05	Down	-1.19744	0.0439204	Down	NA	NA	NA	NA	gi|661890330|emb|CDP05827.1|//unnamed protein product [Coffea canephora]
13	TEA023787.1	-2.98855	9.04329e-06	Down	-4.709	3.96616e-09	Down	-4.42915	6.2242e-10	Down	NA	NA	NA	K11592//endoribonuclease Dicer [EC:3.1.26.-]	gi|731420826|ref|XP_010661522.1|//PREDICTED: endoribonuclease Dicer homolog 1 [Vitis vinifera]
14	TEA001548.1	-2.10731	3.3049e-12	Down	-1.28057	0.00115793	Down	-1.39755	0.0004411	Down	GO:0044424//intracellular part	GO:0016412//serine O-acyltransferase activity	GO:0006563//L-serine metabolic process	K00640//serine O-acetyltransferase [EC:2.3.1.30]	gi|758278267|gb|AJO67231.1|//serine acetyltransferase 2;2 [Vitis vinifera]
15	TEA010303.1	-1.55589	6.86118e-06	Down	-1.26542	0.00304563	Down	-1.54567	2.60873e-09	Down	NA	NA	NA	K18213//proteinaceous RNase P [EC:3.1.26.5]	gi|568847042|ref|XP_006477349.1|//PREDICTED: protein STAY-GREEN, chloroplastic-like [Citrus sinensis]
16	TEA000404.1	-1.71805	8.48409e-33	Down	-1.22716	1.59229e-07	Down	-1.03038	1.14197e-16	Down	NA	GO:0016706//oxidoreductase activity, acting on paired donors, with incorporation or reduction of molecular oxygen, 2-oxoglutarate as one donor, and incorporation of one atom each of oxygen into both donors	GO:0051553//flavone biosynthetic process	K05278//flavonol synthase [EC:1.14.11.23]	gi|747086842|ref|XP_011090939.1|//PREDICTED: protein SRG1 [Sesamum indicum]
17	TEA020242.1	-1.37816	5.00997e-16	Down	-1.01973	1.9312e-05	Down	-1.01393	3.24906e-08	Down	NA	GO:0008270//zinc ion binding	NA	K16280//E3 ubiquitin-protein ligase RGLG [EC:2.3.2.27]	gi|590669480|ref|XP_007037786.1|//RING domain ligase2 isoform 1 [Theobroma cacao];gi|225456844|ref|XP_002279018.1|//PREDICTED: E3 ubiquitin-protein ligase RGLG2 [Vitis vinifera]
18	TEA018499.1	-1.9857	5.78662e-09	Down	-1.62803	1.97325e-05	Down	-2.19797	2.88102e-10	Down	NA	NA	NA	K19626//inversin;K08770//ubiquitin C;K15502//serine/threonine-protein phosphatase 6 regulatory ankyrin repeat subunit A;K01051//pectinesterase [EC:3.1.1.11]	gi|470105515|ref|XP_004289128.1|//PREDICTED: ankyrin repeat-containing protein At5g02620-like [Fragaria vesca subsp. vesca];gi|657983105|ref|XP_008383620.1|//PREDICTED: ankyrin repeat-containing protein At5g02620-like [Malus domestica];gi|764512600|ref|XP_004289128.2|//PREDICTED: ankyrin repeat-containing protein At5g02620-like [Fragaria vesca subsp. vesca]

## Sheet: 36 DEGs
Number of gene	GeneID	log2FoldChange (NO3-/0N)	Padj(NO3-/0N)	Up/Down (NO3-/0N)	log2FoldChange (EA/0N)	Padj(EA/0N)	Up/Down (EA/0N)	log2FoldChange (NH4++NO3-/0N)	Padj(NH4++NO3-/0N)	Up/Down (NH4++NO3-/0N)	Cellular Component	Molecular Function	Biological Process	Kegg Orthology	Nr Description
1	TEA021342.1	1.16034	0.000784919	Up	-1.05262	0.0339405	Down	-1.08746	0.00838811	Down	NA	GO:0003677//DNA binding	GO:0006351//transcription, DNA-templated	K20557;K04374//null	gi|944545237|gb|ALL97704.1|//bZIP transcription factor 17 [Camellia sinensis]
2	TEA018558.1	1.06966	0.00265876	Up	1.64094	5.30917e-06	Up	1.33467	0.000358914	Up	NA	NA	NA	K09286//EREBP-like factor	gi|590690596|ref|XP_007043551.1|//AP2/ERF domain-containing transcription factor, putative [Theobroma cacao]
3	BGI_novel_G014215	1.28956	5.34093e-07	Up	1.3422	2.72256e-06	Up	1.29231	0.00143441	Up	GO:0016021//integral component of membrane	GO:0015095//magnesium ion transmembrane transporter activity	GO:0015693//magnesium ion transport	K16075//magnesium transporter	gi|225432906|ref|XP_002284181.1|//PREDICTED: magnesium transporter MRS2-I isoform 1 [Vitis vinifera]
4	TEA033852.1	1.33278	0.0378744	Up	-2.19719	1.54108e-13	Down	-1.34702	1.79947e-06	Down	NA	NA	NA	K01180//endo-1,3(4)-beta-glucanase [EC:3.2.1.6];K05747//Wiskott-Aldrich syndrome protein	gi|743792587|ref|XP_011044856.1|//PREDICTED: uncharacterized protein LOC105139917 [Populus euphratica];gi|700188667|gb|KGN43900.1|//hypothetical protein Csa_7G072870 [Cucumis sativus]
5	TEA023930.1	1.30598	0.0362121	Up	1.75661	0.00389511	Up	1.89623	0.0458887	Up	NA	NA	NA	NA	gi|470127973|ref|XP_004299931.1|//PREDICTED: uncharacterized protein LOC101308680 [Fragaria vesca subsp. vesca]
6	BGI_novel_G004806	1.03262	0.0065349	Up	1.1528	0.0242309	Up	1.33413	0.0182051	Up	GO:0016021//integral component of membrane	NA	NA	NA	gi|566191303|ref|XP_002316127.2|//hypothetical protein POPTR_0010s17380g [Populus trichocarpa]
7	TEA004366.1	1.23651	0.0169727	Up	1.32093	0.0106374	Up	1.31712	0.0184734	Up	NA	NA	NA	K13993//HSP20 family protein	gi|315932718|gb|ADU55789.1|//HSP18.1A [Citrullus lanatus]
8	BGI_novel_G016090	1.15769	4.55687e-07	Up	1.642	1.60629e-08	Up	1.72799	0.000183158	Up	NA	NA	NA	K02184//formin 2	gi|359493030|ref|XP_002264360.2|//PREDICTED: extensin-3-like [Vitis vinifera]
9	TEA002825.1	1.2274	0.0171098	Up	1.30133	0.0212743	Up	1.42059	0.0497644	Up	NA	GO:0016616//oxidoreductase activity, acting on the CH-OH group of donors, NAD or NADP as acceptor;GO:0046914//transition metal ion binding	GO:0008152//metabolic process	K18857//alcohol dehydrogenase class-P [EC:1.1.1.1]	gi|947105002|gb|KRH53385.1|//hypothetical protein GLYMA_06G122600 [Glycine max];gi|1401037|dbj|BAA07911.1|//alcohol dehydrogenases homologous [Lactuca sativa];gi|702373917|ref|XP_010062166.1|//PREDICTED: alcohol dehydrogenase [Eucalyptus grandis]
10	BGI_novel_G007375	1.28812	3.37003e-05	Up	-2.31911	2.59842e-07	Down	-1.60685	0.000798911	Down	NA	NA	NA	K05909//laccase [EC:1.10.3.2]	gi|697151441|ref|XP_009629941.1|//PREDICTED: laccase-7-like [Nicotiana tomentosiformis]
11	BGI_novel_G004144	1.33469	0.000295434	Up	1.13374	0.0313337	Up	1.36792	0.0307526	Up	NA	GO:0000287//magnesium ion binding;GO:0016831//carboxy-lyase activity;GO:0030976//thiamine pyrophosphate binding	NA	K01568//pyruvate decarboxylase [EC:4.1.1.1]	gi|225443847|ref|XP_002275486.1|//PREDICTED: pyruvate decarboxylase isozyme 1 [Vitis vinifera]
12	TEA027604.1	2.19457	1.27912e-08	Up	-3.53314	2.88144e-06	Down	-1.71287	0.0295254	Down	NA	GO:0016788//hydrolase activity, acting on ester bonds	NA	K01051//pectinesterase [EC:3.1.1.11]	gi|697142742|ref|XP_009625476.1|//PREDICTED: pectinesterase-like [Nicotiana tomentosiformis]
13	TEA031298.1	1.24272	0.0165965	Up	1.62916	0.00414371	Up	1.5211	0.0231624	Up	GO:0009705//plant-type vacuole membrane;GO:0016021//integral component of membrane	GO:0022891//substrate-specific transmembrane transporter activity	GO:0055085//transmembrane transport	K08202//MFS transporter, OCT family, solute carrier family 22 (organic cation transporter), member 4/5	gi|743801291|ref|XP_011014256.1|//PREDICTED: organic cation/carnitine transporter 3-like [Populus euphratica];gi|566191430|ref|XP_002315082.2|//organic cation transporter-related family protein [Populus trichocarpa]
14	TEA022208.1	1.12135	0.000107549	Up	-1.00315	0.0369036	Down	-1.14293	0.0301286	Down	NA	GO:0004175//endopeptidase activity	GO:0019538//protein metabolic process	K02882//large subunit ribosomal protein L18Ae;K01381//saccharopepsin [EC:3.4.23.25]	gi|255552241|ref|XP_002517165.1|//PREDICTED: basic 7S globulin [Ricinus communis]
15	BGI_novel_G016087	1.04834	0.0234894	Up	1.23089	0.00211664	Up	1.16733	0.00271405	Up	NA	NA	NA	K02184//formin 2	gi|643736744|gb|KDP43015.1|//hypothetical protein JCGZ_25201 [Jatropha curcas]
16	BGI_novel_G016214	1.99167	0.0211911	Up	6.30248	1.54222e-24	Up	5.90011	6.31887e-16	Up	NA	NA	NA	NA	gi|225440548|ref|XP_002273340.1|//PREDICTED: uncharacterized protein LOC100245981 [Vitis vinifera]
17	BGI_novel_G014204	1.24426	9.53681e-07	Up	1.2767	0.000362883	Up	1.53208	8.02497e-07	Up	GO:0005634//nucleus	GO:0003677//DNA binding;GO:0003700//sequence-specific DNA binding transcription factor activity	GO:0001944//vasculature development;GO:0009873//ethylene-activated signaling pathway;GO:0010200//response to chitin;GO:0051301//cell division;GO:0009864//induced systemic resistance, jasmonic acid mediated signaling pathway;GO:0045893//positive regulation of transcription, DNA-templated	K09286//EREBP-like factor;K14517//ethylene-responsive transcription factor 2	gi|193237565|dbj|BAG50059.1|//transcription factor AP2-EREBP [Lotus japonicus]
18	BGI_novel_G016091	1.25706	0.00291197	Up	1.04678	0.0274735	Up	1.2508	0.00121019	Up	NA	NA	NA	K02184//formin 2	gi|643736744|gb|KDP43015.1|//hypothetical protein JCGZ_25201 [Jatropha curcas]
19	TEA017977.1	1.34457	0.000239736	Up	1.7656	1.50086e-07	Up	1.63674	1.75657e-05	Up	GO:0016021//integral component of membrane	NA	GO:0006810//transport;GO:0055085//transmembrane transport	NA	gi|590722659|ref|XP_007051958.1|//Major Facilitator Superfamily with SPX (SYG1/Pho81/XPR1) domain-containing protein [Theobroma cacao]
20	BGI_novel_G011351	-1.79143	0.0454939	Down	-3.79419	7.88654e-07	Down	-2.10934	0.0116529	Down	NA	NA	NA	NA	gi|604345138|gb|EYU43749.1|//hypothetical protein MIMGU_mgv1a019855mg, partial [Erythranthe guttata]
21	TEA014056.1	-1.11276	1.37775e-07	Down	-1.92034	2.83841e-11	Down	-1.17966	0.00149889	Down	GO:0044424//intracellular part;GO:0005737//cytoplasm	GO:0016840//carbon-nitrogen lyase activity;GO:0045548//phenylalanine ammonia-lyase activity	GO:0006558//L-phenylalanine metabolic process;GO:0009800//cinnamic acid biosynthetic process;GO:0006559//L-phenylalanine catabolic process	K10775//phenylalanine ammonia-lyase [EC:4.3.1.24]	gi|255581751|ref|XP_002531677.1|//PREDICTED: phenylalanine ammonia-lyase G4 [Ricinus communis];gi|460479704|gb|AGH13333.1|//phenylalanine ammonia-lyase [Rhus chinensis]
22	TEA019622.1	-1.32415	2.70549e-23	Down	-1.27893	7.57365e-08	Down	-1.04512	0.000598227	Down	NA	GO:0016787//hydrolase activity;GO:0003824//catalytic activity	GO:0008152//metabolic process	K07025//putative hydrolase of the HAD superfamily	gi|743815059|ref|XP_011019847.1|//PREDICTED: uncharacterized protein LOC105122445 [Populus euphratica];gi|224090711|ref|XP_002309065.1|//hypothetical protein POPTR_0006s08720g [Populus trichocarpa]
23	TEA019037.1	-1.35687	0.000953634	Down	-1.47974	0.000176822	Down	-1.0548	0.00610133	Down	NA	NA	NA	K13466//EIX receptor 1/2;K03021//DNA-directed RNA polymerase III subunit RPC2 [EC:2.7.7.6];K13465	gi|747067437|ref|XP_011080440.1|//PREDICTED: probable LRR receptor-like serine/threonine-protein kinase At4g36180 [Sesamum indicum]
24	TEA025917.1	-1.50972	0.0263504	Down	-1.93164	0.00206701	Down	-1.47571	0.0455206	Down	GO:0044464//cell part	NA	NA	K03549//KUP system potassium uptake protein	gi|698430598|ref|XP_009793235.1|//PREDICTED: potassium transporter 26-like isoform X1 [Nicotiana sylvestris]
25	TEA027537.1	-1.48245	0.00401883	Down	-1.2275	0.00317651	Down	-1.57919	0.000243457	Down	NA	NA	NA	K04733//interleukin-1 receptor-associated kinase 4 [EC:2.7.11.1]	gi|747102038|ref|XP_011099165.1|//PREDICTED: receptor-like protein kinase FERONIA [Sesamum indicum]
26	TEA002721.1	-1.66075	0.00994828	Down	-2.15865	0.00227139	Down	-1.72654	0.00734616	Down	GO:0031224//intrinsic component of membrane;GO:0016021//integral component of membrane	GO:0005215//transporter activity	GO:0006810//transport	NA	gi|590622840|ref|XP_007025158.1|//Purine permease 10 [Theobroma cacao];gi|297740648|emb|CBI30830.3|//unnamed protein product [Vitis vinifera]
27	TEA008195.1	-1.07419	1.98568e-09	Down	-1.17181	2.60562e-06	Down	-1.06228	5.6454e-06	Down	NA	GO:0016740//transferase activity	NA	K13065//shikimate O-hydroxycinnamoyltransferase [EC:2.3.1.133]	gi|661887841|emb|CDP08574.1|//unnamed protein product [Coffea canephora]
28	BGI_novel_G015292	-1.2157	0.00104421	Down	-1.31828	1.84761e-05	Down	1.53433	2.16107e-05	Up	NA	GO:0047251//thiohydroximate beta-D-glucosyltransferase activity	GO:0019761//glucosinolate biosynthetic process;GO:0042742//defense response to bacterium;GO:0052544//defense response by callose deposition in cell wall	K11820//N-hydroxythioamide S-beta-glucosyltransferase [EC:2.4.1.195]	gi|590694100|ref|XP_007044514.1|//UDP-glucosyl transferase 74B1 [Theobroma cacao]
29	TEA003959.1	-2.5517	4.18062e-33	Down	-1.6184	0.000133839	Down	-1.14756	8.4156e-07	Down	NA	NA	NA	K10572//inositol-pentakisphosphate 2-kinase [EC:2.7.1.158];K12823//ATP-dependent RNA helicase DDX5/DBP2 [EC:3.6.4.13]	gi|593794135|ref|XP_007160106.1|//hypothetical protein PHAVU_002G292900g [Phaseolus vulgaris];gi|388512833|gb|AFK44478.1|//unknown [Lotus japonicus]
30	BGI_novel_G000472	-1.27766	0.0477783	Down	-1.58346	0.00126722	Down	-1.30086	0.00894154	Down	NA	NA	NA	NA	gi|645243040|ref|XP_008227800.1|//PREDICTED: uncharacterized protein LOC103327273 [Prunus mume]
31	TEA012189.1	-1.23614	0.0478972	Down	-1.47278	0.0107371	Down	-1.13994	0.0443307	Down	GO:0016020//membrane	NA	NA	K14638//solute carrier family 15 (peptide/histidine transporter), member 3/4	gi|296087733|emb|CBI34989.3|//unnamed protein product [Vitis vinifera];gi|645249276|ref|XP_008230677.1|//PREDICTED: protein NRT1/ PTR FAMILY 5.8 [Prunus mume]
32	BGI_novel_G003255	-2.14599	0.00205804	Down	-1.94366	0.0160968	Down	-1.88759	0.00585693	Down	GO:0016020//membrane	GO:0000166//nucleotide binding;GO:0004672//protein kinase activity	GO:0016310//phosphorylation	K00924	gi|225445082|ref|XP_002280395.1|//PREDICTED: receptor-like protein kinase 5 [Vitis vinifera]
33	TEA009682.1	-1.26092	0.0123994	Down	-1.34938	0.00989081	Down	-1.3634	0.0216584	Down	NA	GO:0016758//transferase activity, transferring hexosyl groups	GO:0008152//metabolic process	K17193//anthocyanidin 3-O-glucoside 2'''-O-xylosyltransferase [EC:2.4.2.51]	gi|470143939|ref|XP_004307624.1|//PREDICTED: UDP-glycosyltransferase 79B6-like [Fragaria vesca subsp. vesca];gi|788945422|gb|AKA44585.1|//UGTPg34 [Panax ginseng];gi|533214696|gb|AGU14090.1|//UDP-glycosyltransferase [Cicer arietinum]
34	TEA022220.1	-1.10589	0.0271118	Down	-1.37321	0.00358386	Down	-1.53313	0.000812724	Down	GO:0043231//intracellular membrane-bounded organelle;GO:0005634//nucleus	GO:0003677//DNA binding;GO:0043565//sequence-specific DNA binding;GO:0001071//nucleic acid binding transcription factor activity	GO:0010089//xylem development;GO:0010051//xylem and phloem pattern formation;GO:0001708//cell fate specification;GO:0006355//regulation of transcription, DNA-templated;GO:0006351//transcription, DNA-templated	K16670//homeobox protein Meis2;K15613//homeobox protein Meis1	gi|225458942|ref|XP_002285521.1|//PREDICTED: homeobox protein knotted-1-like 2 [Vitis vinifera];gi|525344881|ref|NP_001266972.1|//homeobox protein knotted-1-like 2-like [Fragaria vesca]
35	TEA022746.1	-1.13638	1.02185e-08	Down	-1.41273	1.13467e-09	Down	-1.26785	1.34245e-05	Down	NA	NA	NA	K13422//transcription factor MYC2	gi|590720902|ref|XP_007051457.1|//Basic helix-loop-helix DNA-binding family protein [Theobroma cacao]
36	BGI_novel_G000046	-1.96437	0.0249119	Down	-3.0105	0.00041009	Down	-2.34376	0.0216282	Down	NA	NA	NA	K13459//disease resistance protein RPS2	gi|359487924|ref|XP_003633676.1|//PREDICTED: uncharacterized protein LOC100246921 [Vitis vinifera]

## Sheet: 53 DEGs
Number of gene	GeneID	log2FoldChange (NO3-/0N)	Padj(NO3-/0N)	Up/Down (NO3-/0N)	log2FoldChange (NH4++NO3-/0N)	Padj(NH4++NO3-/0N)	Up/Down (NH4++NO3-/0N)	Cellular Component	Molecular Function	Biological Process	Kegg Orthology	Nr Description
1	BGI_novel_G013164	2.15541	0.0045073	Up	-1.70396	0.000642787	Down	NA	NA	NA	K01180//endo-1,3(4)-beta-glucanase [EC:3.2.1.6];K14709//solute carrier family 39 (zinc transporter), member 1/2/3	gi|566187240|ref|XP_002313866.2|//hypothetical protein POPTR_0009s10030g [Populus trichocarpa]
2	BGI_novel_G005723	2.77641	0.000360756	Up	2.18937	0.0488657	Up	NA	NA	NA	NA	NA
3	BGI_novel_G014150	1.05555	5.29031e-05	Up	-1.31118	6.59796e-07	Down	GO:0009505//plant-type cell wall;GO:0009506//plasmodesma	NA	NA	K02984//small subunit ribosomal protein S3Ae;K02184//formin 2	gi|590582355|ref|XP_007014601.1|//Leucine-rich repeat/extensin 2 [Theobroma cacao]
4	TEA002093.1	1.09988	0.0463342	Up	1.25853	0.00505099	Up	GO:0034357//photosynthetic membrane	GO:0000166//nucleotide binding;GO:0050662//coenzyme binding;GO:0008937//ferredoxin-NAD(P) reductase activity	GO:0008152//metabolic process	K02641//ferredoxin--NADP+ reductase [EC:1.18.1.2]	gi|6899972|emb|CAB71293.1|//chloroplast ferredoxin-NADP+ oxidoreductase precursor [Capsicum annuum]
5	TEA014271.1	2.29079	0.00574647	Up	3.86887	1.58394e-05	Up	NA	NA	NA	K13457//disease resistance protein RPM1	gi|698474787|ref|XP_009784830.1|//PREDICTED: disease resistance protein RPM1-like [Nicotiana sylvestris]
6	TEA013255.1	1.58851	0.00529322	Up	1.89338	0.0135217	Up	GO:0016020//membrane;GO:0005887//integral component of plasma membrane	GO:0015250//water channel activity;GO:0015254//glycerol channel activity	GO:0006810//transport;GO:0034220//ion transmembrane transport;GO:0009992//cellular water homeostasis;GO:0044765//single-organism transport	K09874//aquaporin NIP	gi|697140327|ref|XP_009624261.1|//PREDICTED: aquaporin NIP1-1-like isoform X1 [Nicotiana tomentosiformis]
7	BGI_novel_G000587	1.73971	0.0246153	Up	1.89542	0.0222266	Up	NA	NA	NA	K09840//9-cis-epoxycarotenoid dioxygenase [EC:1.13.11.51]	gi|697094781|ref|XP_009608069.1|//PREDICTED: 9-cis-epoxycarotenoid dioxygenase NCED6, chloroplastic-like [Nicotiana tomentosiformis]
8	BGI_novel_G008021	1.20141	0.0065349	Up	-1.55752	0.017067	Down	GO:0016021//integral component of membrane	NA	GO:0009733//response to auxin	K14488//SAUR family protein	gi|590685036|ref|XP_007041995.1|//SAUR family protein [Theobroma cacao]
9	TEA011400.1	1.24874	0.00897684	Up	1.97787	0.000494382	Up	GO:0097249//mitochondrial respiratory chain supercomplex;GO:0031305//integral component of mitochondrial inner membrane	NA	GO:0033617//mitochondrial respiratory chain complex IV assembly	K19985	gi|225448613|ref|XP_002278922.1|//PREDICTED: uncharacterized protein LOC100267335 [Vitis vinifera];gi|703088227|ref|XP_010093479.1|//putative exocyst complex component 6 [Morus notabilis]
10	TEA008208.1	1.1631	9.79543e-05	Up	1.10087	0.00122799	Up	GO:0009536//plastid	NA	GO:0006091//generation of precursor metabolites and energy	K08910//light-harvesting complex I chlorophyll a/b binding protein 4	gi|567896256|ref|XP_006440616.1|//hypothetical protein CICLE_v10021861mg [Citrus clementina]
11	TEA010095.1	2.19515	0.0033606	Up	2.26726	0.0111824	Up	NA	NA	NA	K14487//auxin responsive GH3 gene family	gi|255553847|ref|XP_002517964.1|//PREDICTED: jasmonic acid-amido synthetase JAR1 [Ricinus communis]
12	TEA009484.1	2.16236	0.0106855	Up	2.72454	0.00824578	Up	NA	GO:0003852//2-isopropylmalate synthase activity	GO:0009098//leucine biosynthetic process	K01649//2-isopropylmalate synthase [EC:2.3.3.13]	gi|255579410|ref|XP_002530549.1|//PREDICTED: 2-isopropylmalate synthase 2, chloroplastic [Ricinus communis];gi|674926350|emb|CDY06981.1|//BnaA04g23340D [Brassica napus]
13	TEA017264.1	1.29875	1.64113e-09	Up	1.17331	7.21717e-05	Up	GO:0016021//integral component of membrane	GO:0005215//transporter activity	GO:0006810//transport	K12347//natural resistance-associated macrophage protein	gi|565369030|ref|XP_006351140.1|//PREDICTED: metal transporter Nramp5-like [Solanum tuberosum];gi|720045591|ref|XP_010270254.1|//PREDICTED: metal transporter Nramp5-like [Nelumbo nucifera]
14	TEA032257.1	1.11816	0.000295006	Up	1.2905	0.00596791	Up	GO:0016020//membrane;GO:0016021//integral component of membrane	GO:0046872//metal ion binding;GO:0008270//zinc ion binding	NA	K15407//queuine tRNA-ribosyltransferase subunit QTRTD1 [EC:2.4.2.29];K10661//E3 ubiquitin-protein ligase MARCH6 [EC:2.3.2.27]	gi|359481363|ref|XP_002280929.2|//PREDICTED: uncharacterized protein LOC100265508 isoform X2 [Vitis vinifera]
15	BGI_novel_G001972	1.32626	0.00873922	Up	1.1738	0.0134409	Up	NA	NA	NA	K09142//uncharacterized protein;K14328//regulator of nonsense transcripts 3	gi|719997311|ref|XP_010255056.1|//PREDICTED: putative B3 domain-containing protein At5g66980 isoform X1 [Nelumbo nucifera]
16	BGI_novel_G012471	1.87917	0.0325816	Up	2.61665	0.0126905	Up	NA	NA	NA	K15078//structure-specific endonuclease subunit SLX1 [EC:3.6.1.-]	gi|225436241|ref|XP_002275171.1|//PREDICTED: putative disease resistance protein RGA4 [Vitis vinifera]
17	TEA000720.1	1.02689	2.49555e-06	Up	-1.33173	3.12618e-05	Down	GO:0005887//integral component of plasma membrane	GO:0008271//secondary active sulfate transmembrane transporter activity	GO:1902358//sulfate transmembrane transport	K17469//sulfate transporter 2, low-affinity	gi|731397288|ref|XP_010652824.1|//PREDICTED: low affinity sulfate transporter 3 [Vitis vinifera];gi|359480819|ref|XP_002277065.2|//PREDICTED: sulfate transporter 2.1-like [Vitis vinifera]
18	BGI_novel_G011049	1.19854	3.65199e-05	Up	1.53475	0.00279145	Up	NA	NA	NA	NA	gi|694428216|ref|XP_009341690.1|//PREDICTED: uncharacterized protein LOC103933717 [Pyrus x bretschneideri]
19	TEA030368.1	1.37891	6.14046e-06	Up	1.12963	0.000176867	Up	GO:0010287//plastoglobule;GO:0009535//chloroplast thylakoid membrane;GO:0016021//integral component of membrane;GO:0009536//plastid;GO:0009941//chloroplast envelope;GO:0009522//photosystem I	GO:0031409//pigment binding;GO:0046872//metal ion binding;GO:0016168//chlorophyll binding	GO:0009768//photosynthesis, light harvesting in photosystem I;GO:0006091//generation of precursor metabolites and energy;GO:0009416//response to light stimulus;GO:0018298//protein-chromophore linkage	K08912//light-harvesting complex II chlorophyll a/b binding protein 1	gi|225463432|ref|XP_002275075.1|//PREDICTED: chlorophyll a-b binding protein of LHCII type 1 [Vitis vinifera]
20	BGI_novel_G006814	1.93202	0.0263752	Up	2.42486	0.0241931	Up	NA	GO:0017150//tRNA dihydrouridine synthase activity;GO:0050660//flavin adenine dinucleotide binding	GO:0002943//tRNA dihydrouridine synthesis;GO:0055114//oxidation-reduction process	K05543//tRNA-dihydrouridine synthase 2 [EC:1.3.1.91]	gi|147797460|emb|CAN64677.1|//hypothetical protein VITISV_024917 [Vitis vinifera]
21	BGI_novel_G002510	1.91168	0.00169554	Up	1.87046	0.00805694	Up	NA	NA	NA	NA	gi|672203462|ref|XP_008778651.1|//PREDICTED: uncharacterized protein LOC103698419, partial [Phoenix dactylifera]
22	TEA005341.1	1.38898	0.00046258	Up	1.21505	0.0134689	Up	NA	NA	NA	K19040//E3 ubiquitin-protein ligase ATL10/75/76/77/78 [EC:2.3.2.27]	gi|802725453|ref|XP_012086051.1|//PREDICTED: RING-H2 finger protein ATL78-like [Jatropha curcas]
23	TEA030292.1	1.03738	0.000253017	Up	1.51781	2.8615e-09	Up	NA	NA	NA	NA	gi|697163407|ref|XP_009590525.1|//PREDICTED: uncharacterized protein LOC104087688 [Nicotiana tomentosiformis]
24	TEA017856.1	1.31697	0.00824381	Up	1.59218	0.0208121	Up	NA	NA	NA	NA	gi|747048604|ref|XP_011070317.1|//PREDICTED: uncharacterized protein LOC105156004 [Sesamum indicum]
25	BGI_novel_G005873	1.48528	1.40634e-05	Up	1.70059	0.00237419	Up	GO:0016021//integral component of membrane	NA	NA	NA	gi|568843837|ref|XP_006475805.1|//PREDICTED: early nodulin-93-like [Citrus sinensis]
26	TEA011018.1	1.86298	0.0383083	Up	2.37751	0.0181547	Up	GO:0030312//external encapsulating structure;GO:0005576//extracellular region	GO:0046914//transition metal ion binding;GO:0004871//signal transducer activity	GO:0009755//hormone-mediated signaling pathway	K11426//SET and MYND domain-containing protein	gi|344221931|gb|AEN02469.1|//germin-like protein [Camellia sinensis]
27	TEA012355.1	-1.6368	0.00775895	Down	1.67491	1.64457e-05	Up	NA	NA	NA	K04733//interleukin-1 receptor-associated kinase 4 [EC:2.7.11.1];K04730//interleukin-1 receptor-associated kinase 1 [EC:2.7.11.1]	gi|225455116|ref|XP_002268775.1|//PREDICTED: probable receptor-like protein kinase At5g39030 [Vitis vinifera]
28	TEA011208.1	-1.25459	5.0033e-05	Down	1.0143	1.07591e-05	Up	NA	NA	NA	NA	gi|296088935|emb|CBI38501.3|//unnamed protein product [Vitis vinifera]
29	BGI_novel_G006485	-2.02104	0.0187579	Down	-2.55069	0.0159505	Down	NA	NA	NA	K15188//cyclin T	gi|297737019|emb|CBI26220.3|//unnamed protein product [Vitis vinifera]
30	TEA016299.1	-1.28744	0.0138492	Down	1.28033	0.00011067	Up	GO:0009506//plasmodesma;GO:0005886//plasma membrane	GO:0004674//protein serine/threonine kinase activity;GO:0000166//nucleotide binding	GO:0006952//defense response;GO:0006468//protein phosphorylation	K04733//interleukin-1 receptor-associated kinase 4 [EC:2.7.11.1];K04730//interleukin-1 receptor-associated kinase 1 [EC:2.7.11.1]	gi|731432457|ref|XP_010644281.1|//PREDICTED: uncharacterized protein LOC100246941 [Vitis vinifera];gi|566154232|ref|XP_006370371.1|//S-locus protein kinase [Populus trichocarpa]
31	BGI_novel_G012341	-1.79276	5.25843e-08	Down	1.0384	0.000503985	Up	GO:0016020//membrane	NA	NA	NA	gi|590698395|ref|XP_007045703.1|//Uncharacterized protein TCM_011399 [Theobroma cacao]
32	TEA029727.1	-1.0087	1.13913e-05	Down	-1.06919	0.000608988	Down	NA	GO:0005506//iron ion binding;GO:0004497//monooxygenase activity	NA	K20556;K07408//cytochrome P450, family 1, subfamily A, polypeptide 1 [EC:1.14.14.1]	gi|565386184|ref|XP_006358915.1|//PREDICTED: probable (S)-N-methylcoclaurine 3'-hydroxylase isozyme 2 [Solanum tuberosum]
33	TEA024645.1	-1.00413	0.00208763	Down	-1.35665	2.22814e-07	Down	GO:0016021//integral component of membrane	NA	GO:0055085//transmembrane transport	K02575//MFS transporter, NNP family, nitrate/nitrite transporter	gi|976911151|gb|KVH97809.1|//Major facilitator superfamily [Cynara cardunculus var. scolymus];gi|604302990|gb|EYU22515.1|//hypothetical protein MIMGU_mgv1a023971mg [Erythranthe guttata];gi|661882989|emb|CDP13197.1|//unnamed protein product [Coffea canephora]
34	TEA003236.1	-1.35466	0.00349405	Down	1.4629	0.000111847	Up	NA	NA	NA	K00430//peroxidase [EC:1.11.1.7]	gi|568856287|ref|XP_006481716.1|//PREDICTED: probable F-box protein At1g60180 [Citrus sinensis];gi|694319998|ref|XP_009349461.1|//PREDICTED: probable F-box protein At1g60180 [Pyrus x bretschneideri]
35	TEA021764.1	-1.61532	0.000193564	Down	1.28935	0.000129476	Up	NA	NA	NA	K04733//interleukin-1 receptor-associated kinase 4 [EC:2.7.11.1]	gi|359490864|ref|XP_002267722.2|//PREDICTED: uncharacterized protein LOC100262465 [Vitis vinifera];gi|359490251|ref|XP_002267774.2|//PREDICTED: probable receptor-like protein kinase At5g39020 [Vitis vinifera];gi|590665001|ref|XP_007036620.1|//Kinase superfamily protein, putative [Theobroma cacao]
36	TEA014288.1	-1.71208	2.08371e-05	Down	-1.54875	0.0102697	Down	NA	NA	NA	K01681//aconitate hydratase [EC:4.2.1.3];K13422//transcription factor MYC2	gi|645219682|ref|XP_008236887.1|//PREDICTED: transcription factor bHLH25-like [Prunus mume]
37	TEA033819.1	-1.7256	2.03276e-05	Down	1.08393	0.0241513	Up	NA	NA	NA	K19626//inversin;K15502//serine/threonine-protein phosphatase 6 regulatory ankyrin repeat subunit A	gi|698535869|ref|XP_009764324.1|//PREDICTED: ankyrin repeat-containing protein At3g12360-like [Nicotiana sylvestris]
38	TEA012703.1	-1.0577	0.0155794	Down	1.34155	0.00906345	Up	NA	NA	NA	K00384//thioredoxin reductase (NADPH) [EC:1.8.1.9];K11426//SET and MYND domain-containing protein	gi|565385112|ref|XP_006358463.1|//PREDICTED: germin-like protein subfamily 1 member 20 [Solanum tuberosum]
39	BGI_novel_G013417	-1.04403	0.0494957	Down	-1.41414	0.0183446	Down	NA	GO:0005488//binding	NA	K03231//elongation factor 1-alpha;K10398//kinesin family member 11;K05658//ATP-binding cassette, subfamily B (MDR/TAP), member 1 [EC:3.6.3.44];K11593//eukaryotic translation initiation factor 2C	gi|261597692|gb|ACX85638.1|//putative transposase [Cucumis melo]
40	TEA016092.1	-2.03595	6.50572e-09	Down	1.55585	2.45094e-05	Up	GO:0031224//intrinsic component of membrane	NA	NA	K19476//vacuolar protein sorting-associated protein IST1;K14209//solute carrier family 36 (proton-coupled amino acid transporter);K15015//solute carrier family 32 (vesicular inhibitory amino acid transporter)	gi|802606404|ref|XP_012073685.1|//PREDICTED: lysine histidine transporter-like 8 [Jatropha curcas]
41	TEA011797.1	-1.58761	5.26344e-07	Down	1.9785	1.9861e-13	Up	NA	NA	NA	K00799//glutathione S-transferase [EC:2.5.1.18]	gi|590628980|ref|XP_007026863.1|//Tau class glutathione transferase GSTU45 [Theobroma cacao]
42	TEA033820.1	-1.74158	0.0216079	Down	1.36691	0.00332585	Up	NA	NA	NA	K13424//WRKY transcription factor 33;K18834//WRKY transcription factor 1	gi|787592964|gb|AKA27909.1|//WRKY protein [Salvia miltiorrhiza];gi|568841008|ref|XP_006474454.1|//PREDICTED: probable WRKY transcription factor 50-like isoform X1 [Citrus sinensis]
43	BGI_novel_G013591	-4.27486	5.01139e-15	Down	-1.37808	0.0122239	Down	NA	GO:0005488//binding	NA	K11498//centromeric protein E	gi|255571552|ref|XP_002526722.1|//conserved hypothetical protein [Ricinus communis]
44	TEA016293.1	-1.24952	9.39205e-06	Down	-1.43646	1.18145e-07	Down	NA	GO:0030246//carbohydrate binding;GO:0032559//adenyl ribonucleotide binding;GO:0004672//protein kinase activity	GO:0006464//cellular protein modification process	K04733//interleukin-1 receptor-associated kinase 4 [EC:2.7.11.1]	gi|719995786|ref|XP_010254613.1|//PREDICTED: L-type lectin-domain containing receptor kinase IX.1 [Nelumbo nucifera]
45	TEA026349.1	-1.10041	0.000589018	Down	1.52128	0.00346018	Up	GO:0031224//intrinsic component of membrane	GO:0046873//metal ion transmembrane transporter activity;GO:0032559//adenyl ribonucleotide binding;GO:0019829//cation-transporting ATPase activity	GO:0009206//purine ribonucleoside triphosphate biosynthetic process;GO:0006816//calcium ion transport	K01537//Ca2+-transporting ATPase [EC:3.6.3.8]	gi|747086313|ref|XP_011090652.1|//PREDICTED: putative calcium-transporting ATPase 13, plasma membrane-type [Sesamum indicum]
46	TEA003631.1	-1.23519	3.96981e-05	Down	1.2348	0.000434852	Up	NA	NA	NA	K13648//alpha-1,4-galacturonosyltransferase [EC:2.4.1.43]	gi|698508982|ref|XP_009799727.1|//PREDICTED: nudix hydrolase 10-like isoform X1 [Nicotiana sylvestris];gi|823126729|ref|XP_012490435.1|//PREDICTED: nudix hydrolase 10-like [Gossypium raimondii]
47	TEA014244.1	-1.20799	1.8541e-05	Down	-1.15593	0.0298631	Down	NA	GO:0016740//transferase activity	NA	K18822//soyasapogenol B glucuronide galactosyltransferase [EC:2.4.1.272];K00699//glucuronosyltransferase [EC:2.4.1.17]	gi|543175122|gb|AGV53046.1|//UDP-glucose flavonoid glucosyl-transferase [Actinidia chinensis]
48	TEA003671.1	-1.58547	9.90876e-07	Down	1.28757	2.91153e-09	Up	NA	NA	NA	K19626//inversin;K15502//serine/threonine-protein phosphatase 6 regulatory ankyrin repeat subunit A	gi|359476356|ref|XP_003631824.1|//PREDICTED: ankyrin repeat-containing protein At5g02620-like [Vitis vinifera]
49	TEA023001.1	-1.81222	0.00138298	Down	1.18183	0.0171936	Up	NA	NA	NA	K13448//calcium-binding protein CML	gi|823136399|ref|XP_012467960.1|//PREDICTED: probable calcium-binding protein CML44 [Gossypium raimondii]
50	TEA007928.1	-1.14405	0.0261639	Down	-1.33287	0.00676816	Down	NA	NA	NA	K09422//myb proto-oncogene protein, plant	gi|720035586|ref|XP_010267089.1|//PREDICTED: transcription repressor MYB6-like [Nelumbo nucifera];gi|590573796|ref|XP_007012221.1|//Myb domain protein 84, putative [Theobroma cacao]
51	BGI_novel_G009519	-2.73335	0.000453996	Down	-3.42872	0.000247269	Down	NA	NA	NA	NA	gi|302142080|emb|CBI19283.3|//unnamed protein product [Vitis vinifera]
52	TEA020670.1	-1.08322	0.0354051	Down	-1.1874	0.00574552	Down	NA	NA	NA	K04733//interleukin-1 receptor-associated kinase 4 [EC:2.7.11.1]	gi|297737645|emb|CBI26846.3|//unnamed protein product [Vitis vinifera]
53	TEA028209.1	-1.96502	0.0224449	Down	2.38196	3.90104e-06	Up	NA	NA	NA	K10396//kinesin family member 5;K01206//alpha-L-fucosidase [EC:3.2.1.51]	gi|731372909|ref|XP_002285509.2|//PREDICTED: uncharacterized protein LOC100264440 [Vitis vinifera]

## Sheet: 70 DEGs
Number of gene	GeneID	log2FoldChange (NO3-/0N)	Padj(NO3-/0N)	Up/Down (NO3-/0N)	log2FoldChange (NH4+/0N)	Padj(NH4+/0N)	Up/Down (NH4+/0N)	Cellular Component	Molecular Function	Biological Process	Kegg Orthology	Nr Description
1	BGI_novel_G005481	1.44057	0.00015175	Up	1.01727	0.0170684	Up	NA	GO:0016787//hydrolase activity;GO:0003676//nucleic acid binding	GO:0044763//single-organism cellular process;GO:0006260//DNA replication;GO:0007275//multicellular organismal development;GO:0050789//regulation of biological process;GO:0006310//DNA recombination;GO:0065007//biological regulation	K02349//DNA polymerase theta [EC:2.7.7.7]	gi|359476049|ref|XP_002281624.2|//PREDICTED: LOW QUALITY PROTEIN: DNA polymerase theta-like [Vitis vinifera]
2	TEA025672.1	1.0469	0.01454	Up	1.0021	0.0469042	Up	NA	GO:0004175//endopeptidase activity	GO:0019538//protein metabolic process	K00924;K02882//large subunit ribosomal protein L18Ae	gi|720000033|ref|XP_010255900.1|//PREDICTED: basic 7S globulin 2-like [Nelumbo nucifera]
3	TEA019466.1	1.04036	0.000101467	Up	1.09033	0.0203688	Up	NA	NA	NA	K04733//interleukin-1 receptor-associated kinase 4 [EC:2.7.11.1];K04730//interleukin-1 receptor-associated kinase 1 [EC:2.7.11.1]	gi|661889739|emb|CDP06459.1|//unnamed protein product [Coffea canephora];gi|747062306|ref|XP_011077655.1|//PREDICTED: wall-associated receptor kinase 5-like [Sesamum indicum]
4	TEA016507.1	1.25509	0.000368032	Up	1.44416	2.47833e-05	Up	NA	GO:0046872//metal ion binding;GO:0005509//calcium ion binding	NA	K13448//calcium-binding protein CML	gi|698533829|ref|XP_009763680.1|//PREDICTED: probable calcium-binding protein CML49 [Nicotiana sylvestris];gi|255587064|ref|XP_002534120.1|//PREDICTED: probable calcium-binding protein CML49 [Ricinus communis]
5	TEA000374.1	1.0109	0.0338965	Up	1.62464	5.55346e-05	Up	NA	NA	NA	NA	gi|590704697|ref|XP_007047231.1|//Uncharacterized protein TCM_000598 [Theobroma cacao]
6	TEA001935.1	1.13218	8.15403e-05	Up	1.26129	2.91172e-06	Up	GO:0009536//plastid	GO:0034061//DNA polymerase activity;GO:0003676//nucleic acid binding	GO:0006396//RNA processing;GO:0006260//DNA replication	NA	gi|586829773|gb|AHJ81013.1|//maturase (mitochondrion) [Panax ginseng]
7	TEA002554.1	1.13625	8.25677e-07	Up	1.10877	0.00701408	Up	NA	NA	NA	NA	NA
8	TEA031817.1	1.43669	3.4836e-06	Up	1.34066	0.000104285	Up	GO:0016020//membrane	NA	GO:0006865//amino acid transport	K03294//basic amino acid/polyamine antiporter, APA family;K13865	gi|747060799|ref|XP_011076844.1|//PREDICTED: cationic amino acid transporter 7, chloroplastic [Sesamum indicum]
9	TEA027560.1	2.25646	0.00683858	Up	3.36351	0.000432397	Up	NA	NA	NA	NA	gi|302142507|emb|CBI19710.3|//unnamed protein product [Vitis vinifera]
10	BGI_novel_G011670	1.22208	0.029434	Up	1.19799	0.0465498	Up	NA	GO:0005524//ATP binding;GO:0042802//identical protein binding;GO:0004797//thymidine kinase activity	GO:0009157//deoxyribonucleoside monophosphate biosynthetic process;GO:0016310//phosphorylation;GO:0071897//DNA biosynthetic process	K00857//thymidine kinase [EC:2.7.1.21]	gi|595940705|ref|XP_007215836.1|//hypothetical protein PRUPE_ppa010211mg [Prunus persica]
11	TEA022418.1	1.17393	4.4713e-05	Up	1.19364	7.78043e-05	Up	NA	NA	NA	K14572//midasin	gi|720019048|ref|XP_010261987.1|//PREDICTED: midasin isoform X2 [Nelumbo nucifera];gi|731401947|ref|XP_010654485.1|//PREDICTED: midasin [Vitis vinifera];gi|720019044|ref|XP_010261986.1|//PREDICTED: midasin isoform X1 [Nelumbo nucifera]
12	TEA020293.1	1.30687	0.0412484	Up	1.64494	0.00405715	Up	GO:0009536//plastid	GO:0016831//carboxy-lyase activity;GO:0046872//metal ion binding;GO:0016491//oxidoreductase activity	GO:0015977//carbon fixation;GO:0043094//cellular metabolic compound salvage	K01601//ribulose-bisphosphate carboxylase large chain [EC:4.1.1.39]	gi|443267315|ref|YP_007375051.1|//ribulose 1,5-bisphosphate carboxylase/oxygenase large subunit [Quercus rubra]
13	BGI_novel_G007225	2.35186	0.00423366	Up	3.5121	0.000153785	Up	NA	NA	NA	NA	gi|257480315|gb|ACV60356.1|//hypothetical protein [Camellia sinensis]
14	TEA007675.1	1.1262	0.0120666	Up	1.08378	0.0375336	Up	NA	NA	NA	K14521//N-acetyltransferase 10 [EC:2.3.1.-]	gi|661883536|emb|CDP12880.1|//unnamed protein product [Coffea canephora];gi|719963361|ref|XP_010249467.1|//PREDICTED: UPF0202 protein At3g57940-like [Nelumbo nucifera]
15	BGI_novel_G009540	1.40973	0.00174906	Up	1.66908	0.000892932	Up	GO:0009535//chloroplast thylakoid membrane;GO:0005886//plasma membrane	GO:0050136//NADH dehydrogenase (quinone) activity;GO:0048038//quinone binding;GO:0051287//NAD binding	GO:0006810//transport;GO:0019684//photosynthesis, light reaction;GO:0055114//oxidation-reduction process	K05579//NAD(P)H-quinone oxidoreductase subunit H [EC:1.6.5.3]	gi|544186622|gb|AGW04567.1|//NADH dehydrogenase 49 kDa subunit [Eustegia minuta]
16	TEA005365.1	1.23055	2.16994e-09	Up	1.44509	0.000193711	Up	NA	NA	NA	K00430//peroxidase [EC:1.11.1.7];K02184//formin 2	gi|551627554|ref|XP_005793758.1|//hypothetical protein EMIHUDRAFT_433316 [Emiliania huxleyi CCMP1516];gi|242046706|ref|XP_002461099.1|//hypothetical protein SORBIDRAFT_02g040660 [Sorghum bicolor]
17	TEA004581.1	1.14683	0.000953335	Up	1.16939	0.00383709	Up	GO:0016020//membrane;GO:0005618//cell wall;GO:0005576//extracellular region;GO:0016021//integral component of membrane	GO:0045330//aspartyl esterase activity;GO:0004857//enzyme inhibitor activity;GO:0030599//pectinesterase activity;GO:0016788//hydrolase activity, acting on ester bonds	GO:0045490//pectin catabolic process;GO:0043086//negative regulation of catalytic activity;GO:0071555//cell wall organization;GO:0042545//cell wall modification	K01051//pectinesterase [EC:3.1.1.11]	gi|720037668|ref|XP_010267745.1|//PREDICTED: pectinesterase [Nelumbo nucifera];gi|641856767|gb|KDO75533.1|//hypothetical protein CISIN_1g008722mg [Citrus sinensis]
18	TEA015222.1	1.02997	0.00106672	Up	1.27548	0.00848996	Up	NA	NA	NA	K06941//23S rRNA (adenine2503-C2)-methyltransferase [EC:2.1.1.192]	gi|661893683|emb|CDP02124.1|//unnamed protein product [Coffea canephora];gi|604329380|gb|EYU34711.1|//hypothetical protein MIMGU_mgv1a016918mg [Erythranthe guttata]
19	TEA024808.1	1.0736	4.23214e-12	Up	1.01692	2.01975e-07	Up	GO:0016020//membrane	NA	NA	K05747//Wiskott-Aldrich syndrome protein;K02184//formin 2	gi|359493030|ref|XP_002264360.2|//PREDICTED: extensin-3-like [Vitis vinifera];gi|590600448|ref|XP_007019457.1|//Uncharacterized protein TCM_035512 [Theobroma cacao];gi|643736744|gb|KDP43015.1|//hypothetical protein JCGZ_25201 [Jatropha curcas];gi|147857446|emb|CAN78649.1|//hypothetical protein VITISV_036363 [Vitis vinifera]
20	BGI_novel_G003607	1.12909	0.000165622	Up	1.02338	0.00212133	Up	GO:0016021//integral component of membrane;GO:0009507//chloroplast	NA	NA	NA	gi|685844943|gb|AIP85267.1|//Ycf1 (chloroplast) [Camellia sinensis]
21	TEA017807.1	1.246	6.7083e-13	Up	1.0531	0.0355408	Up	GO:0005622//intracellular;GO:0016021//integral component of membrane	GO:0005524//ATP binding;GO:0004707//MAP kinase activity;GO:0005215//transporter activity	GO:0000165//MAPK cascade;GO:0006857//oligopeptide transport	K04371//mitogen-activated protein kinase 1/3 [EC:2.7.11.24];K14638//solute carrier family 15 (peptide/histidine transporter), member 3/4	gi|122894104|gb|ABM67698.1|//mitogen-activated protein kinase [Citrus sinensis];gi|297746188|emb|CBI16244.3|//unnamed protein product [Vitis vinifera];gi|590590162|ref|XP_007016656.1|//Nitrate excretion transporter1, putative [Theobroma cacao];gi|657952595|ref|XP_008358201.1|//PREDICTED: protein NRT1/ PTR FAMILY 2.6-like [Malus domestica]
22	BGI_novel_G013982	-1.23155	0.0276159	Down	-2.04141	0.00449317	Down	NA	GO:0003676//nucleic acid binding	GO:0015074//DNA integration	K06883//uncharacterized protein;K05666//ATP-binding cassette, subfamily C (CFTR/MRP), member 2;K01191//alpha-mannosidase [EC:3.2.1.24];K12819//pre-mRNA-processing factor SLU7;K13356//alcohol-forming fatty acyl-CoA reductase [EC:1.2.1.84]	gi|702455653|ref|XP_010026793.1|//PREDICTED: uncharacterized protein LOC104417177 [Eucalyptus grandis]
23	BGI_novel_G008386	-1.04818	0.0191338	Down	-1.53751	0.00547745	Down	NA	NA	NA	K10751//chromatin assembly factor 1 subunit B	gi|604320986|gb|EYU31709.1|//hypothetical protein MIMGU_mgv1a024293mg, partial [Erythranthe guttata]
24	BGI_novel_G004773	-1.11811	0.0180472	Down	-2.14376	0.0045706	Down	NA	NA	NA	K09250//cellular nucleic acid-binding protein	gi|604320986|gb|EYU31709.1|//hypothetical protein MIMGU_mgv1a024293mg, partial [Erythranthe guttata]
25	BGI_novel_G012216	-1.06182	0.01593	Down	-1.71243	0.0217475	Down	NA	NA	NA	NA	gi|604320986|gb|EYU31709.1|//hypothetical protein MIMGU_mgv1a024293mg, partial [Erythranthe guttata]
26	BGI_novel_G006249	-1.00668	0.0357457	Down	-1.79688	1.10522e-07	Down	NA	NA	NA	NA	NA
27	BGI_novel_G008847	-1.42365	0.0363293	Down	-1.19869	0.0313806	Down	GO:0005634//nucleus;GO:0005737//cytoplasm	GO:0008270//zinc ion binding;GO:0004842//ubiquitin-protein transferase activity	GO:0009409//response to cold;GO:0016567//protein ubiquitination;GO:0010228//vegetative to reproductive phase transition of meristem	K16278//E3 ubiquitin-protein ligase HOS1 [EC:2.3.2.27]	gi|526117407|ref|NP_001268014.1|//E3 ubiquitin-protein ligase HOS1-like [Vitis vinifera]
28	BGI_novel_G015419	-1.02726	0.0246141	Down	-1.4831	0.0167631	Down	NA	NA	NA	NA	NA
29	BGI_novel_G001849	-1.0533	0.0349607	Down	-1.75298	0.000621352	Down	NA	NA	NA	NA	NA
30	BGI_novel_G006522	-1.05423	0.0309065	Down	-1.89283	0.00108541	Down	NA	NA	NA	K09833//homogentisate phytyltransferase / homogentisate geranylgeranyltransferase [EC:2.5.1.115 2.5.1.116];K11292//transcription elongation factor SPT6	gi|604320986|gb|EYU31709.1|//hypothetical protein MIMGU_mgv1a024293mg, partial [Erythranthe guttata]
31	BGI_novel_G002000	-1.86937	1.67901e-07	Down	-1.43058	0.0169027	Down	NA	NA	NA	K10523//speckle-type POZ protein	gi|590723641|ref|XP_007052242.1|//TRAF-like family protein, putative [Theobroma cacao]
32	BGI_novel_G006647	-1.32234	0.00741057	Down	-1.93101	0.00152816	Down	NA	NA	NA	NA	NA
33	TEA027800.1	-1.01117	5.38081e-05	Down	-1.10234	0.0052932	Down	NA	NA	NA	K13457//disease resistance protein RPM1	gi|694398767|ref|XP_009374540.1|//PREDICTED: disease resistance protein RPM1-like isoform X1 [Pyrus x bretschneideri]
34	BGI_novel_G006834	-1.9367	0.0262931	Down	-2.30268	0.0375336	Down	NA	NA	NA	NA	gi|147852781|emb|CAN81672.1|//hypothetical protein VITISV_000588 [Vitis vinifera]
35	BGI_novel_G000638	-1.00494	0.0338965	Down	-1.65129	0.00593098	Down	NA	NA	NA	K10751//chromatin assembly factor 1 subunit B	gi|604320986|gb|EYU31709.1|//hypothetical protein MIMGU_mgv1a024293mg, partial [Erythranthe guttata]
36	TEA016292.1	-1.51191	0.0475085	Down	-1.79219	0.0448155	Down	NA	NA	NA	K04733//interleukin-1 receptor-associated kinase 4 [EC:2.7.11.1]	gi|731439378|ref|XP_010646858.1|//PREDICTED: L-type lectin-domain containing receptor kinase IX.1-like [Vitis vinifera]
37	BGI_novel_G002241	-1.1427	0.0219897	Down	-2.02761	2.23869e-05	Down	NA	NA	NA	K08073//bifunctional polynucleotide phosphatase/kinase [EC:3.1.3.32 2.7.1.78];K18158//nuclear control of ATPase protein 2;K10751//chromatin assembly factor 1 subunit B;K09833//homogentisate phytyltransferase / homogentisate geranylgeranyltransferase [EC:2.5.1.115 2.5.1.116];K14513//ethylene-insensitive protein 2	gi|604320986|gb|EYU31709.1|//hypothetical protein MIMGU_mgv1a024293mg, partial [Erythranthe guttata]
38	TEA025547.1	-1.33322	0.0018282	Down	-1.07414	0.037191	Down	GO:0016021//integral component of membrane	GO:0019139//cytokinin dehydrogenase activity;GO:0016614//oxidoreductase activity, acting on CH-OH group of donors;GO:0050660//flavin adenine dinucleotide binding;GO:0016491//oxidoreductase activity	GO:0009690//cytokinin metabolic process;GO:0008152//metabolic process;GO:0055114//oxidation-reduction process	K00279//cytokinin dehydrogenase [EC:1.5.99.12]	gi|147771276|emb|CAN76251.1|//hypothetical protein VITISV_025507 [Vitis vinifera];gi|296087052|emb|CBI33379.3|//unnamed protein product [Vitis vinifera]
39	BGI_novel_G001508	-1.12122	0.0139732	Down	-1.78814	0.00103781	Down	NA	NA	NA	K11292//transcription elongation factor SPT6	gi|596297740|ref|XP_007227382.1|//hypothetical protein PRUPE_ppb016096mg [Prunus persica]
40	TEA009607.1	-1.19514	0.0191576	Down	-1.43701	0.0059061	Down	NA	NA	NA	K06997//PLP dependent protein	gi|823169462|ref|XP_012484204.1|//PREDICTED: UPF0481 protein At3g47200-like isoform X1 [Gossypium raimondii];gi|590657073|ref|XP_007034456.1|//Uncharacterized protein TCM_020392 [Theobroma cacao]
41	BGI_novel_G004038	-1.13184	0.0395302	Down	-1.93662	8.41145e-05	Down	NA	NA	NA	K09250//cellular nucleic acid-binding protein;K11292//transcription elongation factor SPT6	gi|596297740|ref|XP_007227382.1|//hypothetical protein PRUPE_ppb016096mg [Prunus persica]
42	TEA008698.1	-1.01872	0.00397095	Down	-1.06784	0.00270884	Down	NA	NA	NA	K01876//aspartyl-tRNA synthetase [EC:6.1.1.12];K14835//ribosomal RNA methyltransferase Nop2 [EC:2.1.1.-];K01051//pectinesterase [EC:3.1.1.11]	gi|645225722|ref|XP_008219704.1|//PREDICTED: uncharacterized protein LOC103319889 [Prunus mume]
43	BGI_novel_G000035	-1.11438	0.00911119	Down	-1.67118	0.00121209	Down	NA	NA	NA	K01303//acylaminoacyl-peptidase [EC:3.4.19.1];K01738//cysteine synthase A [EC:2.5.1.47];K16196//eukaryotic translation initiation factor 2-alpha kinase 4 [EC:2.7.11.1];K01191//alpha-mannosidase [EC:3.2.1.24];K05605//3-hydroxyisobutyryl-CoA hydrolase [EC:3.1.2.4]	gi|590649404|ref|XP_007032400.1|//DNA/RNA polymerases superfamily protein [Theobroma cacao]
44	BGI_novel_G008441	-1.04931	0.01571	Down	-1.8765	0.000509475	Down	NA	NA	NA	K06883//uncharacterized protein;K10395//kinesin family member 4/21/27;K14513//ethylene-insensitive protein 2;K12819//pre-mRNA-processing factor SLU7;K13356//alcohol-forming fatty acyl-CoA reductase [EC:1.2.1.84]	gi|147795669|emb|CAN69982.1|//hypothetical protein VITISV_027150 [Vitis vinifera]
45	BGI_novel_G003067	-1.09114	0.0309342	Down	-1.86138	0.00135061	Down	NA	NA	NA	NA	NA
46	TEA000547.1	-1.17822	0.000948271	Down	-1.48533	0.00013365	Down	GO:0043231//intracellular membrane-bounded organelle	GO:0003676//nucleic acid binding	NA	K09422//myb proto-oncogene protein, plant	gi|590684472|ref|XP_007041863.1|//MYB domain class transcription factor [Theobroma cacao]
47	TEA022873.1	-1.16238	0.00434625	Down	-1.3142	7.6931e-05	Down	NA	NA	NA	NA	gi|720042295|ref|XP_010269192.1|//PREDICTED: uncharacterized protein LOC104605932 [Nelumbo nucifera]
48	BGI_novel_G013474	-1.01049	0.0296124	Down	-1.98103	0.000252174	Down	NA	NA	NA	K11292//transcription elongation factor SPT6	gi|604320986|gb|EYU31709.1|//hypothetical protein MIMGU_mgv1a024293mg, partial [Erythranthe guttata]
49	BGI_novel_G002791	-1.04461	0.0316976	Down	-1.79086	0.00132854	Down	NA	GO:0008270//zinc ion binding;GO:0003676//nucleic acid binding	GO:0015074//DNA integration	K06883//uncharacterized protein;K05666//ATP-binding cassette, subfamily C (CFTR/MRP), member 2;K01191//alpha-mannosidase [EC:3.2.1.24];K12819//pre-mRNA-processing factor SLU7;K13356//alcohol-forming fatty acyl-CoA reductase [EC:1.2.1.84]	gi|667481456|gb|AIG55302.1|//gag-pol, partial [Camellia sinensis]
50	TEA011867.1	-1.25199	0.0159549	Down	-1.45639	0.00215798	Down	NA	NA	NA	NA	gi|970045709|ref|XP_015084330.1|//PREDICTED: lachrymatory-factor synthase-like [Solanum pennellii]
51	TEA024426.1	-1.40185	0.0264022	Down	-1.99449	0.000276306	Down	NA	NA	NA	K06236//collagen, type I/II/III/V/XI/XXIV/XXVII, alpha	gi|823236709|ref|XP_012451009.1|//PREDICTED: uncharacterized protein LOC105773558 isoform X1 [Gossypium raimondii]
52	BGI_novel_G008658	-1.03413	0.0382371	Down	-1.53956	0.00865943	Down	NA	NA	NA	NA	gi|359485690|ref|XP_003633313.1|//PREDICTED: uncharacterized protein LOC100854367 [Vitis vinifera]
53	TEA003283.1	-1.20193	0.0296124	Down	-1.38366	0.00909915	Down	NA	NA	NA	K11593//eukaryotic translation initiation factor 2C	gi|697149445|ref|XP_009628933.1|//PREDICTED: protein argonaute 2 [Nicotiana tomentosiformis]
54	BGI_novel_G000947	-1.03028	0.0196423	Down	-1.50599	0.000317851	Down	NA	NA	NA	NA	NA
55	BGI_novel_G006331	-1.05849	0.0474616	Down	-1.84425	0.00350706	Down	NA	NA	NA	K09833//homogentisate phytyltransferase / homogentisate geranylgeranyltransferase [EC:2.5.1.115 2.5.1.116]	gi|604320986|gb|EYU31709.1|//hypothetical protein MIMGU_mgv1a024293mg, partial [Erythranthe guttata]
56	TEA026185.1	-1.00325	0.000131011	Down	-1.28846	0.000199741	Down	GO:0016020//membrane	NA	NA	NA	gi|641845227|gb|KDO64115.1|//hypothetical protein CISIN_1g040661mg, partial [Citrus sinensis];gi|604343006|gb|EYU42030.1|//hypothetical protein MIMGU_mgv1a013359mg [Erythranthe guttata]
57	BGI_novel_G008153	-1.19978	0.00979749	Down	-2.00237	0.000659753	Down	NA	NA	NA	NA	NA
58	TEA022977.1	-1.00813	0.0311158	Down	-1.16355	0.0202899	Down	NA	GO:0048037//cofactor binding	NA	NA	gi|698502370|ref|XP_009796843.1|//PREDICTED: uncharacterized protein LOC104243362 [Nicotiana sylvestris];gi|661894005|emb|CDP02446.1|//unnamed protein product [Coffea canephora]
59	BGI_novel_G010452	-1.0848	0.0187665	Down	-1.86861	0.0149871	Down	NA	NA	NA	K08073//bifunctional polynucleotide phosphatase/kinase [EC:3.1.3.32 2.7.1.78];K09833//homogentisate phytyltransferase / homogentisate geranylgeranyltransferase [EC:2.5.1.115 2.5.1.116];K10751//chromatin assembly factor 1 subunit B;K14513//ethylene-insensitive protein 2	gi|604320986|gb|EYU31709.1|//hypothetical protein MIMGU_mgv1a024293mg, partial [Erythranthe guttata]
60	BGI_novel_G000826	-1.14838	0.0172789	Down	-1.7874	0.00187809	Down	NA	NA	NA	NA	NA
61	TEA003515.1	-1.17822	0.000948271	Down	-1.48533	0.00013365	Down	GO:0043231//intracellular membrane-bounded organelle	GO:0003676//nucleic acid binding	NA	K09422//myb proto-oncogene protein, plant	gi|590684472|ref|XP_007041863.1|//MYB domain class transcription factor [Theobroma cacao]
62	TEA005584.1	-1.24257	9.04706e-17	Down	-1.1032	2.80211e-07	Down	NA	NA	NA	K06699//proteasome activator subunit 4;K12472//epidermal growth factor receptor substrate 15	gi|257480323|gb|ACV60360.1|//RD22-like protein [Camellia sinensis]
63	TEA002109.1	-1.05531	5.91386e-16	Down	-1.07302	0.000403528	Down	NA	NA	NA	K16670//homeobox protein Meis2;K15613//homeobox protein Meis1	gi|225436140|ref|XP_002275098.1|//PREDICTED: BEL1-like homeodomain protein 1 [Vitis vinifera]
64	BGI_novel_G007118	-1.036	0.0248505	Down	-1.90838	6.06764e-07	Down	NA	NA	NA	NA	NA
65	BGI_novel_G009123	-1.1266	0.0262931	Down	-1.70446	0.00111634	Down	NA	NA	NA	NA	NA
66	BGI_novel_G002358	-1.13879	0.0296462	Down	-1.72709	0.00449317	Down	NA	NA	NA	K10751//chromatin assembly factor 1 subunit B;K11292//transcription elongation factor SPT6	gi|604320986|gb|EYU31709.1|//hypothetical protein MIMGU_mgv1a024293mg, partial [Erythranthe guttata]
67	TEA009290.1	-1.2189	0.000383468	Down	-1.75657	0.00220546	Down	NA	GO:0016757//transferase activity, transferring glycosyl groups	NA	K13691//pathogen-inducible salicylic acid glucosyltransferase [EC:2.4.1.-];K00699//glucuronosyltransferase [EC:2.4.1.17];K13030//cyanohydrin beta-glucosyltransferase [EC:2.4.1.85]	gi|743928705|ref|XP_011008563.1|//PREDICTED: uncharacterized protein LOC105113904 [Populus euphratica]
68	BGI_novel_G013531	-1.3487	0.0392517	Down	-1.78952	0.0333012	Down	NA	GO:0003676//nucleic acid binding	GO:0015074//DNA integration	K04733//interleukin-1 receptor-associated kinase 4 [EC:2.7.11.1];K13116//ATP-dependent RNA helicase DDX41 [EC:3.6.4.13];K13832//3-dehydroquinate dehydratase / shikimate dehydrogenase [EC:4.2.1.10 1.1.1.25];K05605//3-hydroxyisobutyryl-CoA hydrolase [EC:3.1.2.4]	gi|590633659|ref|XP_007028165.1|//Retrotransposon protein, Ty3-gypsy subclass, putative [Theobroma cacao]
69	BGI_novel_G007567	-1.14252	0.0116409	Down	-1.91881	7.41213e-06	Down	NA	GO:0005488//binding	GO:0043170//macromolecule metabolic process;GO:0044238//primary metabolic process	K10395//kinesin family member 4/21/27;K06883//uncharacterized protein;K01191//alpha-mannosidase [EC:3.2.1.24];K12819//pre-mRNA-processing factor SLU7;K13356//alcohol-forming fatty acyl-CoA reductase [EC:1.2.1.84]	gi|595885005|ref|XP_007213082.1|//hypothetical protein PRUPE_ppa021229mg [Prunus persica]
70	TEA005186.1	-1.15349	0.00968829	Down	-1.34232	0.0065859	Down	NA	NA	NA	K20777	gi|567881981|ref|XP_006433549.1|//hypothetical protein CICLE_v10003144mg [Citrus clementina]

## Sheet: 96 DEGs
Number of gene	GeneID	log2FoldChange (NO3-/0N)	Padj(NO3-/0N)	Up/Down (NO3-/0N)	log2FoldChange (NH4+/0N)	Padj(NH4+/0N)	Up/Down (NH4+/0N)	log2FoldChange (NH4++NO3-/0N)	Padj(NH4++NO3-/0N)	Up/Down (NH4++NO3-/0N)	Cellular Component	Molecular Function	Biological Process	Kegg Orthology	Nr Description
1	TEA023614.1	-1.05445	0.028031	Down	1.97359	0.00265506	Up	2.27347	8.24638e-09	Up	NA	NA	NA	K12581//CCR4-NOT transcription complex subunit 7/8;K13126//polyadenylate-binding protein;K05941//glutathione gamma-glutamylcysteinyltransferase [EC:2.3.2.15];K01054	gi|225452871|ref|XP_002283811.1|//PREDICTED: NAC domain-containing protein 100 [Vitis vinifera]
2	TEA029901.1	-1.28716	0.0419721	Down	1.97488	0.00514227	Up	2.41263	4.05981e-08	Up	NA	GO:0003676//nucleic acid binding	NA	K12581//CCR4-NOT transcription complex subunit 7/8;K03094//S-phase kinase-associated protein 1;K13126//polyadenylate-binding protein;K05941//glutathione gamma-glutamylcysteinyltransferase [EC:2.3.2.15];K01054	gi|802567082|ref|XP_012067682.1|//PREDICTED: NAC transcription factor 29 [Jatropha curcas]
3	TEA007357.1	2.63355	9.88623e-18	Up	2.8574	4.67429e-20	Up	2.86064	5.62752e-20	Up	NA	NA	GO:0006810//transport;GO:0051234//establishment of localization	K04733//interleukin-1 receptor-associated kinase 4 [EC:2.7.11.1]	gi|16930759|gb|AAL32039.1|AF439280_1//lipid transfer protein-like protein [Retama raetam];gi|337730995|gb|AEI70828.1|//non-specific lipid-transfer protein [Helianthus annuus];gi|16903206|gb|AAL27855.1|//lipid transfer protein precursor [Davidia involucrata]
4	TEA007479.1	2.37416	0.00378799	Up	3.73318	3.48866e-05	Up	3.39646	0.000344331	Up	NA	GO:0016757//transferase activity, transferring glycosyl groups	NA	K06617//raffinose synthase [EC:2.4.1.82]	gi|359497361|ref|XP_002269491.2|//PREDICTED: probable galactinol--sucrose galactosyltransferase 2 [Vitis vinifera]
5	TEA019184.1	1.01432	1.13004e-07	Up	1.01244	0.00337073	Up	1.05243	1.50836e-05	Up	GO:0005829//cytosol	GO:0005524//ATP binding;GO:0016597//amino acid binding;GO:0004672//protein kinase activity;GO:0005488//binding	GO:0008152//metabolic process;GO:0016554//cytidine to uridine editing;GO:0006468//protein phosphorylation;GO:0009658//chloroplast organization	K14510//serine/threonine-protein kinase CTR1 [EC:2.7.11.1];K17535//serine/threonine-protein kinase TNNI3K [EC:2.7.11.1];K04365	gi|641849325|gb|KDO68200.1|//hypothetical protein CISIN_1g008171mg [Citrus sinensis];gi|225428117|ref|XP_002278375.1|//PREDICTED: pentatricopeptide repeat-containing protein At1g62260, mitochondrial [Vitis vinifera];gi|731382761|ref|XP_010646465.1|//PREDICTED: serine/threonine-protein kinase EDR1 isoform X1 [Vitis vinifera];gi|297744550|emb|CBI37812.3|//unnamed protein product [Vitis vinifera]
6	BGI_novel_G011610	4.41008	5.06837e-21	Up	1.89279	0.0391424	Up	2.2167	0.00819684	Up	NA	NA	NA	NA	NA
7	TEA025957.1	1.02878	8.29403e-05	Up	1.41407	4.07114e-05	Up	1.87116	1.10707e-06	Up	NA	NA	NA	K03231//elongation factor 1-alpha	gi|703063768|ref|XP_010087036.1|//hypothetical protein L484_012280 [Morus notabilis]
8	TEA003400.1	1.34916	0.036666	Up	1.5868	0.0125716	Up	1.72641	0.0399423	Up	NA	GO:0046914//transition metal ion binding;GO:0008270//zinc ion binding	NA	K01381//saccharopepsin [EC:3.4.23.25];K02324//DNA polymerase epsilon subunit 1 [EC:2.7.7.7];K11778//ditrans,polycis-polyprenyl diphosphate synthase [EC:2.5.1.87]	gi|645216349|ref|XP_008220710.1|//PREDICTED: uncharacterized protein LOC103320765 [Prunus mume];gi|590588079|ref|XP_007016117.1|//RING/U-box superfamily protein isoform 2 [Theobroma cacao]
9	BGI_novel_G013897	-1.48304	1.95695e-06	Down	1.08762	0.03577	Up	2.02056	1.48779e-17	Up	NA	GO:0016740//transferase activity	NA	K00799//glutathione S-transferase [EC:2.5.1.18]	gi|590628980|ref|XP_007026863.1|//Tau class glutathione transferase GSTU45 [Theobroma cacao]
10	TEA010578.1	2.27953	3.45355e-08	Up	2.65522	8.51509e-11	Up	2.81746	1.52339e-13	Up	GO:0009508//plastid chromosome;GO:0030093//chloroplast photosystem I;GO:0016021//integral component of membrane;GO:0009941//chloroplast envelope	NA	GO:0009773//photosynthetic electron transport in photosystem I;GO:0009737//response to abscisic acid	NA	gi|224128069|ref|XP_002320236.1|//Thylakoid membrane phosphoprotein 14 kDa [Populus trichocarpa];gi|567904456|ref|XP_006444716.1|//hypothetical protein CICLE_v10022571mg [Citrus clementina]
11	BGI_novel_G009543	1.65212	1.99127e-10	Up	2.05167	1.60882e-08	Up	2.46171	1.35218e-09	Up	GO:0016021//integral component of membrane	GO:0005524//ATP binding;GO:0004672//protein kinase activity	GO:0006468//protein phosphorylation	K04733//interleukin-1 receptor-associated kinase 4 [EC:2.7.11.1]	gi|297740564|emb|CBI30746.3|//unnamed protein product [Vitis vinifera]
12	TEA009330.1	1.60811	0.000911039	Up	1.98372	0.00061474	Up	2.42066	1.67619e-08	Up	NA	NA	NA	K04124//gibberellin 3-beta-dioxygenase [EC:1.14.11.15]	gi|50428333|dbj|BAD30037.1|//gibberellin 3beta-hydroxylase3 [Daucus carota]
13	TEA027551.1	-1.18612	0.0108792	Down	1.1968	0.0120041	Up	1.41691	0.000585787	Up	NA	NA	NA	K06694//26S proteasome non-ATPase regulatory subunit 10	gi|568883887|ref|XP_006494673.1|//PREDICTED: ankyrin-1-like [Citrus sinensis];gi|567899932|ref|XP_006442454.1|//hypothetical protein CICLE_v10024088mg, partial [Citrus clementina]
14	TEA032079.1	-1.15964	0.00125225	Down	1.43786	5.27114e-11	Up	1.65259	0.000151498	Up	NA	GO:0016831//carboxy-lyase activity	GO:0006595//polyamine metabolic process	K01581//ornithine decarboxylase [EC:4.1.1.17]	gi|802607581|ref|XP_012073883.1|//PREDICTED: ornithine decarboxylase-like [Jatropha curcas]
15	BGI_novel_G011530	2.6386	0.000179818	Up	2.88128	0.000433908	Up	3.20611	1.61963e-05	Up	NA	GO:0046872//metal ion binding;GO:0005524//ATP binding;GO:0016301//kinase activity;GO:0050242//pyruvate, phosphate dikinase activity	GO:0016310//phosphorylation;GO:0006090//pyruvate metabolic process	K01006//pyruvate, orthophosphate dikinase [EC:2.7.9.1]	gi|297736949|emb|CBI26150.3|//unnamed protein product [Vitis vinifera]
16	BGI_novel_G012917	3.72292	7.58337e-08	Up	5.25138	3.0038e-11	Up	2.96614	0.00329712	Up	NA	NA	NA	K18753//butyrate response factor 1;K15308//tristetraprolin	gi|698446038|ref|XP_009768675.1|//PREDICTED: zinc finger CCCH domain-containing protein 39 [Nicotiana sylvestris]
17	TEA008216.1	1.06008	0.00544678	Up	1.17759	0.0131079	Up	1.4503	0.0120643	Up	GO:0005623//cell	GO:0015035//protein disulfide oxidoreductase activity	GO:0006662//glycerol ether metabolic process;GO:0055114//oxidation-reduction process;GO:0045454//cell redox homeostasis	K03671//thioredoxin 1	gi|225457383|ref|XP_002284847.1|//PREDICTED: thioredoxin-like 1-2, chloroplastic [Vitis vinifera];gi|255547363|ref|XP_002514739.1|//PREDICTED: thioredoxin-like 1-2, chloroplastic [Ricinus communis]
18	TEA025159.1	3.14207	1.0591e-08	Up	3.6622	9.49056e-11	Up	3.95051	2.29657e-13	Up	NA	GO:0052852//very-long-chain-(S)-2-hydroxy-acid oxidase activity;GO:0000166//nucleotide binding;GO:0010181//FMN binding;GO:0052854//medium-chain-(S)-2-hydroxy-acid oxidase activity;GO:0016899//oxidoreductase activity, acting on the CH-OH group of donors, oxygen as acceptor;GO:0052853//long-chain-(S)-2-hydroxy-long-chain-acid oxidase activity	GO:0008152//metabolic process;GO:0055114//oxidation-reduction process	K11517//(S)-2-hydroxy-acid oxidase [EC:1.1.3.15]	gi|802596217|ref|XP_012072124.1|//PREDICTED: peroxisomal (S)-2-hydroxy-acid oxidase [Jatropha curcas];gi|643730558|gb|KDP37990.1|//hypothetical protein JCGZ_04633 [Jatropha curcas]
19	BGI_novel_G005155	1.90013	0.0302025	Up	2.40373	0.0273223	Up	3.75832	3.66999e-05	Up	NA	NA	NA	NA	NA
20	TEA027031.1	3.021	5.41721e-05	Up	3.92824	8.49705e-06	Up	3.52949	0.000137237	Up	GO:0009501//amyloplast;GO:0009507//chloroplast	GO:0046527//glucosyltransferase activity;GO:0004373//glycogen (starch) synthase activity	GO:0019252//starch biosynthetic process;GO:0005977//glycogen metabolic process	K13679//granule-bound starch synthase [EC:2.4.1.242]	gi|596016366|ref|XP_007218864.1|//hypothetical protein PRUPE_ppa002955mg [Prunus persica];gi|225466653|ref|XP_002273608.1|//PREDICTED: granule-bound starch synthase 1, chloroplastic/amyloplastic [Vitis vinifera]
21	TEA032499.1	5.15833	9.89548e-19	Up	6.06772	1.1959e-17	Up	5.96216	4.56288e-16	Up	NA	NA	NA	K06699//proteasome activator subunit 4;K12472//epidermal growth factor receptor substrate 15	gi|257480323|gb|ACV60360.1|//RD22-like protein [Camellia sinensis]
22	TEA001686.1	3.62915	3.46392e-14	Up	3.82103	8.23527e-13	Up	3.89333	2.62613e-14	Up	GO:0043231//intracellular membrane-bounded organelle	GO:0016831//carboxy-lyase activity;GO:0016491//oxidoreductase activity	GO:0043094//cellular metabolic compound salvage;GO:0071704//organic substance metabolic process	K01602//ribulose-bisphosphate carboxylase small chain [EC:4.1.1.39]	gi|702275289|ref|XP_010044264.1|//PREDICTED: ribulose bisphosphate carboxylase small chain 3B, chloroplastic-like [Eucalyptus grandis]
23	TEA026382.1	3.74955	1.00799e-08	Up	4.75648	1.65594e-10	Up	4.51944	8.38038e-09	Up	GO:0016020//membrane	NA	NA	K05337//ferredoxin;K08244//alpha-glucan, water dikinase [EC:2.7.9.4]	gi|296085315|emb|CBI29047.3|//unnamed protein product [Vitis vinifera]
24	TEA018225.1	1.96771	0.00284931	Up	1.91516	0.011989	Up	2.11089	0.00163001	Up	GO:0071944//cell periphery	GO:0030599//pectinesterase activity;GO:0046910//pectinesterase inhibitor activity;GO:0016788//hydrolase activity, acting on ester bonds	NA	K01051//pectinesterase [EC:3.1.1.11]	gi|590574805|ref|XP_007012509.1|//Plant invertase/pectin methylesterase inhibitor superfamily [Theobroma cacao]
25	TEA019443.1	2.22752	0.00790002	Up	2.6989	0.00950914	Up	2.9446	0.00313078	Up	NA	NA	GO:0010876//lipid localization	K02883//large subunit ribosomal protein L18e;K00943//dTMP kinase [EC:2.7.4.9];K11855//ubiquitin carboxyl-terminal hydrolase 36/42 [EC:3.4.19.12]	gi|702301050|ref|XP_010048953.1|//PREDICTED: 14 kDa proline-rich protein DC2.15-like [Eucalyptus grandis]
26	TEA008196.1	1.25103	3.29379e-09	Up	1.0225	0.0461546	Up	1.23081	0.00811407	Up	NA	NA	NA	NA	gi|590705352|ref|XP_007047413.1|//Maternal effect embryo arrest 59, putative isoform 1 [Theobroma cacao]
27	TEA001344.1	1.64096	8.77243e-08	Up	1.53723	7.42111e-08	Up	1.08962	0.00296331	Up	NA	NA	NA	K02184//formin 2	gi|965603602|dbj|BAT90779.1|//hypothetical protein VIGAN_06206400 [Vigna angularis var. angularis];gi|568850584|ref|XP_006478990.1|//PREDICTED: extensin-2-like, partial [Citrus sinensis]
28	TEA015225.1	1.22439	3.63496e-13	Up	1.51557	2.74984e-09	Up	1.77794	2.03786e-34	Up	GO:0043231//intracellular membrane-bounded organelle	GO:0016620//oxidoreductase activity, acting on the aldehyde or oxo group of donors, NAD or NADP as acceptor;GO:0016614//oxidoreductase activity, acting on CH-OH group of donors;GO:0000166//nucleotide binding	GO:0008152//metabolic process	K00122//formate dehydrogenase [EC:1.2.1.2]	gi|225452472|ref|XP_002278444.1|//PREDICTED: formate dehydrogenase, mitochondrial [Vitis vinifera]
29	TEA016248.1	2.0339	0.0142685	Up	2.50448	0.00554919	Up	2.48396	0.00715921	Up	GO:0043234//protein complex	NA	GO:0006546//glycine catabolic process	K02437//glycine cleavage system H protein	gi|225427234|ref|XP_002280707.1|//PREDICTED: glycine cleavage system H protein, mitochondrial [Vitis vinifera]
30	TEA014903.1	1.10636	5.8625e-09	Up	1.84926	2.09691e-10	Up	1.77101	6.96292e-06	Up	NA	GO:0019887//protein kinase regulator activity	GO:0043562//cellular response to nitrogen levels;GO:0045859//regulation of protein kinase activity;GO:0009744//response to sucrose	K07199//5'-AMP-activated protein kinase, regulatory beta subunit	gi|225435969|ref|XP_002270683.1|//PREDICTED: SNF1-related protein kinase regulatory subunit beta-1 [Vitis vinifera]
31	TEA015400.1	2.60961	0.000983377	Up	3.14821	0.00122127	Up	3.96524	6.15998e-06	Up	NA	NA	GO:0050896//response to stimulus	NA	gi|661870484|emb|CDP21429.1|//unnamed protein product [Coffea canephora]
32	TEA011923.1	1.72587	3.59249e-05	Up	1.6241	0.000349519	Up	1.62838	0.000941264	Up	NA	NA	NA	K03542//photosystem II 22kDa protein	gi|225459564|ref|XP_002285857.1|//PREDICTED: photosystem II 22 kDa protein, chloroplastic [Vitis vinifera]
33	BGI_novel_G011233	1.59318	4.39006e-06	Up	1.76432	0.00453455	Up	1.86178	0.000648933	Up	GO:0016020//membrane	GO:0046872//metal ion binding	NA	NA	gi|297743970|emb|CBI36940.3|//unnamed protein product [Vitis vinifera]
34	TEA032196.1	3.38153	1.99122e-07	Up	3.9627	8.61098e-08	Up	4.35132	8.67142e-10	Up	NA	NA	NA	NA	NA
35	TEA015892.1	1.97414	1.69218e-10	Up	2.35504	9.86556e-12	Up	2.42422	4.20532e-12	Up	NA	NA	NA	K05298//glyceraldehyde-3-phosphate dehydrogenase (NADP+) (phosphorylating) [EC:1.2.1.13]	gi|719982373|ref|XP_010250427.1|//PREDICTED: glyceraldehyde-3-phosphate dehydrogenase A, chloroplastic [Nelumbo nucifera]
36	TEA030435.1	1.92328	2.90511e-25	Up	2.13304	1.31963e-27	Up	2.20791	8.45311e-29	Up	GO:0009532//plastid stroma	GO:0016829//lyase activity;GO:0016836//hydro-lyase activity;GO:0046914//transition metal ion binding;GO:0004089//carbonate dehydratase activity;GO:0008270//zinc ion binding	GO:0015976//carbon utilization	K11877//proteasome assembly chaperone 3;K01673//carbonic anhydrase [EC:4.2.1.1]	gi|595966495|ref|XP_007217183.1|//hypothetical protein PRUPE_ppa013486mg [Prunus persica];gi|225452452|ref|XP_002277957.1|//PREDICTED: carbonic anhydrase, chloroplastic [Vitis vinifera];gi|870850801|gb|KMT02867.1|//hypothetical protein BVRB_8g194450 [Beta vulgaris subsp. vulgaris]
37	BGI_novel_G014351	4.10499	1.2962e-21	Up	4.3916	6.46805e-22	Up	4.52558	1.8824e-22	Up	NA	NA	NA	NA	gi|225465417|ref|XP_002264098.1|//PREDICTED: uncharacterized protein LOC100256767 [Vitis vinifera]
38	TEA033272.1	1.19321	0.0313847	Up	1.44574	0.0350337	Up	1.98954	0.00243633	Up	NA	NA	NA	NA	gi|902159808|gb|KNA06354.1|//hypothetical protein SOVF_181660, partial [Spinacia oleracea]
39	TEA013395.1	5.93333	1.27107e-35	Up	6.56533	7.49522e-32	Up	6.56635	8.90753e-31	Up	NA	NA	NA	NA	gi|225465425|ref|XP_002264858.1|//PREDICTED: uncharacterized protein LOC100241465 [Vitis vinifera]
40	TEA010319.1	2.81109	5.2296e-07	Up	3.49807	2.62414e-09	Up	3.68788	5.43236e-12	Up	GO:0044424//intracellular part	GO:0019203//carbohydrate phosphatase activity;GO:0042132//fructose 1,6-bisphosphate 1-phosphatase activity	GO:0005975//carbohydrate metabolic process;GO:0016311//dephosphorylation	K01100//sedoheptulose-bisphosphatase [EC:3.1.3.37]	gi|225466690|ref|XP_002263049.1|//PREDICTED: sedoheptulose-1,7-bisphosphatase, chloroplastic [Vitis vinifera]
41	TEA006976.1	-1.06407	0.0252633	Down	1.91361	0.00374704	Up	1.59402	9.41476e-07	Up	NA	GO:0003824//catalytic activity	GO:0044238//primary metabolic process	K16815//calcium-independent phospholipase A2-gamma	gi|731430230|ref|XP_010664934.1|//PREDICTED: patatin-like protein 2 [Vitis vinifera]
42	TEA000700.1	2.53488	9.82375e-05	Up	2.50886	0.000765661	Up	2.48679	0.000941264	Up	NA	NA	NA	K06699//proteasome activator subunit 4;K12472//epidermal growth factor receptor substrate 15	gi|203285000|gb|ACH97124.1|//BURP domain-containing protein [Camellia sinensis]
43	BGI_novel_G007230	2.6194	0.000346393	Up	2.92014	0.00105777	Up	3.08356	0.00029144	Up	NA	NA	NA	NA	gi|257480315|gb|ACV60356.1|//hypothetical protein [Camellia sinensis]
44	TEA027636.1	1.78034	0.0417904	Up	2.64377	0.00164409	Up	2.61393	0.00156616	Up	GO:0009897//external side of plasma membrane;GO:0044464//cell part;GO:0016021//integral component of membrane	GO:0015604//organic phosphonate transmembrane transporter activity;GO:0005524//ATP binding;GO:0032559//adenyl ribonucleotide binding;GO:0017111//nucleoside-triphosphatase activity;GO:0042803//protein homodimerization activity;GO:0016887//ATPase activity	GO:0080051//cutin transport;GO:0009611//response to wounding;GO:0009651//response to salt stress;GO:0010222//stem vascular tissue pattern formation;GO:0010588//cotyledon vascular tissue pattern formation;GO:0009207//purine ribonucleoside triphosphate catabolic process;GO:0009737//response to abscisic acid	K05681//ATP-binding cassette, subfamily G (WHITE), member 2	gi|255569405|ref|XP_002525670.1|//PREDICTED: ABC transporter G family member 11 [Ricinus communis];gi|697186214|ref|XP_009602146.1|//PREDICTED: ABC transporter G family member 11 [Nicotiana tomentosiformis]
45	TEA008205.1	-1.71156	5.03211e-05	Down	1.16928	0.0239211	Up	1.68663	1.89813e-14	Up	NA	NA	NA	NA	gi|976925208|gb|KVI09119.1|//ZF-HD homeobox protein, Cys/His-rich dimerization domain-containing protein [Cynara cardunculus var. scolymus]
46	TEA011292.1	1.60055	0.0353854	Up	2.34398	0.00438763	Up	2.18776	0.00187394	Up	GO:0005634//nucleus;GO:0005737//cytoplasm	GO:0051765//inositol tetrakisphosphate kinase activity;GO:0035299//inositol pentakisphosphate 2-kinase activity;GO:0032942//inositol tetrakisphosphate 2-kinase activity	GO:0050832//defense response to fungus;GO:0010264//myo-inositol hexakisphosphate biosynthetic process;GO:0052746//inositol phosphorylation;GO:0030643//cellular phosphate ion homeostasis;GO:0051607//defense response to virus;GO:0002252//immune effector process;GO:0048527//lateral root development;GO:0042742//defense response to bacterium;GO:0072502//cellular trivalent inorganic anion homeostasis;G…	K10572//inositol-pentakisphosphate 2-kinase [EC:2.7.1.158]	gi|661889042|emb|CDP07485.1|//unnamed protein product [Coffea canephora];gi|18422256|ref|NP_568613.1|//inositol-pentakisphosphate 2-kinase 1 [Arabidopsis thaliana]
47	TEA016703.1	-1.93002	1.18707e-07	Down	1.07299	0.0465602	Up	1.52739	2.02182e-05	Up	NA	GO:0016757//transferase activity, transferring glycosyl groups	NA	K08237//hydroquinone glucosyltransferase [EC:2.4.1.218]	gi|952950738|gb|ALO19887.1|//UDP-glycosyltransferase 72B23 [Camellia sinensis]
48	TEA030818.1	2.08538	0.0151617	Up	2.58779	0.0115109	Up	2.90497	0.00256158	Up	NA	NA	GO:0006950//response to stress	K01807//ribose 5-phosphate isomerase A [EC:5.3.1.6]	gi|747041857|ref|XP_011075467.1|//PREDICTED: kirola-like [Sesamum indicum];gi|661870484|emb|CDP21429.1|//unnamed protein product [Coffea canephora]
49	TEA021792.1	2.31808	0.000271333	Up	2.25132	0.00173208	Up	2.10475	0.0049321	Up	NA	GO:0005488//binding;GO:0016491//oxidoreductase activity	GO:0008152//metabolic process	K18980//2-methylene-furan-3-one reductase [EC:1.3.1.105]	gi|719985076|ref|XP_010251268.1|//PREDICTED: 2-methylene-furan-3-one reductase-like isoform X1 [Nelumbo nucifera]
50	BGI_novel_G015367	2.616	7.39129e-05	Up	2.75324	0.000217322	Up	2.98705	1.02854e-05	Up	GO:0005634//nucleus	GO:0003677//DNA binding	NA	K01184//polygalacturonase [EC:3.2.1.15]	gi|224077838|ref|XP_002305430.1|//myb family transcription factor family protein [Populus trichocarpa]
51	TEA015494.1	3.99987	6.21354e-12	Up	4.2774	8.50511e-10	Up	4.74275	1.95341e-12	Up	NA	GO:0004372//glycine hydroxymethyltransferase activity;GO:0016742//hydroxymethyl-, formyl- and related transferase activity;GO:0048037//cofactor binding;GO:0030170//pyridoxal phosphate binding	GO:0009069//serine family amino acid metabolic process;GO:0006730//one-carbon metabolic process;GO:0006544//glycine metabolic process;GO:0035999//tetrahydrofolate interconversion;GO:0006563//L-serine metabolic process	K00600//glycine hydroxymethyltransferase [EC:2.1.2.1]	gi|697177457|ref|XP_009597687.1|//PREDICTED: serine hydroxymethyltransferase, mitochondrial isoform X2 [Nicotiana tomentosiformis]
52	TEA006434.1	4.59016	5.11833e-21	Up	5.25447	1.62662e-22	Up	5.14632	2.39044e-21	Up	NA	NA	NA	K06699//proteasome activator subunit 4;K12472//epidermal growth factor receptor substrate 15	gi|257480323|gb|ACV60360.1|//RD22-like protein [Camellia sinensis]
53	TEA004640.1	2.05122	0.0126492	Up	2.65817	0.00204045	Up	2.70461	0.00128872	Up	GO:0005829//cytosol;GO:0009570//chloroplast stroma	GO:0004615//phosphomannomutase activity;GO:0016868//intramolecular transferase activity, phosphotransferases	GO:0044238//primary metabolic process;GO:0005975//carbohydrate metabolic process	NA	gi|225424281|ref|XP_002280911.1|//PREDICTED: uncharacterized protein LOC100243950 [Vitis vinifera];gi|951003818|ref|XP_014507707.1|//PREDICTED: phosphomannomutase/phosphoglucomutase [Vigna radiata var. radiata]
54	BGI_novel_G009011	-1.64488	0.00320481	Down	1.03897	0.0247547	Up	1.4197	2.27396e-05	Up	NA	NA	NA	K13416//brassinosteroid insensitive 1-associated receptor kinase 1 [EC:2.7.10.1 2.7.11.1]	gi|694416697|ref|XP_009336466.1|//PREDICTED: BRASSINOSTEROID INSENSITIVE 1-associated receptor kinase 1-like isoform X4 [Pyrus x bretschneideri]
55	BGI_novel_G011384	2.83662	0.000101388	Up	3.53755	1.44805e-05	Up	3.69688	3.85747e-06	Up	NA	GO:0000287//magnesium ion binding;GO:0010333//terpene synthase activity	GO:0016114//terpenoid biosynthetic process	K15096//(R)-limonene synthase [EC:4.2.3.20];K12742//isoprene synthase [EC:4.2.3.27];K18108//(-)-alpha-terpineol synthase [EC:4.2.3.111]	gi|75223392|sp|Q6PWU2.1|ATESY_VITVI//RecName: Full=(-)-alpha-terpineol synthase [Vitis vinifera]
56	TEA019597.1	1.55781	3.64681e-15	Up	1.55803	8.73147e-05	Up	1.82586	1.69608e-05	Up	GO:0016020//membrane;GO:0016021//integral component of membrane	GO:0046872//metal ion binding;GO:0008270//zinc ion binding	NA	K15407//queuine tRNA-ribosyltransferase subunit QTRTD1 [EC:2.4.2.29];K10661//E3 ubiquitin-protein ligase MARCH6 [EC:2.3.2.27]	gi|359481363|ref|XP_002280929.2|//PREDICTED: uncharacterized protein LOC100265508 isoform X2 [Vitis vinifera]
57	TEA009759.1	2.33566	0.00178338	Up	3.06267	0.000104478	Up	3.09616	4.41322e-05	Up	GO:0044464//cell part	GO:0016747//transferase activity, transferring acyl groups other than amino-acyl groups	GO:0006631//fatty acid metabolic process	K15397//3-ketoacyl-CoA synthase [EC:2.3.1.199]	gi|661878353|emb|CDP17887.1|//unnamed protein product [Coffea canephora]
58	TEA003513.1	1.9447	0.0167685	Up	2.42323	0.00366506	Up	2.39898	0.00797818	Up	GO:0030312//external encapsulating structure;GO:0005576//extracellular region	GO:0016758//transferase activity, transferring hexosyl groups;GO:0016798//hydrolase activity, acting on glycosyl bonds	GO:0044042//glucan metabolic process	K08235//xyloglucan:xyloglucosyl transferase [EC:2.4.1.207]	gi|350996670|gb|AEQ37177.1|//xyloglucan endotransglucosylase/hydrolase [Diospyros kaki]
59	TEA006156.1	1.01507	0.0196419	Up	2.38374	1.49654e-08	Up	2.63164	2.81846e-10	Up	NA	GO:0004871//signal transducer activity	NA	K15692//E3 ubiquitin-protein ligase RNF13 [EC:2.3.2.27]	gi|698551069|ref|XP_009769190.1|//PREDICTED: thiosulfate sulfurtransferase 16, chloroplastic-like [Nicotiana sylvestris];gi|71081904|gb|AAZ23261.1|//senescence-associated protein [Nicotiana tabacum]
60	TEA019348.1	1.44253	0.00835723	Up	1.7724	0.000210114	Up	1.33292	0.0110264	Up	GO:0044424//intracellular part;GO:0016021//integral component of membrane	NA	NA	K03542//photosystem II 22kDa protein	gi|225459564|ref|XP_002285857.1|//PREDICTED: photosystem II 22 kDa protein, chloroplastic [Vitis vinifera]
61	TEA017545.1	1.71788	0.0321466	Up	2.32571	0.0018913	Up	2.06156	0.0132741	Up	NA	NA	NA	NA	gi|225425676|ref|XP_002275043.1|//PREDICTED: calvin cycle protein CP12-1, chloroplastic [Vitis vinifera]
62	TEA018404.1	2.04862	0.00029842	Up	2.51461	1.73331e-06	Up	2.43601	8.29406e-06	Up	GO:0044424//intracellular part	GO:0019203//carbohydrate phosphatase activity;GO:0042132//fructose 1,6-bisphosphate 1-phosphatase activity	GO:0005975//carbohydrate metabolic process;GO:0016311//dephosphorylation	K03841//fructose-1,6-bisphosphatase I [EC:3.1.3.11]	gi|570709903|gb|AHE93344.1|//fructose-1,6-bisphosphatase [Camellia sinensis]
63	TEA032176.1	1.83892	0.0413387	Up	2.35768	0.020974	Up	2.18013	0.0372173	Up	NA	NA	NA	NA	gi|257480315|gb|ACV60356.1|//hypothetical protein [Camellia sinensis]
64	TEA000562.1	1.58246	0.00203585	Up	1.95626	3.03854e-05	Up	1.69871	0.000112812	Up	NA	NA	NA	K18749//protein LSM14	gi|147860146|emb|CAN78722.1|//hypothetical protein VITISV_020005 [Vitis vinifera]
65	TEA028424.1	1.20978	0.0332222	Up	1.8159	5.05296e-05	Up	1.909	0.0100668	Up	NA	GO:0046914//transition metal ion binding;GO:0008270//zinc ion binding	GO:1902456//regulation of stomatal opening	K10144//RING finger and CHY zinc finger domain-containing protein 1 [EC:2.3.2.27]	gi|802551232|ref|XP_012064689.1|//PREDICTED: RING finger and CHY zinc finger domain-containing protein 1 [Jatropha curcas];gi|643737977|gb|KDP43965.1|//hypothetical protein JCGZ_05432 [Jatropha curcas]
66	TEA022973.1	3.11821	1.09222e-06	Up	3.1332	7.13423e-05	Up	3.33433	4.78554e-06	Up	GO:0033178//proton-transporting two-sector ATPase complex, catalytic domain	GO:0032559//adenyl ribonucleotide binding;GO:0019829//cation-transporting ATPase activity;GO:0015078//hydrogen ion transmembrane transporter activity	GO:0006754//ATP biosynthetic process;GO:0006818//hydrogen transport	K02115//F-type H+-transporting ATPase subunit gamma	gi|255554879|ref|XP_002518477.1|//PREDICTED: ATP synthase gamma chain, chloroplastic [Ricinus communis]
67	BGI_novel_G009520	3.27951	5.47597e-06	Up	3.7679	3.08556e-05	Up	4.30921	4.88639e-07	Up	NA	NA	NA	NA	gi|302142080|emb|CBI19283.3|//unnamed protein product [Vitis vinifera]
68	TEA015004.1	-1.84057	2.86895e-10	Down	-2.05676	8.00909e-06	Down	-1.27047	0.00142235	Down	GO:0005576//extracellular region	GO:0016209//antioxidant activity;GO:0020037//heme binding;GO:0046872//metal ion binding;GO:0005506//iron ion binding;GO:0004601//peroxidase activity;GO:0003824//catalytic activity	GO:0006979//response to oxidative stress;GO:0008152//metabolic process;GO:0006950//response to stress;GO:0042744//hydrogen peroxide catabolic process;GO:0055114//oxidation-reduction process	K00430//peroxidase [EC:1.11.1.7]	gi|702382306|ref|XP_010063836.1|//PREDICTED: peroxidase 12-like [Eucalyptus grandis]
69	TEA020034.1	-1.02325	0.00177176	Down	-1.47355	0.000489165	Down	-1.53698	1.95962e-06	Down	NA	NA	NA	K09422//myb proto-oncogene protein, plant	gi|225456920|ref|XP_002278063.1|//PREDICTED: protein ODORANT1 isoform X1 [Vitis vinifera]
70	TEA019450.1	-1.02058	0.0035027	Down	-1.87171	5.38381e-05	Down	-1.19257	0.0287373	Down	NA	GO:0016740//transferase activity	NA	K19861	gi|258549507|gb|ACV74416.1|//putative alcohol acyl transferase [Camellia sinensis]
71	TEA025963.1	-1.06961	0.000615909	Down	-1.29266	4.77046e-06	Down	-1.38185	0.00129728	Down	NA	NA	NA	K07393//putative glutathione S-transferase	gi|731401131|ref|XP_010654176.1|//PREDICTED: UPF0481 protein At3g47200-like [Vitis vinifera];gi|595831886|ref|XP_007206357.1|//hypothetical protein PRUPE_ppa017749mg [Prunus persica]
72	TEA005714.1	-1.80551	4.8834e-13	Down	-2.36538	5.01976e-15	Down	-2.59688	2.56739e-37	Down	NA	NA	NA	K01807//ribose 5-phosphate isomerase A [EC:5.3.1.6]	gi|747041857|ref|XP_011075467.1|//PREDICTED: kirola-like [Sesamum indicum];gi|661870484|emb|CDP21429.1|//unnamed protein product [Coffea canephora]
73	TEA001431.1	-1.9165	4.56704e-09	Down	-1.40429	0.000217322	Down	-1.0085	0.00229133	Down	NA	GO:0046872//metal ion binding;GO:0003676//nucleic acid binding	NA	K14794//ribosomal RNA-processing protein 12;K12309//beta-galactosidase [EC:3.2.1.23]	gi|590718511|ref|XP_007050834.1|//Indeterminate(ID)-domain 2 [Theobroma cacao]
74	TEA028072.1	-1.10985	0.000216793	Down	-1.29963	0.0159708	Down	-1.47648	0.00054388	Down	NA	NA	NA	K11159//carotenoid cleavage dioxygenase	gi|731385434|ref|XP_010648501.1|//PREDICTED: carotenoid 9,10(9',10')-cleavage dioxygenase 1-like isoform X1 [Vitis vinifera];gi|359476034|ref|XP_002281333.2|//PREDICTED: carotenoid 9,10(9',10')-cleavage dioxygenase 1-like [Vitis vinifera]
75	TEA011307.1	-1.02396	1.01038e-14	Down	-1.69445	0.000946034	Down	-1.21553	0.00618643	Down	NA	NA	NA	K07418;K07408//cytochrome P450, family 1, subfamily A, polypeptide 1 [EC:1.14.14.1]	gi|731424959|ref|XP_010663080.1|//PREDICTED: cytochrome P450 71A25 [Vitis vinifera]
76	BGI_novel_G000351	-1.36908	9.77855e-10	Down	-1.49348	0.00173403	Down	-1.2169	0.00931896	Down	NA	GO:0016855//racemase and epimerase activity, acting on amino acids and derivatives	GO:0008152//metabolic process	NA	gi|590577952|ref|XP_007013376.1|//Amino-acid racemase isoform 2 [Theobroma cacao]
77	TEA002421.1	-2.23573	0.00359925	Down	-3.04538	0.000571111	Down	-2.8291	0.0011668	Down	NA	NA	NA	K18485//myogenic factor 6;K20558	gi|731396893|ref|XP_010652690.1|//PREDICTED: transcription factor bHLH94-like [Vitis vinifera]
78	TEA020554.1	-1.05656	0.0164491	Down	-1.50802	0.000334393	Down	-1.29324	0.0161638	Down	NA	NA	NA	K13448//calcium-binding protein CML;K02184//formin 2;K04121//ent-kaurene synthase [EC:4.2.3.19]	gi|225436210|ref|XP_002268577.1|//PREDICTED: uncharacterized protein LOC100267691 [Vitis vinifera]
79	TEA026210.1	-2.41134	0.000818753	Down	-2.29298	0.00734762	Down	-2.133	0.00298567	Down	GO:0005634//nucleus	GO:0003677//DNA binding	GO:0006355//regulation of transcription, DNA-templated	K13126//polyadenylate-binding protein;K01054	gi|225440815|ref|XP_002276192.1|//PREDICTED: NAC domain-containing protein 90 [Vitis vinifera];gi|645276901|ref|XP_008243510.1|//PREDICTED: NAC domain-containing protein 90-like [Prunus mume]
80	TEA020633.1	-1.06316	4.84776e-05	Down	-1.09687	0.000641853	Down	-1.02677	0.00976065	Down	GO:0016021//integral component of membrane	GO:0016705//oxidoreductase activity, acting on paired donors, with incorporation or reduction of molecular oxygen;GO:0020037//heme binding;GO:0005506//iron ion binding;GO:0003824//catalytic activity;GO:0004497//monooxygenase activity	GO:0008152//metabolic process;GO:0055114//oxidation-reduction process	K07424//cytochrome P450, family 3, subfamily A [EC:1.14.14.1];K20771;K01832//thromboxane-A synthase [EC:5.3.99.5]	gi|743922791|ref|XP_011005471.1|//PREDICTED: cytochrome P450 711A1-like isoform X2 [Populus euphratica];gi|566214752|ref|XP_006372016.1|//thromboxane-A synthase family protein [Populus trichocarpa]
81	BGI_novel_G002547	-1.59897	9.26625e-05	Down	-1.28276	0.0162809	Down	-1.02227	0.0133105	Down	NA	NA	NA	NA	gi|694427773|ref|XP_009341494.1|//PREDICTED: uncharacterized protein LOC103933531 isoform X2 [Pyrus x bretschneideri]
82	BGI_novel_G011671	-2.31685	0.00505991	Down	-2.9971	0.00250326	Down	-3.02659	0.00204087	Down	NA	GO:0005524//ATP binding;GO:0042802//identical protein binding;GO:0004797//thymidine kinase activity	GO:0009157//deoxyribonucleoside monophosphate biosynthetic process;GO:0016310//phosphorylation;GO:0071897//DNA biosynthetic process	K00857//thymidine kinase [EC:2.7.1.21]	gi|595940705|ref|XP_007215836.1|//hypothetical protein PRUPE_ppa010211mg [Prunus persica]
83	TEA003301.1	-1.14838	1.20481e-20	Down	-1.0372	0.00145812	Down	-1.04201	0.0019554	Down	NA	GO:0043531//ADP binding	GO:0007165//signal transduction;GO:0006952//defense response;GO:0050896//response to stimulus	K08852//serine/threonine-protein kinase/endoribonuclease IRE1 [EC:2.7.11.1 3.1.26.-];K19613//leucine-rich repeat protein SHOC2	gi|565365444|ref|XP_006349416.1|//PREDICTED: vesicle-associated protein 1-4-like [Solanum tuberosum];gi|645299127|ref|XP_008245847.1|//PREDICTED: TMV resistance protein N-like [Prunus mume];gi|643715111|gb|KDP27361.1|//hypothetical protein JCGZ_20185 [Jatropha curcas];gi|802711008|ref|XP_012084596.1|//PREDICTED: TMV resistance protein N-like [Jatropha curcas]
84	TEA013838.1	-1.0454	1.24785e-05	Down	-1.22274	0.00449317	Down	-1.13815	0.00180396	Down	NA	NA	NA	K14494//DELLA protein	gi|698516774|ref|XP_009803270.1|//PREDICTED: scarecrow-like protein 15 [Nicotiana sylvestris]
85	TEA005715.1	-1.83356	2.71387e-15	Down	-2.07755	1.88798e-06	Down	-2.49015	1.71822e-27	Down	NA	NA	NA	K01807//ribose 5-phosphate isomerase A [EC:5.3.1.6]	gi|976910984|gb|KVH97647.1|//Bet v I domain-containing protein [Cynara cardunculus var. scolymus];gi|661870484|emb|CDP21429.1|//unnamed protein product [Coffea canephora]
86	BGI_novel_G001138	-1.32247	2.58418e-06	Down	-1.29304	0.00821935	Down	-1.12348	0.000196085	Down	NA	NA	NA	K19613//leucine-rich repeat protein SHOC2	gi|643715111|gb|KDP27361.1|//hypothetical protein JCGZ_20185 [Jatropha curcas]
87	TEA013339.1	-1.56629	5.95769e-24	Down	-1.04985	4.13733e-06	Down	-1.18898	0.000368018	Down	NA	GO:0016746//transferase activity, transferring acyl groups	NA	K19861	gi|49798480|gb|AAT68601.1|//benzoyl coenzyme A: benzyl alcohol benzoyl transferase [Petunia x hybrida]
88	TEA003151.1	-1.03371	0.000442831	Down	-1.10114	0.00266915	Down	-1.30058	0.00199621	Down	NA	NA	NA	K13065//shikimate O-hydroxycinnamoyltransferase [EC:2.3.1.133]	gi|743904674|ref|XP_011045716.1|//PREDICTED: acetyl-CoA-benzylalcohol acetyltransferase-like [Populus euphratica]
89	TEA024657.1	-1.83383	1.71388e-36	Down	-1.42959	1.02266e-07	Down	-1.11382	8.10846e-11	Down	NA	NA	NA	K00799//glutathione S-transferase [EC:2.5.1.18]	gi|225440532|ref|XP_002275539.1|//PREDICTED: glutathione S-transferase U8 [Vitis vinifera]
90	TEA016356.1	-1.17532	4.33261e-05	Down	-1.62705	7.09318e-11	Down	-1.59292	0.000279223	Down	GO:0031224//intrinsic component of membrane;GO:0016021//integral component of membrane	GO:0015171//amino acid transmembrane transporter activity	GO:0003333//amino acid transmembrane transport	K15015//solute carrier family 32 (vesicular inhibitory amino acid transporter)	gi|661895758|emb|CDP00336.1|//unnamed protein product [Coffea canephora]
91	TEA020664.1	-1.05371	2.3239e-05	Down	-1.00487	0.00127414	Down	-1.02809	9.65342e-05	Down	GO:0016020//membrane	NA	NA	NA	gi|645241708|ref|XP_008227205.1|//PREDICTED: uncharacterized protein LOC103326743 [Prunus mume];gi|359479451|ref|XP_002274339.2|//PREDICTED: uncharacterized protein LOC100258526 [Vitis vinifera];gi|297734947|emb|CBI17181.3|//unnamed protein product [Vitis vinifera]
92	TEA025724.1	-1.00931	3.59766e-06	Down	-1.2787	4.90542e-08	Down	-1.14746	0.00083592	Down	NA	NA	NA	NA	gi|720042295|ref|XP_010269192.1|//PREDICTED: uncharacterized protein LOC104605932 [Nelumbo nucifera]
93	TEA011664.1	-1.4473	0.00811641	Down	-1.85373	0.0171797	Down	-2.38842	1.8353e-05	Down	NA	NA	NA	K19861	gi|258549507|gb|ACV74416.1|//putative alcohol acyl transferase [Camellia sinensis]
94	TEA024878.1	-1.05807	1.44035e-06	Down	-1.34644	2.8014e-07	Down	-1.27925	8.70551e-08	Down	NA	NA	NA	K10581//ubiquitin-conjugating enzyme E2 O [EC:2.3.2.24]	gi|720014492|ref|XP_010260515.1|//PREDICTED: uncharacterized protein LOC104599599 [Nelumbo nucifera]
95	TEA029649.1	-1.41657	0.0466169	Down	-1.75632	0.0218667	Down	-1.72534	0.0338574	Down	NA	GO:0016874//ligase activity	NA	K00666//fatty-acyl-CoA synthase [EC:6.2.1.-];K10526//OPC-8:0 CoA ligase 1 [EC:6.2.1.-]	gi|719963655|ref|XP_010250375.1|//PREDICTED: probable acyl-activating enzyme 5, peroxisomal [Nelumbo nucifera]
96	TEA024094.1	-1.23024	0.0182131	Down	-1.5873	0.00980301	Down	-1.59648	0.000773852	Down	NA	GO:0003723//RNA binding;GO:0000166//nucleotide binding	NA	K14573//nucleolar protein 4;K06685//MOB kinase activator 1	gi|703152504|ref|XP_010110437.1|//hypothetical protein L484_022843 [Morus notabilis];gi|747090288|ref|XP_011092825.1|//PREDICTED: RNA-binding protein 28 isoform X2 [Sesamum indicum];gi|595848753|ref|XP_007209591.1|//hypothetical protein PRUPE_ppa011305mg [Prunus persica];gi|255543791|ref|XP_002512958.1|//RNA-binding protein, putative [Ricinus communis]

## Sheet: 93-1 DEGs
Number of gene	GeneID	log2FoldChange (NH4+/0N)	Padj(NH4+/0N)	Up/Down (NH4+/0N)	log2FoldChange (EA/0N)	Padj(EA/0N)	Up/Down (EA/0N)	Cellular Component	Molecular Function	Biological Process	Kegg Orthology	Nr Description
1	BGI_novel_G006866	1.3327	0.00166155	Up	1.32811	0.000409553	Up	NA	NA	NA	NA	gi|661878854|emb|CDP17417.1|//unnamed protein product [Coffea canephora]
2	BGI_novel_G002150	2.8776	0.00470036	Up	3.12622	0.000189952	Up	NA	NA	GO:0050896//response to stimulus	K06758//L1 cell adhesion molecule like protein;K03283//heat shock 70kDa protein 1/8	gi|255567754|ref|XP_002524855.1|//ATP binding protein, putative [Ricinus communis]
3	TEA031643.1	1.32876	0.0233076	Up	2.34907	2.45e-08	Up	GO:0030312//external encapsulating structure;GO:0005576//extracellular region	GO:0016758//transferase activity, transferring hexosyl groups;GO:0016798//hydrolase activity, acting on glycosyl bonds	GO:0044042//glucan metabolic process	K08235//xyloglucan:xyloglucosyl transferase [EC:2.4.1.207];K14504//xyloglucan:xyloglucosyl transferase TCH4 [EC:2.4.1.207]	gi|147854712|emb|CAN80250.1|//hypothetical protein VITISV_036640 [Vitis vinifera]
4	TEA017927.1	1.00456	0.0364872	Up	1.31354	1.12e-08	Up	NA	NA	NA	K10443//kelch-like protein 2/3	gi|661898109|emb|CDO98076.1|//unnamed protein product [Coffea canephora]
5	TEA027122.1	1.04591	5.3e-07	Up	1.0278	5.9e-06	Up	GO:0031224//intrinsic component of membrane;GO:0012505//endomembrane system;GO:0016021//integral component of membrane	GO:0005451//monovalent cation:proton antiporter activity;GO:0015078//hydrogen ion transmembrane transporter activity	GO:1902600//hydrogen ion transmembrane transport;GO:0006885//regulation of pH;GO:0006811//ion transport	NA	gi|590678816|ref|XP_007040407.1|//Cation/H+ exchanger 18 [Theobroma cacao]
6	TEA008938.1	1.21005	0.0266173	Up	1.49909	0.00093534	Up	NA	NA	NA	K03327//multidrug resistance protein, MATE family	gi|731428820|ref|XP_002283609.2|//PREDICTED: MATE efflux family protein 5 [Vitis vinifera]
7	BGI_novel_G013017	2.21086	0.0195589	Up	2.29188	0.00359049	Up	NA	NA	NA	NA	gi|565396035|ref|XP_006363639.1|//PREDICTED: uncharacterized protein LOC102603354 [Solanum tuberosum]
8	TEA018603.1	1.16805	0.0202044	Up	1.39556	0.00460474	Up	NA	GO:0016740//transferase activity	NA	K13065//shikimate O-hydroxycinnamoyltransferase [EC:2.3.1.133]	gi|645230628|ref|XP_008222021.1|//PREDICTED: BAHD acyltransferase At5g47980-like [Prunus mume]
9	TEA032123.1	1.08969	0.0206792	Up	1.3108	3.02e-20	Up	GO:0044424//intracellular part	GO:0016211//ammonia ligase activity;GO:0005524//ATP binding;GO:0004356//glutamate-ammonia ligase activity;GO:0032559//adenyl ribonucleotide binding	GO:0006541//glutamine metabolic process;GO:0071941//nitrogen cycle metabolic process;GO:0006542//glutamine biosynthetic process	K01915//glutamine synthetase [EC:6.3.1.2]	gi|67423363|dbj|BAD99526.1|//glutamine synthetase [Camellia sinensis];gi|719963572|ref|XP_010250142.1|//PREDICTED: glutamine synthetase nodule isozyme [Nelumbo nucifera]
10	TEA021459.1	1.41635	0.00154516	Up	1.08918	0.000749904	Up	NA	NA	NA	K01609//indole-3-glycerol phosphate synthase [EC:4.1.1.48];K11855//ubiquitin carboxyl-terminal hydrolase 36/42 [EC:3.4.19.12];K14411//RNA-binding protein Musashi	gi|359488731|ref|XP_002275276.2|//PREDICTED: uncharacterized protein LOC100264617 [Vitis vinifera];gi|731419249|ref|XP_002275276.3|//PREDICTED: uncharacterized protein LOC100264617 [Vitis vinifera];gi|700208161|gb|KGN63280.1|//hypothetical protein Csa_2G423600 [Cucumis sativus]
11	TEA019367.1	1.11632	0.0293046	Up	1.38343	0.00150401	Up	NA	NA	NA	K02883//large subunit ribosomal protein L18e;K11855//ubiquitin carboxyl-terminal hydrolase 36/42 [EC:3.4.19.12]	gi|823122770|ref|XP_012472476.1|//PREDICTED: 36.4 kDa proline-rich protein-like isoform X6 [Gossypium raimondii]
12	BGI_novel_G004703	2.33906	0.0334916	Up	2.42079	0.0087625	Up	NA	NA	NA	K13754//solute carrier family 24 (sodium/potassium/calcium exchanger), member 6	gi|147810463|emb|CAN61084.1|//hypothetical protein VITISV_041917 [Vitis vinifera]
13	TEA010724.1	1.26532	0.000627272	Up	1.31222	6.98e-05	Up	GO:0031224//intrinsic component of membrane;GO:0016021//integral component of membrane	GO:0015291//secondary active transmembrane transporter activity;GO:0005315//inorganic phosphate transmembrane transporter activity	GO:0055085//transmembrane transport;GO:0006817//phosphate ion transport;GO:0015698//inorganic anion transport	K08176//MFS transporter, PHS family, inorganic phosphate transporter	gi|255567282|ref|XP_002524622.1|//inorganic phosphate transporter, putative [Ricinus communis];gi|592878102|gb|AHL44891.1|//phosphate transporter 1 [Camellia oleifera]
14	BGI_novel_G014129	1.20845	0.0474838	Up	1.21339	0.0261395	Up	NA	NA	NA	NA	gi|694380941|ref|XP_009366572.1|//PREDICTED: uncharacterized protein LOC103956333 [Pyrus x bretschneideri]
15	BGI_novel_G007079	1.96265	0.0428198	Up	2.09895	0.0118148	Up	NA	NA	NA	K04730//interleukin-1 receptor-associated kinase 1 [EC:2.7.11.1]	gi|694390051|ref|XP_009370622.1|//PREDICTED: probable receptor-like protein kinase At1g67000 [Pyrus x bretschneideri]
16	TEA031639.1	1.37618	0.0218009	Up	2.49361	6.32e-09	Up	GO:0030312//external encapsulating structure;GO:0005576//extracellular region	GO:0016758//transferase activity, transferring hexosyl groups;GO:0016798//hydrolase activity, acting on glycosyl bonds	GO:0044042//glucan metabolic process	K08235//xyloglucan:xyloglucosyl transferase [EC:2.4.1.207];K14504//xyloglucan:xyloglucosyl transferase TCH4 [EC:2.4.1.207]	gi|225446121|ref|XP_002270416.1|//PREDICTED: probable xyloglucan endotransglucosylase/hydrolase protein 23 [Vitis vinifera]
17	TEA017527.1	1.46032	0.0165938	Up	1.63666	0.0115019	Up	NA	NA	NA	K09286//EREBP-like factor	gi|300079004|gb|ADJ67433.1|//ethylene response factor 4 [Actinidia deliciosa]
18	BGI_novel_G014710	1.31948	0.0052028	Up	1.06625	0.0134605	Up	NA	NA	NA	NA	gi|661568599|gb|AIE16185.1|//galactinol synthase 2 [Nicotiana tabacum]
19	BGI_novel_G015664	1.33629	0.00685115	Up	1.25385	0.00885242	Up	GO:0016021//integral component of membrane	GO:0016705//oxidoreductase activity, acting on paired donors, with incorporation or reduction of molecular oxygen;GO:0005506//iron ion binding;GO:0031418//L-ascorbic acid binding	GO:0055114//oxidation-reduction process	K00472//prolyl 4-hydroxylase [EC:1.14.11.2]	gi|697136113|ref|XP_009622125.1|//PREDICTED: probable prolyl 4-hydroxylase 10 [Nicotiana tomentosiformis]
20	TEA022704.1	1.14051	0.00937198	Up	1.25705	5.53e-11	Up	NA	NA	NA	K11323//histone arginine demethylase JMJD6 [EC:1.14.11.-]	gi|700207336|gb|KGN62455.1|//hypothetical protein Csa_2G354810 [Cucumis sativus];gi|700189452|gb|KGN44685.1|//hypothetical protein Csa_7G372310 [Cucumis sativus]
21	BGI_novel_G001247	1.15631	3.3e-08	Up	1.25448	2.8e-15	Up	NA	GO:0016787//hydrolase activity	NA	K07766//diphosphoinositol-polyphosphate diphosphatase [EC:3.6.1.52]	gi|595967305|ref|XP_007217269.1|//hypothetical protein PRUPE_ppa011832mg [Prunus persica]
22	TEA018346.1	1.86109	9.25e-05	Up	1.15126	0.00109909	Up	GO:0030312//external encapsulating structure	GO:0030234//enzyme regulator activity	GO:0071555//cell wall organization	K01051//pectinesterase [EC:3.1.1.11]	gi|698534522|ref|XP_009763888.1|//PREDICTED: probable pectinesterase/pectinesterase inhibitor 7 [Nicotiana sylvestris]
23	BGI_novel_G014899	1.36374	7.55e-07	Up	-2.414	3.01e-07	Down	NA	NA	NA	NA	gi|357488199|ref|XP_003614387.1|//RRNA intron-encoded homing endonuclease [Medicago truncatula]
24	BGI_novel_G012380	2.54909	0.0134322	Up	2.10704	0.0297552	Up	GO:0005622//intracellular	GO:0004143//diacylglycerol kinase activity	GO:0009611//response to wounding;GO:0007165//signal transduction;GO:0009409//response to cold;GO:0048364//root development;GO:0048366//leaf development	K00901//diacylglycerol kinase (ATP) [EC:2.7.1.107]	gi|15242890|ref|NP_201182.1|//diacylglycerol kinase 2 [Arabidopsis thaliana]
25	BGI_novel_G006478	1.15622	3.72e-09	Up	1.09612	1.28e-13	Up	GO:0005739//mitochondrion	GO:0016651//oxidoreductase activity, acting on NAD(P)H;GO:0048038//quinone binding;GO:0051287//NAD binding	GO:0055114//oxidation-reduction process	K03935//NADH dehydrogenase (ubiquinone) Fe-S protein 2 [EC:1.6.5.3 1.6.99.3]	gi|527210175|gb|EPS74730.1|//hypothetical protein M569_00005, partial [Genlisea aurea]
26	BGI_novel_G009484	1.03114	0.00020869	Up	1.25123	6e-07	Up	NA	NA	NA	K17609//nucleoredoxin [EC:1.8.1.8]	gi|661888646|emb|CDP07682.1|//unnamed protein product [Coffea canephora]
27	TEA022172.1	1.13991	6.92e-05	Up	1.09429	2.51e-05	Up	NA	NA	NA	K11982//E3 ubiquitin-protein ligase RNF115/126 [EC:2.3.2.27]	gi|225432770|ref|XP_002283255.1|//PREDICTED: RING-H2 finger protein ATL33 [Vitis vinifera]
28	BGI_novel_G004167	1.07887	0.0120147	Up	1.04154	2.94e-06	Up	NA	NA	NA	K02184//formin 2	gi|302828408|ref|XP_002945771.1|//pathogenesis-related protein 1-like protein [Volvox carteri f. nagariensis]
29	TEA025834.1	1.63485	0.0171075	Up	1.31331	0.04851	Up	NA	NA	NA	K10268//F-box and leucine-rich repeat protein 2/20	gi|743786845|ref|XP_011029349.1|//PREDICTED: F-box protein At1g47056-like [Populus euphratica]
30	BGI_novel_G007782	1.57739	0.0324925	Up	2.15745	0.000103951	Up	GO:0048046//apoplast;GO:0005618//cell wall	GO:0004553//hydrolase activity, hydrolyzing O-glycosyl compounds;GO:0016762//xyloglucan:xyloglucosyl transferase activity	GO:0010411//xyloglucan metabolic process;GO:0042546//cell wall biogenesis;GO:0071555//cell wall organization	K08235//xyloglucan:xyloglucosyl transferase [EC:2.4.1.207];K14504//xyloglucan:xyloglucosyl transferase TCH4 [EC:2.4.1.207]	gi|590580780|ref|XP_007014165.1|//Xyloglucan endotransglucosylase/hydrolase family protein [Theobroma cacao]
31	TEA016005.1	1.68028	0.0295857	Up	2.07526	0.000723832	Up	NA	NA	NA	NA	gi|645253477|ref|XP_008232592.1|//PREDICTED: uncharacterized protein LOC103331724 [Prunus mume];gi|225453971|ref|XP_002280288.1|//PREDICTED: uncharacterized protein LOC100248806 [Vitis vinifera]
32	TEA031908.1	1.00942	0.00941238	Up	1.03154	6.05e-05	Up	NA	GO:0016740//transferase activity	NA	K18819//inositol 3-alpha-galactosyltransferase [EC:2.4.1.123]	gi|698491336|ref|XP_009792096.1|//PREDICTED: galactinol synthase 2 [Nicotiana sylvestris]
33	TEA008472.1	1.70184	0.0314778	Up	1.77315	0.0136531	Up	NA	GO:0016209//antioxidant activity;GO:0005506//iron ion binding;GO:0003824//catalytic activity	GO:0008152//metabolic process;GO:0006950//response to stress	K00430//peroxidase [EC:1.11.1.7]	gi|565370372|ref|XP_006351795.1|//PREDICTED: peroxidase N1 [Solanum tuberosum]
34	BGI_novel_G013777	1.60875	0.0237558	Up	1.4665	0.0304395	Up	NA	NA	NA	K14156//choline/ethanolamine kinase [EC:2.7.1.32 2.7.1.82]	gi|720097112|ref|XP_010247214.1|//PREDICTED: probable choline kinase 2 isoform X3 [Nelumbo nucifera]
35	TEA009007.1	1.25508	0.00868803	Up	1.40431	0.000447951	Up	NA	GO:0016788//hydrolase activity, acting on ester bonds	NA	K01051//pectinesterase [EC:3.1.1.11]	gi|720013131|ref|XP_010260073.1|//PREDICTED: pectinesterase-like [Nelumbo nucifera]
36	TEA013356.1	1.23896	0.0182958	Up	1.18927	0.00144548	Up	GO:0031224//intrinsic component of membrane	NA	GO:0006810//transport	K09872//aquaporin PIP	gi|459021567|gb|AGG39695.1|//aquaporin protein AQU17 [Camellia sinensis]
37	TEA001567.1	1.79477	0.00836062	Up	-1.79962	0.038724	Down	NA	GO:0016788//hydrolase activity, acting on ester bonds	NA	K01051//pectinesterase [EC:3.1.1.11]	gi|720013131|ref|XP_010260073.1|//PREDICTED: pectinesterase-like [Nelumbo nucifera]
38	BGI_novel_G008142	1.86565	0.0333592	Up	1.7154	0.0439719	Up	NA	NA	NA	K00734//galactosylxylosylprotein 3-beta-galactosyltransferase [EC:2.4.1.134]	gi|643731950|gb|KDP39142.1|//hypothetical protein JCGZ_00899 [Jatropha curcas]
39	BGI_novel_G011956	1.45376	6.66e-10	Up	1.10061	2.33e-05	Up	GO:0016021//integral component of membrane;GO:0005739//mitochondrion;GO:0005886//plasma membrane	GO:0008137//NADH dehydrogenase (ubiquinone) activity	GO:0055114//oxidation-reduction process	K03878//NADH-ubiquinone oxidoreductase chain 1 [EC:1.6.5.3]	gi|323435142|ref|YP_004222360.1|//hypothetical protein BevumaM_p127 [Beta vulgaris subsp. maritima]
40	BGI_novel_G015565	-2.03437	0.0377769	Down	-1.70711	0.0207782	Down	NA	NA	GO:0009987//cellular process	NA	gi|720070747|ref|XP_010277842.1|//PREDICTED: uncharacterized protein LOC104612199 [Nelumbo nucifera]
41	TEA001500.1	-1.36272	0.000555006	Down	-1.25206	0.000902821	Down	NA	NA	NA	NA	gi|566259986|ref|XP_006389547.1|//hypothetical protein POPTR_0022s00780g [Populus trichocarpa]
42	BGI_novel_G011324	-4.50984	9.6e-08	Down	-4.27811	1.02e-08	Down	NA	NA	NA	K14709//solute carrier family 39 (zinc transporter), member 1/2/3;K04077//chaperonin GroEL	gi|571450788|ref|XP_003522292.2|//PREDICTED: uncharacterized protein LOC100790568 isoform X1 [Glycine max]
43	BGI_novel_G013204	-2.27166	0.0411793	Down	-2.15881	0.0241124	Down	GO:0005783//endoplasmic reticulum;GO:0010168//ER body;GO:0005773//vacuole	GO:0003723//RNA binding;GO:0033897//ribonuclease T2 activity	GO:0010507//negative regulation of autophagy;GO:0016075//rRNA catabolic process;GO:0090502//RNA phosphodiester bond hydrolysis, endonucleolytic	K01166//ribonuclease T2 [EC:3.1.27.1]	gi|224131990|ref|XP_002321228.1|//hypothetical protein POPTR_0014s17280g [Populus trichocarpa]
44	BGI_novel_G004242	-1.52836	0.0203294	Down	-1.5299	0.0191795	Down	NA	NA	NA	K18819//inositol 3-alpha-galactosyltransferase [EC:2.4.1.123]	gi|404557422|gb|AFR79417.1|//eukaryotic galactinol synthase [Camellia sinensis]
45	BGI_novel_G009922	-2.48406	0.0207816	Down	-2.17576	0.0233238	Down	NA	NA	NA	K19613//leucine-rich repeat protein SHOC2	gi|568882374|ref|XP_006494011.1|//PREDICTED: putative disease resistance protein At3g14460-like [Citrus sinensis]
46	BGI_novel_G013190	-1.82491	0.00685115	Down	-1.8193	0.00538996	Down	NA	NA	NA	K02184//formin 2	gi|700204244|gb|KGN59377.1|//hypothetical protein Csa_3G815410 [Cucumis sativus]
47	TEA018566.1	-1.0814	0.0127002	Down	-1.06101	0.00897576	Down	GO:0016021//integral component of membrane	NA	NA	K04427//mitogen-activated protein kinase kinase kinase 7 [EC:2.7.11.25]	gi|720000085|ref|XP_010255916.1|//PREDICTED: protein trichome birefringence-like 11 [Nelumbo nucifera];gi|296086732|emb|CBI32367.3|//unnamed protein product [Vitis vinifera];gi|255559482|ref|XP_002520761.1|//conserved hypothetical protein [Ricinus communis]
48	TEA026675.1	-1.04761	4.99e-07	Down	-1.05912	6.88e-08	Down	GO:0005829//cytosol;GO:0016021//integral component of membrane	GO:0046914//transition metal ion binding;GO:0008270//zinc ion binding	NA	K10638//E3 ubiquitin-protein ligase UHRF1 [EC:2.3.2.27]	gi|225440680|ref|XP_002280008.1|//PREDICTED: uncharacterized protein LOC100261401 isoform 1 [Vitis vinifera];gi|590628442|ref|XP_007026720.1|//RING/U-box superfamily protein [Theobroma cacao]
49	TEA008821.1	-1.20497	0.000361423	Down	-1.58025	6.59e-14	Down	NA	NA	NA	K06901//putative MFS transporter, AGZA family, xanthine/uracil permease	gi|596020085|ref|XP_007218933.1|//hypothetical protein PRUPE_ppa003358mg [Prunus persica]
50	TEA014068.1	-1.31048	4.09e-09	Down	-1.26683	3.23e-11	Down	NA	NA	NA	K15172//transcription elongation factor SPT5;K07560//D-tyrosyl-tRNA(Tyr) deacylase [EC:3.1.-.-]	gi|731406660|ref|XP_002283114.2|//PREDICTED: zinc finger CCCH domain-containing protein 20 [Vitis vinifera]
51	BGI_novel_G008056	-1.22312	0.000259074	Down	-1.41475	0.000112006	Down	NA	NA	NA	K12604//CCR4-NOT transcription complex subunit 1	gi|694415558|ref|XP_009335954.1|//PREDICTED: CCR4-NOT transcription complex subunit 1-like [Pyrus x bretschneideri]
52	TEA033363.1	-1.31834	2.15e-10	Down	-1.13058	5.82e-09	Down	GO:0044424//intracellular part;GO:0005622//intracellular;GO:0005886//plasma membrane	GO:0004620//phospholipase activity;GO:0032561//guanyl ribonucleotide binding;GO:0005525//GTP binding	GO:0007264//small GTPase mediated signal transduction;GO:0035556//intracellular signal transduction	K04392//Ras-related C3 botulinum toxin substrate 1	gi|661898725|emb|CDO96719.1|//unnamed protein product [Coffea canephora];gi|460374292|ref|XP_004232945.1|//PREDICTED: rac-like GTP-binding protein RAC13 [Solanum lycopersicum]
53	TEA004128.1	-1.14975	0.0282983	Down	-1.05245	0.0227397	Down	GO:0043234//protein complex	GO:0043169//cation binding;GO:0004721//phosphoprotein phosphatase activity	GO:0006464//cellular protein modification process	K01102//pyruvate dehydrogenase phosphatase [EC:3.1.3.43]	gi|225439795|ref|XP_002276631.1|//PREDICTED: probable protein phosphatase 2C 38 [Vitis vinifera]
54	TEA017102.1	-1.60963	7.66e-13	Down	-1.00482	0.020784	Down	NA	GO:0016620//oxidoreductase activity, acting on the aldehyde or oxo group of donors, NAD or NADP as acceptor;GO:0004029//aldehyde dehydrogenase (NAD) activity	GO:0008152//metabolic process;GO:0055114//oxidation-reduction process	K00128//aldehyde dehydrogenase (NAD+) [EC:1.2.1.3]	gi|702257138|ref|XP_010028184.1|//PREDICTED: aldehyde dehydrogenase family 2 member B4, mitochondrial-like [Eucalyptus grandis];gi|920688840|gb|KOM32823.1|//hypothetical protein LR48_Vigan01g237900 [Vigna angularis]
55	TEA030964.1	-1.02482	0.0023681	Down	-1.21395	9.29e-05	Down	NA	GO:0003676//nucleic acid binding	GO:0006351//transcription, DNA-templated	K09284//AP2-like factor, euAP2 lineage	gi|388329713|gb|AFK29251.1|//transcription factor APETALA2 [Camellia sinensis]
56	TEA029607.1	-1.49674	6.26e-07	Down	-1.19884	0.000885396	Down	GO:0005634//nucleus;GO:0005886//plasma membrane;GO:0005737//cytoplasm	GO:0005524//ATP binding;GO:0032559//adenyl ribonucleotide binding;GO:0004672//protein kinase activity;GO:0004683//calmodulin-dependent protein kinase activity;GO:0009931//calcium-dependent protein serine/threonine kinase activity;GO:0005516//calmodulin binding	GO:0006464//cellular protein modification process;GO:0009738//abscisic acid-activated signaling pathway;GO:0018105//peptidyl-serine phosphorylation;GO:0035556//intracellular signal transduction;GO:0046777//protein autophosphorylation	K04515//calcium/calmodulin-dependent protein kinase (CaM kinase) II [EC:2.7.11.17];K08794//calcium/calmodulin-dependent protein kinase I [EC:2.7.11.17]	gi|147821643|emb|CAN72597.1|//hypothetical protein VITISV_015543 [Vitis vinifera]
57	TEA014647.1	-1.19271	0.00424135	Down	-1.17849	0.00319185	Down	NA	NA	GO:0044260//cellular macromolecule metabolic process	K03260//translation initiation factor 4G	gi|359484892|ref|XP_002277218.2|//PREDICTED: eukaryotic translation initiation factor isoform 4G-1 [Vitis vinifera];gi|359484894|ref|XP_003633181.1|//PREDICTED: eukaryotic initiation factor iso-4F subunit p82-34-like isoform 2 [Vitis vinifera]
58	TEA012539.1	-2.30004	0.00129697	Down	-1.53295	0.0341041	Down	NA	NA	NA	K09422//myb proto-oncogene protein, plant	gi|224084666|ref|XP_002307380.1|//hypothetical protein POPTR_0005s17080g [Populus trichocarpa]
59	BGI_novel_G003355	-1.19215	0.00785522	Down	-1.20429	0.00954296	Down	NA	GO:0008270//zinc ion binding;GO:0016491//oxidoreductase activity	GO:0055114//oxidation-reduction process	K00083//cinnamyl-alcohol dehydrogenase [EC:1.1.1.195]	gi|703096590|ref|XP_010095885.1|//putative mannitol dehydrogenase [Morus notabilis]
60	TEA016681.1	-1.10896	0.00565106	Down	-1.20633	4.64e-05	Down	NA	NA	NA	NA	gi|590602823|ref|XP_007019849.1|//Leucine-rich repeat structural protein ORF147 isoform 1 [Theobroma cacao]
61	TEA007718.1	-1.19853	0.0404557	Down	-1.60679	0.00967874	Down	NA	NA	NA	NA	gi|302143740|emb|CBI22601.3|//unnamed protein product [Vitis vinifera]
62	BGI_novel_G014425	-2.47564	0.0216845	Down	-2.38438	0.0100829	Down	NA	NA	NA	NA	gi|698506084|ref|XP_009798451.1|//PREDICTED: uncharacterized protein LOC104244676 isoform X2 [Nicotiana sylvestris]
63	BGI_novel_G005430	-2.5501	1.59e-05	Down	-1.32048	0.00816065	Down	NA	NA	NA	NA	NA
64	BGI_novel_G015662	-1.12018	5.85e-10	Down	-1.0974	4.77e-07	Down	NA	NA	NA	NA	gi|198400337|gb|ACH87177.1|//hypothetical protein [Camellia sinensis]
65	BGI_novel_G000688	-2.29842	0.0380549	Down	-2.18654	0.0218083	Down	NA	NA	NA	K10395//kinesin family member 4/21/27;K06883//uncharacterized protein;K12819//pre-mRNA-processing factor SLU7;K13356//alcohol-forming fatty acyl-CoA reductase [EC:1.2.1.84]	gi|4235644|gb|AAD13304.1|//polyprotein [Solanum lycopersicum]
66	TEA020529.1	-5.23234	1.05e-11	Down	-2.95485	9.28e-05	Down	NA	GO:0003824//catalytic activity	NA	K01962//acetyl-CoA carboxylase carboxyl transferase subunit alpha [EC:6.4.1.2]	gi|698530905|ref|XP_009762277.1|//PREDICTED: acetyl-coenzyme A carboxylase carboxyl transferase subunit alpha, chloroplastic [Nicotiana sylvestris]
67	BGI_novel_G001885	-2.63938	6.79e-05	Down	-1.51662	0.0245525	Down	NA	NA	NA	K09422//myb proto-oncogene protein, plant	gi|255579979|ref|XP_002530824.1|//r2r3-myb transcription factor, putative [Ricinus communis]
68	TEA001308.1	-2.29853	0.0347527	Down	-2.36205	0.011113	Down	NA	NA	NA	K09285//AP2-like factor, ANT lineage	gi|590700643|ref|XP_007046217.1|//Integrase-type DNA-binding superfamily protein [Theobroma cacao]
69	TEA010662.1	-1.84454	0.000267541	Down	-1.36266	0.00871732	Down	NA	NA	NA	NA	gi|697129563|ref|XP_009618841.1|//PREDICTED: uncharacterized protein LOC104110971 [Nicotiana tomentosiformis]
70	TEA013927.1	-1.54021	7.54e-05	Down	-1.4497	0.000338506	Down	NA	GO:0016491//oxidoreductase activity	NA	K05282//gibberellin 20-oxidase [EC:1.14.11.12];K04124//gibberellin 3-beta-dioxygenase [EC:1.14.11.15];K04125//gibberellin 2-oxidase [EC:1.14.11.13];K06892//feruloyl-CoA ortho-hydroxylase [EC:1.14.11.-]	gi|596253063|ref|XP_007224725.1|//hypothetical protein PRUPE_ppa024900mg [Prunus persica]
71	TEA015127.1	-1.47819	0.011311	Down	-1.39659	0.00479322	Down	NA	NA	NA	K13258//2-hydroxyisoflavanone dehydratase [EC:4.2.1.105];K20506	gi|225428757|ref|XP_002285054.1|//PREDICTED: 2-hydroxyisoflavanone dehydratase [Vitis vinifera]
72	TEA003847.1	-1.00089	0.000715737	Down	-1.42734	1.76e-09	Down	GO:0044464//cell part	GO:0005488//binding	NA	K15601//lysine-specific demethylase 3 [EC:1.14.11.-]	gi|747067503|ref|XP_011080476.1|//PREDICTED: CSC1-like protein At4g35870 [Sesamum indicum];gi|697142661|ref|XP_009625437.1|//PREDICTED: CSC1-like protein At4g35870 [Nicotiana tomentosiformis]
73	TEA015428.1	-1.56839	0.00664515	Down	-1.79184	0.00090582	Down	GO:0016020//membrane	GO:0000166//nucleotide binding;GO:0004672//protein kinase activity;GO:0016491//oxidoreductase activity	GO:0008152//metabolic process	K04733//interleukin-1 receptor-associated kinase 4 [EC:2.7.11.1]	gi|697168957|ref|XP_009593374.1|//PREDICTED: LRR receptor-like serine/threonine-protein kinase GSO1 [Nicotiana tomentosiformis]
74	TEA003067.1	-2.17039	0.00285974	Down	-1.75631	0.0094323	Down	NA	NA	NA	K09422//myb proto-oncogene protein, plant	gi|743809587|ref|XP_011018534.1|//PREDICTED: transcription factor MYB39-like [Populus euphratica]
75	TEA005361.1	-1.32749	0.00811029	Down	-1.41953	4.99e-05	Down	NA	GO:0000166//nucleotide binding;GO:0004672//protein kinase activity	NA	K04515//calcium/calmodulin-dependent protein kinase (CaM kinase) II [EC:2.7.11.17];K08794//calcium/calmodulin-dependent protein kinase I [EC:2.7.11.17]	gi|976920029|gb|KVI04782.1|//Protein kinase, ATP binding site-containing protein [Cynara cardunculus var. scolymus];gi|16902296|dbj|BAB71853.1|//phosphoenolpyruvate carboxylase kinase [Flaveria trinervia]
76	TEA024851.1	-1.13445	0.000154012	Down	-1.33549	7.01e-11	Down	NA	GO:0031406//carboxylic acid binding	NA	NA	gi|645272423|ref|XP_008241389.1|//PREDICTED: uncharacterized protein LOC103339815 [Prunus mume]
77	TEA007298.1	-1.47581	0.000446037	Down	-1.1535	0.000310879	Down	NA	NA	NA	NA	gi|590596828|ref|XP_007018444.1|//Uncharacterized protein TCM_034661 [Theobroma cacao];gi|731428904|ref|XP_010664486.1|//PREDICTED: uncharacterized protein LOC104882515 [Vitis vinifera]
78	TEA019811.1	-2.19926	0.00794313	Down	-2.78087	0.000313327	Down	NA	NA	NA	K06997//PLP dependent protein;K07393//putative glutathione S-transferase	gi|976928563|gb|KVI11507.1|//Protein of unknown function DUF247, plant [Cynara cardunculus var. scolymus];gi|720082831|ref|XP_010242713.1|//PREDICTED: UPF0481 protein At3g47200-like [Nelumbo nucifera]
79	TEA018444.1	-1.11916	0.0492378	Down	-1.17559	0.00344747	Down	NA	GO:0046872//metal ion binding;GO:0045431//flavonol synthase activity	GO:0051555//flavonol biosynthetic process;GO:0055114//oxidation-reduction process	K05278//flavonol synthase [EC:1.14.11.23]	gi|595847275|ref|XP_007209291.1|//hypothetical protein PRUPE_ppa007716mg [Prunus persica]
80	BGI_novel_G007019	-1.52509	0.0496157	Down	-1.68059	0.0253961	Down	NA	NA	NA	NA	NA
81	BGI_novel_G011810	-1.19114	0.000217093	Down	-1.0926	0.00857183	Down	NA	NA	NA	K02883//large subunit ribosomal protein L18e;K05747//Wiskott-Aldrich syndrome protein;K11855//ubiquitin carboxyl-terminal hydrolase 36/42 [EC:3.4.19.12]	gi|225427027|ref|XP_002271792.1|//PREDICTED: 14 kDa proline-rich protein DC2.15 isoform 1 [Vitis vinifera]
82	TEA010376.1	-1.06211	0.0218847	Down	-1.26697	5.58e-06	Down	NA	NA	NA	NA	gi|645223993|ref|XP_008218897.1|//PREDICTED: F-box/kelch-repeat protein At1g22040-like [Prunus mume];gi|747081140|ref|XP_011087845.1|//PREDICTED: F-box/kelch-repeat protein At1g22040 [Sesamum indicum]
83	TEA030526.1	-2.35024	0.0115742	Down	-2.61535	0.00195683	Down	NA	GO:0004185//serine-type carboxypeptidase activity	GO:0006508//proteolysis	K16296//serine carboxypeptidase-like clade I [EC:3.4.16.-]	gi|593332587|ref|XP_007139719.1|//hypothetical protein PHAVU_008G053600g [Phaseolus vulgaris];gi|645223074|ref|XP_008218456.1|//PREDICTED: serine carboxypeptidase-like 20 [Prunus mume];gi|659085936|ref|XP_008443686.1|//PREDICTED: serine carboxypeptidase 1-like isoform X2 [Cucumis melo]
84	TEA023003.1	-1.08011	0.0164584	Down	-1.3521	0.000675232	Down	NA	GO:0008168//methyltransferase activity	GO:0006479//protein methylation	K11438//protein arginine N-methyltransferase 7 [EC:2.1.1.-]	gi|590645070|ref|XP_007031253.1|//Encodes alpha-helical IF-like protein isoform 1 [Theobroma cacao];gi|567895668|ref|XP_006440322.1|//hypothetical protein CICLE_v10023597mg [Citrus clementina]
85	TEA001670.1	-1.76988	0.00428466	Down	-2.15077	0.00386317	Down	GO:0005634//nucleus;GO:0005874//microtubule;GO:0015630//microtubule cytoskeleton;GO:0005886//plasma membrane;GO:0005871//kinesin complex	GO:0005524//ATP binding;GO:0032559//adenyl ribonucleotide binding;GO:0003774//motor activity;GO:0003777//microtubule motor activity;GO:0008017//microtubule binding;GO:0016887//ATPase activity	GO:0007018//microtubule-based movement;GO:0007017//microtubule-based process	K10393//kinesin family member 2/24	gi|747042887|ref|XP_011080823.1|//PREDICTED: kinesin-13A [Sesamum indicum];gi|643729348|gb|KDP37228.1|//hypothetical protein JCGZ_06284 [Jatropha curcas]
86	BGI_novel_G004497	-1.35744	5.16e-06	Down	-1.22713	7.55e-07	Down	NA	NA	NA	K15172//transcription elongation factor SPT5;K00703//starch synthase [EC:2.4.1.21]	gi|225445023|ref|XP_002283114.1|//PREDICTED: zinc finger CCCH domain-containing protein 49-like [Vitis vinifera]
87	BGI_novel_G016400	-1.23398	0.000175127	Down	-1.09546	0.000338262	Down	NA	NA	NA	K16570//gamma-tubulin complex component 3	gi|5734736|gb|AAD50001.1|AC007259_14//Hypothetical protein [Arabidopsis thaliana]
88	TEA029466.1	-1.12305	0.0339715	Down	-1.42883	8.07e-05	Down	NA	NA	NA	NA	gi|470127350|ref|XP_004299635.1|//PREDICTED: uncharacterized protein LOC101315051 isoform X1 [Fragaria vesca subsp. vesca]
89	TEA021737.1	-1.37321	0.0157881	Down	-1.41121	0.0177978	Down	GO:0043231//intracellular membrane-bounded organelle	GO:0003677//DNA binding;GO:0003676//nucleic acid binding	NA	K09422//myb proto-oncogene protein, plant	gi|225426160|ref|XP_002273004.1|//PREDICTED: transcription factor MYB86 [Vitis vinifera];gi|590678571|ref|XP_007040340.1|//Myb domain protein 103 [Theobroma cacao]
90	BGI_novel_G010138	-1.31313	0.0366028	Down	-1.17497	0.0403586	Down	NA	NA	NA	NA	NA
91	TEA000082.1	-1.12318	0.00595933	Down	-1.32353	0.000238751	Down	NA	NA	NA	K16281//RING-H2 zinc finger protein RHA1	gi|731381377|ref|XP_010664353.1|//PREDICTED: RING-H2 zinc finger protein RHA4a-like [Vitis vinifera]
92	TEA007975.1	-1.0448	0.0254847	Down	-1.27503	7.94e-05	Down	NA	NA	NA	K09422//myb proto-oncogene protein, plant	gi|661894470|emb|CDP01469.1|//unnamed protein product [Coffea canephora]
93	TEA008402.1	-1.54451	0.00509624	Down	-1.41434	0.0100541	Down	NA	GO:0016787//hydrolase activity	GO:0044238//primary metabolic process	K01188//beta-glucosidase [EC:3.2.1.21];K00679//phospholipid:diacylglycerol acyltransferase [EC:2.3.1.158];K01206//alpha-L-fucosidase [EC:3.2.1.51];K10960//geranylgeranyl reductase [EC:1.3.1.83]	gi|747077106|ref|XP_011085659.1|//PREDICTED: GDSL esterase/lipase At2g23540 [Sesamum indicum]

## Sheet: 93-2 DEGs
Number of gene	GeneID	log2FoldChange (NO3-/0N)	Padj(NO3-/0N)	Up/Down (NO3-/0N)	log2FoldChange (EA/0N)	Padj(EA/0N)	Up/Down (EA/0N)	Cellular Component	Molecular Function	Biological Process	Kegg Orthology	Nr Description
1	BGI_novel_G001030	3.01673	3.07988e-53	Up	-1.82016	0.00373082	Down	NA	NA	NA	K05747//Wiskott-Aldrich syndrome protein;K02184//formin 2	gi|698536830|ref|XP_009764638.1|//PREDICTED: extensin-2-like, partial [Nicotiana sylvestris]
2	BGI_novel_G000176	1.66053	0.00409325	Up	2.07261	0.000214233	Up	GO:0043231//intracellular membrane-bounded organelle	GO:0016906//sterol 3-beta-glucosyltransferase activity	GO:0009813//flavonoid biosynthetic process;GO:0052696//flavonoid glucuronidation	K05841//sterol 3beta-glucosyltransferase [EC:2.4.1.173]	gi|270281938|gb|ACZ67679.1|//glucosyltransferase, partial [Gymnema sylvestre]
3	BGI_novel_G014694	2.59548	0.00108678	Up	3.80581	7.88654e-07	Up	NA	NA	NA	NA	NA
4	BGI_novel_G008114	2.6524	0.000751445	Up	2.2858	0.0151992	Up	NA	NA	NA	NA	NA
5	TEA014600.1	1.74586	3.67925e-05	Up	-1.97132	0.000157344	Down	GO:0009536//plastid	GO:0000287//magnesium ion binding;GO:0008081//phosphoric diester hydrolase activity;GO:0008889//glycerophosphodiester phosphodiesterase activity	GO:0019400//alditol metabolic process;GO:0030643//cellular phosphate ion homeostasis;GO:0046475//glycerophospholipid catabolic process	K18696//glycerophosphodiester phosphodiesterase [EC:3.1.4.46]	gi|743904762|ref|XP_011045762.1|//PREDICTED: glycerophosphodiester phosphodiesterase GDPD1, chloroplastic-like isoform X2 [Populus euphratica];gi|595935670|ref|XP_007215511.1|//hypothetical protein PRUPE_ppa006994mg [Prunus persica]
6	BGI_novel_G009049	2.03791	0.00412995	Up	2.01182	0.0138946	Up	NA	NA	NA	K07437//cytochrome P450, family 26, subfamily A	gi|460387252|ref|XP_004239296.1|//PREDICTED: beta-amyrin 28-oxidase [Solanum lycopersicum]
7	TEA016746.1	1.06137	6.77265e-13	Up	1.51847	1.04388e-16	Up	NA	GO:0003824//catalytic activity	NA	K06130//lysophospholipase II [EC:3.1.1.5]	gi|297743392|emb|CBI36259.3|//unnamed protein product [Vitis vinifera];gi|661898148|emb|CDO98115.1|//unnamed protein product [Coffea canephora]
8	TEA012654.1	1.3804	1.07544e-06	Up	1.55658	5.04626e-09	Up	NA	NA	NA	K07466//replication factor A1;K01188//beta-glucosidase [EC:3.2.1.21];K18577//mannosylglycoprotein endo-beta-mannosidase [EC:3.2.1.152]	gi|297746386|emb|CBI16442.3|//unnamed protein product [Vitis vinifera];gi|332322157|emb|CCA66153.1|//hypothetical protein [Beta vulgaris subsp. vulgaris]
9	BGI_novel_G001689	1.054	0.0184968	Up	1.24539	0.00350461	Up	NA	NA	NA	K09866//aquaporin-4	gi|697129330|ref|XP_009618721.1|//PREDICTED: UPF0420 protein C16orf58 homolog [Nicotiana tomentosiformis]
10	TEA002230.1	1.60686	2.98945e-10	Up	1.3187	2.07862e-08	Up	NA	NA	GO:0010876//lipid localization	K02883//large subunit ribosomal protein L18e;K11855//ubiquitin carboxyl-terminal hydrolase 36/42 [EC:3.4.19.12]	gi|823213589|ref|XP_012439538.1|//PREDICTED: 14 kDa proline-rich protein DC2.15-like [Gossypium raimondii]
11	TEA032625.1	1.62802	0.000553373	Up	-3.01874	4.48773e-05	Down	NA	GO:0004553//hydrolase activity, hydrolyzing O-glycosyl compounds	GO:0044238//primary metabolic process;GO:0045229//external encapsulating structure organization	K01184//polygalacturonase [EC:3.2.1.15]	gi|645241807|ref|XP_008227252.1|//PREDICTED: polygalacturonase-like [Prunus mume]
12	BGI_novel_G003646	1.52915	5.16696e-16	Up	1.31967	1.12335e-27	Up	NA	NA	NA	K05747//Wiskott-Aldrich syndrome protein;K02184//formin 2	gi|698536830|ref|XP_009764638.1|//PREDICTED: extensin-2-like, partial [Nicotiana sylvestris]
13	BGI_novel_G003647	1.36402	0.000123734	Up	1.04682	0.00320668	Up	NA	NA	NA	K05747//Wiskott-Aldrich syndrome protein;K02184//formin 2	gi|720005835|ref|XP_010257781.1|//PREDICTED: extensin-2-like [Nelumbo nucifera]
14	TEA022196.1	1.40098	0.00270529	Up	2.64911	4.58885e-14	Up	NA	NA	NA	K01757//strictosidine synthase [EC:4.3.3.2]	gi|731426170|ref|XP_002274134.3|//PREDICTED: strictosidine synthase 3-like [Vitis vinifera];gi|297734130|emb|CBI15377.3|//unnamed protein product [Vitis vinifera]
15	TEA031774.1	1.21509	1.64727e-05	Up	1.10899	0.00323323	Up	NA	GO:0016634//oxidoreductase activity, acting on the CH-CH group of donors, oxygen as acceptor;GO:0005506//iron ion binding	GO:0008152//metabolic process	K10717//cytokinin trans-hydroxylase	gi|255551354|ref|XP_002516723.1|//PREDICTED: cytokinin hydroxylase [Ricinus communis]
16	TEA020146.1	2.06288	3.31494e-27	Up	-1.73063	1.09028e-06	Down	GO:0005618//cell wall;GO:0030312//external encapsulating structure;GO:0005576//extracellular region	GO:0045330//aspartyl esterase activity;GO:0030234//enzyme regulator activity;GO:0030599//pectinesterase activity;GO:0046910//pectinesterase inhibitor activity	GO:0045490//pectin catabolic process;GO:0043086//negative regulation of catalytic activity;GO:0071555//cell wall organization;GO:0042545//cell wall modification	K01051//pectinesterase [EC:3.1.1.11]	gi|747044706|ref|XP_011090444.1|//PREDICTED: pectinesterase 2 [Sesamum indicum];gi|225453983|ref|XP_002280446.1|//PREDICTED: pectinesterase 2 [Vitis vinifera]
17	TEA022370.1	1.49678	2.5042e-07	Up	1.21329	0.00341507	Up	GO:0009536//plastid;GO:0005737//cytoplasm	GO:0016758//transferase activity, transferring hexosyl groups;GO:0048037//cofactor binding;GO:0008184//glycogen phosphorylase activity;GO:0030170//pyridoxal phosphate binding	GO:0005980//glycogen catabolic process;GO:0044238//primary metabolic process;GO:0005975//carbohydrate metabolic process	K00688//starch phosphorylase [EC:2.4.1.1]	gi|297738066|emb|CBI27267.3|//unnamed protein product [Vitis vinifera];gi|359472806|ref|XP_002274575.2|//PREDICTED: alpha-1,4 glucan phosphorylase L-2 isozyme, chloroplastic/amyloplastic-like [Vitis vinifera];gi|731371889|ref|XP_010649509.1|//PREDICTED: alpha-1,4 glucan phosphorylase L-2 isozyme, chloroplastic/amyloplastic-like [Vitis vinifera]
18	TEA011056.1	2.05109	0.00220396	Up	1.59453	0.0479496	Up	NA	NA	NA	K16292//KDEL-tailed cysteine endopeptidase [EC:3.4.22.-]	gi|566165087|ref|XP_002305072.2|//hypothetical protein POPTR_0004s05520g [Populus trichocarpa]
19	BGI_novel_G015747	1.80925	0.00167896	Up	1.82864	0.00171849	Up	NA	GO:0004089//carbonate dehydratase activity;GO:0008270//zinc ion binding	GO:0006730//one-carbon metabolic process	K01674//carbonic anhydrase [EC:4.2.1.1]	gi|703107678|ref|XP_010098808.1|//hypothetical protein L484_022573 [Morus notabilis]
20	BGI_novel_G011614	1.20929	0.018148	Up	1.08746	0.0104361	Up	NA	NA	NA	NA	NA
21	TEA007652.1	1.08821	0.00348968	Up	1.13	0.0107134	Up	GO:0005783//endoplasmic reticulum;GO:0016021//integral component of membrane;GO:0005773//vacuole	GO:0004222//metalloendopeptidase activity	GO:0071586//CAAX-box protein processing	K06013//STE24 endopeptidase [EC:3.4.24.84]	gi|604329944|gb|EYU35101.1|//hypothetical protein MIMGU_mgv1a006971mg [Erythranthe guttata]
22	TEA006500.1	1.1704	0.000539582	Up	1.13304	8.67172e-05	Up	NA	GO:0003755//peptidyl-prolyl cis-trans isomerase activity;GO:0016859//cis-trans isomerase activity	GO:0044267//cellular protein metabolic process;GO:0006457//protein folding;GO:0000413//protein peptidyl-prolyl isomerization	K05864//peptidyl-prolyl isomerase D [EC:5.2.1.8]	gi|719969475|ref|XP_010268554.1|//PREDICTED: peptidyl-prolyl cis-trans isomerase CYP40 [Nelumbo nucifera]
23	TEA032713.1	1.12003	0.000141993	Up	1.15185	3.395e-05	Up	GO:0005623//cell	GO:0046872//metal ion binding;GO:0004322//ferroxidase activity;GO:0008199//ferric iron binding	GO:0006879//cellular iron ion homeostasis;GO:0006826//iron ion transport;GO:0055114//oxidation-reduction process	K00522//ferritin heavy chain [EC:1.16.3.2]	gi|224109256|ref|XP_002315139.1|//ferritin 2 precursor family protein [Populus trichocarpa];gi|565378398|ref|XP_006355643.1|//PREDICTED: ferritin-2, chloroplastic [Solanum tuberosum]
24	TEA000755.1	1.20328	0.000735558	Up	-1.39655	0.0072047	Down	GO:0016021//integral component of membrane	GO:0005524//ATP binding;GO:0042626//ATPase activity, coupled to transmembrane movement of substances	GO:0055085//transmembrane transport	K05666//ATP-binding cassette, subfamily C (CFTR/MRP), member 2	gi|731402114|ref|XP_010654549.1|//PREDICTED: ABC transporter C family member 8-like isoform X2 [Vitis vinifera];gi|359482526|ref|XP_002276212.2|//PREDICTED: ABC transporter C family member 8-like [Vitis vinifera]
25	BGI_novel_G003645	1.78843	0.000480895	Up	1.46783	0.00472033	Up	NA	NA	NA	K05747//Wiskott-Aldrich syndrome protein;K02184//formin 2	gi|720005835|ref|XP_010257781.1|//PREDICTED: extensin-2-like [Nelumbo nucifera]
26	TEA028568.1	1.81141	2.77679e-17	Up	-1.37037	0.000608593	Down	GO:0005618//cell wall;GO:0030312//external encapsulating structure;GO:0005576//extracellular region	GO:0045330//aspartyl esterase activity;GO:0030234//enzyme regulator activity;GO:0030599//pectinesterase activity;GO:0046910//pectinesterase inhibitor activity	GO:0045490//pectin catabolic process;GO:0043086//negative regulation of catalytic activity;GO:0071555//cell wall organization;GO:0042545//cell wall modification	K01051//pectinesterase [EC:3.1.1.11]	gi|747044706|ref|XP_011090444.1|//PREDICTED: pectinesterase 2 [Sesamum indicum];gi|225453983|ref|XP_002280446.1|//PREDICTED: pectinesterase 2 [Vitis vinifera]
27	BGI_novel_G007877	1.07915	0.0376736	Up	1.51933	0.00117875	Up	NA	NA	NA	K01191//alpha-mannosidase [EC:3.2.1.24]	gi|657370954|gb|KEH16988.1|//senescence-associated protein, putative [Medicago truncatula]
28	BGI_novel_G003644	1.52392	3.06092e-15	Up	1.23738	7.57001e-20	Up	NA	NA	NA	K05747//Wiskott-Aldrich syndrome protein;K02184//formin 2	gi|698536830|ref|XP_009764638.1|//PREDICTED: extensin-2-like, partial [Nicotiana sylvestris]
29	BGI_novel_G016028	1.01253	0.0216908	Up	1.26744	2.12489e-06	Up	GO:0005739//mitochondrion;GO:0009507//chloroplast	NA	NA	NA	gi|357492397|ref|XP_003616487.1|//Metallocarboxypeptidase inhibitor [Medicago truncatula]
30	BGI_novel_G013666	-2.02787	6.49577e-06	Down	-1.68643	0.000212902	Down	NA	NA	NA	NA	NA
31	TEA016574.1	-1.133	0.0133666	Down	-1.08305	0.0142262	Down	NA	GO:0016620//oxidoreductase activity, acting on the aldehyde or oxo group of donors, NAD or NADP as acceptor	GO:0044237//cellular metabolic process	K00128//aldehyde dehydrogenase (NAD+) [EC:1.2.1.3]	gi|698548776|ref|XP_009768441.1|//PREDICTED: aldehyde dehydrogenase family 3 member F1-like [Nicotiana sylvestris]
32	TEA032971.1	-1.47959	6.39949e-08	Down	-1.25424	7.44684e-06	Down	NA	NA	NA	NA	gi|661884173|emb|CDP12090.1|//unnamed protein product [Coffea canephora]
33	TEA033677.1	-1.47805	4.61458e-21	Down	-1.20333	5.57597e-18	Down	NA	NA	NA	K12581//CCR4-NOT transcription complex subunit 7/8;K13126//polyadenylate-binding protein;K05941//glutathione gamma-glutamylcysteinyltransferase [EC:2.3.2.15];K01054	gi|225452871|ref|XP_002283811.1|//PREDICTED: NAC domain-containing protein 100 [Vitis vinifera]
34	TEA033452.1	-2.61337	3.13855e-10	Down	-1.66256	0.0028148	Down	GO:0031224//intrinsic component of membrane	GO:0046873//metal ion transmembrane transporter activity;GO:0032559//adenyl ribonucleotide binding;GO:0019829//cation-transporting ATPase activity	GO:0009206//purine ribonucleoside triphosphate biosynthetic process;GO:0006816//calcium ion transport	K01537//Ca2+-transporting ATPase [EC:3.6.3.8]	gi|731416391|ref|XP_010659882.1|//PREDICTED: calcium-transporting ATPase 12, plasma membrane-type-like [Vitis vinifera]
35	BGI_novel_G010357	-1.7604	9.53681e-07	Down	-1.26937	0.00107798	Down	NA	NA	NA	NA	gi|565354456|ref|XP_006344126.1|//PREDICTED: protein NIM1-INTERACTING 2-like [Solanum tuberosum]
36	TEA017231.1	-1.06775	0.0434306	Down	-1.33049	0.00149979	Down	NA	NA	NA	NA	gi|976926861|gb|KVI10705.1|//hypothetical protein Ccrd_010899 [Cynara cardunculus var. scolymus]
37	BGI_novel_G011439	-1.85605	0.0357457	Down	-2.10989	0.0287782	Down	NA	NA	NA	NA	NA
38	TEA014441.1	-1.04966	0.0313038	Down	-1.03497	0.0360264	Down	NA	NA	NA	K04733//interleukin-1 receptor-associated kinase 4 [EC:2.7.11.1];K03868//RING-box protein 1	gi|596296327|ref|XP_007227154.1|//hypothetical protein PRUPE_ppa026708mg [Prunus persica];gi|703126505|ref|XP_010103599.1|//hypothetical protein L484_023096 [Morus notabilis]
39	TEA030503.1	-1.02287	2.66407e-05	Down	-1.19792	0.000401849	Down	GO:0005634//nucleus;GO:0005737//cytoplasm	GO:0004674//protein serine/threonine kinase activity;GO:0005524//ATP binding;GO:0000166//nucleotide binding;GO:0004672//protein kinase activity	GO:0006468//protein phosphorylation;GO:0009987//cellular process;GO:0035556//intracellular signal transduction	K07198//5'-AMP-activated protein kinase, catalytic alpha subunit [EC:2.7.11.11]	gi|526118050|ref|NP_001267927.1|//CBL-interacting protein kinase 14 [Vitis vinifera]
40	TEA027083.1	-1.64777	3.22782e-12	Down	-1.34784	4.97118e-06	Down	NA	NA	NA	K13425//WRKY transcription factor 22;K13459//disease resistance protein RPS2;K16225//probable WRKY transcription factor 52	gi|802778363|ref|XP_012091127.1|//PREDICTED: probable WRKY transcription factor 70 isoform X1 [Jatropha curcas]
41	TEA003831.1	-1.15867	2.78055e-05	Down	-1.09269	0.000135621	Down	GO:0016020//membrane;GO:0016021//integral component of membrane	GO:0022857//transmembrane transporter activity	GO:0006810//transport;GO:0055085//transmembrane transport	K08176//MFS transporter, PHS family, inorganic phosphate transporter	gi|702379058|ref|XP_010063151.1|//PREDICTED: probable inorganic phosphate transporter 1-9 [Eucalyptus grandis]
42	TEA028103.1	-1.80307	9.18341e-05	Down	-1.05813	0.0172249	Down	NA	NA	NA	K09422//myb proto-oncogene protein, plant	gi|590651289|ref|XP_007032859.1|//Myb domain protein 121 [Theobroma cacao]
43	TEA005753.1	-1.61273	0.0455584	Down	-1.89088	0.0177118	Down	NA	NA	NA	K01904//4-coumarate--CoA ligase [EC:6.2.1.12];K01228//mannosyl-oligosaccharide glucosidase [EC:3.2.1.106]	gi|747046055|ref|XP_011097408.1|//PREDICTED: probable arabinosyltransferase ARAD1 [Sesamum indicum]
44	TEA021660.1	-1.34276	2.09421e-15	Down	-1.07003	4.43175e-10	Down	GO:0044464//cell part;GO:0016021//integral component of membrane	GO:0046873//metal ion transmembrane transporter activity;GO:0015079//potassium ion transmembrane transporter activity	GO:0034220//ion transmembrane transport;GO:0071805//potassium ion transmembrane transport;GO:0030001//metal ion transport	K03549//KUP system potassium uptake protein	gi|595793127|ref|XP_007200312.1|//hypothetical protein PRUPE_ppa001648mg [Prunus persica]
45	TEA026913.1	-1.2382	1.11644e-14	Down	-1.37287	3.04282e-19	Down	GO:0044464//cell part;GO:0016021//integral component of membrane	GO:0005524//ATP binding;GO:0032559//adenyl ribonucleotide binding;GO:0017111//nucleoside-triphosphatase activity;GO:0016887//ATPase activity	GO:0006810//transport;GO:0009207//purine ribonucleoside triphosphate catabolic process	K05681//ATP-binding cassette, subfamily G (WHITE), member 2	gi|731402313|ref|XP_010654625.1|//PREDICTED: ABC transporter G family member 29-like [Vitis vinifera];gi|297743203|emb|CBI36070.3|//unnamed protein product [Vitis vinifera]
46	TEA007370.1	-1.52911	6.18778e-14	Down	-1.36877	4.77856e-06	Down	NA	NA	NA	K18835//WRKY transcription factor 2;K13425//WRKY transcription factor 22;K13459//disease resistance protein RPS2;K16225//probable WRKY transcription factor 52	gi|590653760|ref|XP_007033512.1|//WRKY DNA-binding protein 70, putative isoform 1 [Theobroma cacao];gi|719987527|ref|XP_010252044.1|//PREDICTED: probable WRKY transcription factor 70 [Nelumbo nucifera]
47	BGI_novel_G000533	-1.51089	0.0450192	Down	1.27634	0.00935364	Up	NA	NA	NA	NA	gi|296084960|emb|CBI28375.3|//unnamed protein product [Vitis vinifera]
48	BGI_novel_G002969	-1.72589	1.28873e-05	Down	-2.42225	3.94563e-06	Down	GO:0016020//membrane	NA	NA	NA	gi|661892745|emb|CDP03903.1|//unnamed protein product [Coffea canephora]
49	TEA017960.1	-1.28348	2.0926e-05	Down	-1.21789	6.0529e-06	Down	GO:0016021//integral component of membrane	GO:0005524//ATP binding;GO:0016887//ATPase activity	GO:0006810//transport	K05681//ATP-binding cassette, subfamily G (WHITE), member 2	gi|147818719|emb|CAN76184.1|//hypothetical protein VITISV_033076 [Vitis vinifera]
50	TEA024563.1	-1.19181	0.00377291	Down	-1.44545	0.00114744	Down	NA	NA	NA	NA	gi|566204800|ref|XP_002320566.2|//hypothetical protein POPTR_0014s17480g [Populus trichocarpa]
51	TEA028181.1	-1.24116	1.4525e-12	Down	-1.36007	1.27238e-08	Down	NA	NA	NA	NA	gi|731397003|ref|XP_010652724.1|//PREDICTED: uncharacterized protein LOC100262963 [Vitis vinifera];gi|296087340|emb|CBI33714.3|//unnamed protein product [Vitis vinifera]
52	TEA006326.1	-1.10615	0.0022948	Down	-1.15164	0.00273381	Down	NA	NA	NA	NA	gi|661890480|emb|CDP05977.1|//unnamed protein product [Coffea canephora]
53	TEA024360.1	-1.41634	1.0002e-11	Down	-1.04708	2.12489e-06	Down	NA	NA	NA	K01206//alpha-L-fucosidase [EC:3.2.1.51]	gi|356529093|ref|XP_003533131.1|//PREDICTED: desiccation-related protein PCC13-62-like [Glycine max]
54	BGI_novel_G006566	-1.87486	8.26736e-07	Down	-1.93045	3.2517e-07	Down	NA	GO:0008168//methyltransferase activity	GO:0032259//methylation	K08241//jasmonate O-methyltransferase [EC:2.1.1.141]	gi|440550959|gb|AGC11863.1|//salicylic acid carboxyl methyltransferase [Camellia japonica]
55	BGI_novel_G010674	-1.95895	0.0236421	Down	-2.88015	0.00085565	Down	NA	NA	NA	NA	gi|566170301|ref|XP_002307149.2|//hypothetical protein POPTR_0005s09060g [Populus trichocarpa]
56	TEA009782.1	-1.29162	0.00107312	Down	-1.39604	0.00092484	Down	NA	NA	NA	K15502//serine/threonine-protein phosphatase 6 regulatory ankyrin repeat subunit A;K06694//26S proteasome non-ATPase regulatory subunit 10	gi|297738255|emb|CBI27456.3|//unnamed protein product [Vitis vinifera];gi|225425076|ref|XP_002271486.1|//PREDICTED: ankyrin repeat-containing protein At3g12360-like [Vitis vinifera];gi|567912739|ref|XP_006448683.1|//hypothetical protein CICLE_v10014428mg [Citrus clementina]
57	BGI_novel_G001540	-1.41907	0.00116047	Down	-1.85142	4.16681e-08	Down	NA	GO:0005509//calcium ion binding	NA	K02183//calmodulin	gi|641865519|gb|KDO84204.1|//hypothetical protein CISIN_1g036018mg [Citrus sinensis]
58	BGI_novel_G008583	-2.02539	1.01847e-12	Down	-1.07677	0.00154618	Down	GO:0005576//extracellular region	NA	GO:0019953//sexual reproduction	NA	gi|225466785|ref|XP_002273896.1|//PREDICTED: expansin-like B1 [Vitis vinifera]
59	TEA008229.1	-1.55846	7.36146e-10	Down	-2.85748	4.66441e-17	Down	NA	GO:0047215//indole-3-acetate beta-glucosyltransferase activity;GO:0016758//transferase activity, transferring hexosyl groups	GO:0008152//metabolic process	K13691//pathogen-inducible salicylic acid glucosyltransferase [EC:2.4.1.-]	gi|595799149|ref|XP_007201501.1|//hypothetical protein PRUPE_ppa016883mg [Prunus persica]
60	TEA020645.1	-1.00961	0.00284931	Down	-1.5293	5.4625e-08	Down	GO:0016021//integral component of membrane	GO:0016705//oxidoreductase activity, acting on paired donors, with incorporation or reduction of molecular oxygen;GO:0020037//heme binding;GO:0005506//iron ion binding;GO:0004497//monooxygenase activity	GO:0055114//oxidation-reduction process	K00517	gi|595850349|ref|XP_007209897.1|//hypothetical protein PRUPE_ppa004083mg [Prunus persica]
61	BGI_novel_G010697	-2.47564	0.000942277	Down	-1.58495	0.0423096	Down	NA	NA	NA	NA	NA
62	TEA025403.1	-1.09861	0.00043051	Down	-1.11542	3.87243e-05	Down	GO:0031224//intrinsic component of membrane;GO:0005887//integral component of plasma membrane;GO:0009507//chloroplast	GO:0015291//secondary active transmembrane transporter activity;GO:0008271//secondary active sulfate transmembrane transporter activity	GO:1902358//sulfate transmembrane transport;GO:0015698//inorganic anion transport	K17471//sulfate transporter 3	gi|359479669|ref|XP_003632327.1|//PREDICTED: sulfate transporter 3.1-like [Vitis vinifera]
63	TEA004738.1	-1.37561	0.0436723	Down	-1.64454	0.00681804	Down	GO:0048046//apoplast;GO:0005576//extracellular region	GO:0016722//oxidoreductase activity, oxidizing metal ions;GO:0016682//oxidoreductase activity, acting on diphenols and related substances as donors, oxygen as acceptor;GO:0052716//hydroquinone:oxygen oxidoreductase activity;GO:0005507//copper ion binding;GO:0046914//transition metal ion binding	GO:0046274//lignin catabolic process;GO:0009809//lignin biosynthetic process;GO:0055114//oxidation-reduction process;GO:0009808//lignin metabolic process	K05909//laccase [EC:1.10.3.2]	gi|747094710|ref|XP_011095204.1|//PREDICTED: laccase-17-like [Sesamum indicum];gi|697151740|ref|XP_009630096.1|//PREDICTED: laccase-17-like [Nicotiana tomentosiformis]
64	BGI_novel_G011565	-1.71495	0.0073859	Down	-1.40279	0.0419897	Down	NA	NA	NA	K06883//uncharacterized protein;K12153//phenylalanine N-monooxygenase [EC:1.14.13.124]	gi|568866317|ref|XP_006486503.1|//PREDICTED: uncharacterized protein LOC102607673 [Citrus sinensis]
65	BGI_novel_G001539	-1.90809	0.00295606	Down	-1.6771	0.00349732	Down	NA	NA	NA	K02183//calmodulin	gi|641865519|gb|KDO84204.1|//hypothetical protein CISIN_1g036018mg [Citrus sinensis]
66	TEA008225.1	-1.09801	0.0283606	Down	-2.00623	8.89544e-06	Down	GO:0043231//intracellular membrane-bounded organelle	GO:0080043//quercetin 3-O-glucosyltransferase activity;GO:0016757//transferase activity, transferring glycosyl groups;GO:0080044//quercetin 7-O-glucosyltransferase activity	GO:0009813//flavonoid biosynthetic process;GO:0052696//flavonoid glucuronidation	K13691//pathogen-inducible salicylic acid glucosyltransferase [EC:2.4.1.-]	gi|595799149|ref|XP_007201501.1|//hypothetical protein PRUPE_ppa016883mg [Prunus persica]
67	BGI_novel_G007254	-2.59795	5.46542e-18	Down	-1.11865	0.00335145	Down	NA	NA	NA	K10206//LL-diaminopimelate aminotransferase [EC:2.6.1.83]	gi|225447860|ref|XP_002268766.1|//PREDICTED: aminotransferase ALD1 [Vitis vinifera]
68	TEA021233.1	-1.3435	1.76263e-09	Down	-1.17029	0.000730627	Down	NA	NA	NA	K19626//inversin;K15502//serine/threonine-protein phosphatase 6 regulatory ankyrin repeat subunit A;K06694//26S proteasome non-ATPase regulatory subunit 10;K03083//glycogen synthase kinase 3 beta [EC:2.7.11.26]	gi|661882850|emb|CDP13441.1|//unnamed protein product [Coffea canephora];gi|698535869|ref|XP_009764324.1|//PREDICTED: ankyrin repeat-containing protein At3g12360-like [Nicotiana sylvestris]
69	BGI_novel_G004329	-1.3245	0.0216523	Down	-1.56007	0.00234492	Down	NA	NA	NA	K10406//kinesin family member C2/C3	gi|590605820|ref|XP_007020587.1|//Receptor like protein 53, putative [Theobroma cacao]
70	TEA023367.1	-2.75256	1.43226e-12	Down	-1.47937	0.000127507	Down	NA	GO:0005488//binding	GO:0032101//regulation of response to external stimulus;GO:0031347//regulation of defense response;GO:0031326//regulation of cellular biosynthetic process;GO:0002831//regulation of response to biotic stimulus;GO:0042742//defense response to bacterium;GO:1901576//organic substance biosynthetic process;GO:0043900//regulation of multi-organism process	NA	gi|566196874|ref|XP_002318542.2|//calmodulin-binding protein 60-C [Populus trichocarpa];gi|697100092|ref|XP_009589461.1|//PREDICTED: uncharacterized protein LOC104086819 [Nicotiana tomentosiformis];gi|694319507|ref|XP_009347344.1|//PREDICTED: uncharacterized protein LOC103939014 [Pyrus x bretschneideri]
71	TEA016180.1	-1.70474	0.00270529	Down	-1.20076	0.0485271	Down	NA	NA	NA	NA	gi|223526655|gb|EEF28897.1|//conserved hypothetical protein [Ricinus communis]
72	TEA006391.1	-1.49344	0.0184915	Down	-1.38585	0.0366255	Down	NA	NA	NA	K01537//Ca2+-transporting ATPase [EC:3.6.3.8]	gi|731416391|ref|XP_010659882.1|//PREDICTED: calcium-transporting ATPase 12, plasma membrane-type-like [Vitis vinifera]
73	TEA028117.1	-3.01443	3.86194e-20	Down	-1.82352	0.00422165	Down	NA	GO:0016820//hydrolase activity, acting on acid anhydrides, catalyzing transmembrane movement of substances;GO:0015075//ion transmembrane transporter activity;GO:0005488//binding	GO:0006812//cation transport	K01537//Ca2+-transporting ATPase [EC:3.6.3.8]	gi|902224961|gb|KNA19929.1|//hypothetical protein SOVF_056990 [Spinacia oleracea]
74	TEA019808.1	-1.43045	0.00148016	Down	-1.42283	0.00108523	Down	NA	NA	NA	K14638//solute carrier family 15 (peptide/histidine transporter), member 3/4	gi|731401139|ref|XP_010654179.1|//PREDICTED: protein NRT1/ PTR FAMILY 5.7-like [Vitis vinifera]
75	TEA015687.1	-1.55348	1.6008e-15	Down	-1.36681	7.43463e-06	Down	NA	NA	NA	NA	gi|743898624|ref|XP_011042605.1|//PREDICTED: protein YLS9-like [Populus euphratica]
76	TEA010861.1	-1.96477	0.00181093	Down	-1.57391	0.0121022	Down	NA	GO:0004805//trehalose-phosphatase activity	GO:0005992//trehalose biosynthetic process;GO:0016311//dephosphorylation	K01087//trehalose 6-phosphate phosphatase [EC:3.1.3.12]	gi|255545036|ref|XP_002513579.1|//trehalose-6-phosphate synthase, putative [Ricinus communis];gi|976903188|gb|KVH91107.1|//HAD-like domain-containing protein [Cynara cardunculus var. scolymus]
77	TEA024587.1	-1.11798	2.40866e-10	Down	-1.05717	2.71187e-05	Down	GO:0044424//intracellular part;GO:0005737//cytoplasm	GO:0016840//carbon-nitrogen lyase activity;GO:0045548//phenylalanine ammonia-lyase activity	GO:0006558//L-phenylalanine metabolic process;GO:0009800//cinnamic acid biosynthetic process;GO:0006559//L-phenylalanine catabolic process	K10775//phenylalanine ammonia-lyase [EC:4.3.1.24]	gi|1171998|sp|P45726.1|PALY_CAMSI//RecName: Full=Phenylalanine ammonia-lyase
78	TEA026047.1	-1.49866	0.00404558	Down	-1.86646	0.000519483	Down	GO:0005737//cytoplasm	GO:0046914//transition metal ion binding	GO:0030001//metal ion transport;GO:0046916//cellular transition metal ion homeostasis	K00430//peroxidase [EC:1.11.1.7];K10572//inositol-pentakisphosphate 2-kinase [EC:2.7.1.158];K12823//ATP-dependent RNA helicase DDX5/DBP2 [EC:3.6.4.13];K10752//histone-binding protein RBBP4	gi|604330310|gb|EYU35375.1|//hypothetical protein MIMGU_mgv1a016629mg [Erythranthe guttata];gi|703152643|ref|XP_010110475.1|//hypothetical protein L484_003521 [Morus notabilis]
79	BGI_novel_G010699	-2.05184	0.000619855	Down	-1.38594	0.0171146	Down	NA	NA	NA	NA	NA
80	TEA014446.1	-1.57556	2.4076e-13	Down	-1.61335	8.99298e-14	Down	NA	NA	NA	K09338//homeobox-leucine zipper protein	gi|661894208|emb|CDP02649.1|//unnamed protein product [Coffea canephora]
81	TEA008899.1	-1.73892	0.043445	Down	-1.85093	0.0205392	Down	NA	NA	NA	NA	NA
82	TEA022097.1	-2.26409	5.03919e-20	Down	-1.43243	0.000496388	Down	NA	GO:0003824//catalytic activity	NA	K00666//fatty-acyl-CoA synthase [EC:6.2.1.-];K10526//OPC-8:0 CoA ligase 1 [EC:6.2.1.-]	gi|590648619|ref|XP_007032206.1|//AMP-dependent synthetase and ligase family protein [Theobroma cacao]
83	BGI_novel_G011856	-1.18836	0.0217998	Down	-1.14687	0.00737514	Down	NA	NA	NA	K17338//receptor expression-enhancing protein 1/2/3/4	gi|661886003|emb|CDP10620.1|//unnamed protein product [Coffea canephora]
84	BGI_novel_G015059	-1.3488	0.01195	Down	-1.1476	0.0015623	Down	NA	NA	NA	K10406//kinesin family member C2/C3	gi|565391277|ref|XP_006361349.1|//PREDICTED: probable leucine-rich repeat receptor-like protein kinase At1g35710-like isoform X1 [Solanum tuberosum]
85	BGI_novel_G015749	-1.08192	0.00363345	Down	-1.20289	0.0118659	Down	NA	GO:0004089//carbonate dehydratase activity;GO:0008270//zinc ion binding	GO:0006730//one-carbon metabolic process	K01674//carbonic anhydrase [EC:4.2.1.1]	gi|703107678|ref|XP_010098808.1|//hypothetical protein L484_022573 [Morus notabilis]
86	TEA009954.1	-1.82597	0.0395557	Down	-2.06822	0.0328318	Down	NA	NA	NA	K00784//ribonuclease Z [EC:3.1.26.11]	gi|225442541|ref|XP_002284183.1|//PREDICTED: VHS domain-containing protein At3g16270 [Vitis vinifera]
87	TEA003213.1	-1.19128	0.0263504	Down	-2.00359	4.36692e-05	Down	NA	NA	NA	K00666//fatty-acyl-CoA synthase [EC:6.2.1.-];K01904//4-coumarate--CoA ligase [EC:6.2.1.12];K10526//OPC-8:0 CoA ligase 1 [EC:6.2.1.-]	gi|359494714|ref|XP_002268559.2|//PREDICTED: probable acyl-activating enzyme 1, peroxisomal, partial [Vitis vinifera];gi|595814815|ref|XP_007203807.1|//hypothetical protein PRUPE_ppa003832mg [Prunus persica]
88	BGI_novel_G009838	-1.22871	0.0340897	Down	-1.13679	0.0315694	Down	NA	NA	NA	NA	gi|604320986|gb|EYU31709.1|//hypothetical protein MIMGU_mgv1a024293mg, partial [Erythranthe guttata]
89	TEA026919.1	-1.34669	0.00579442	Down	-1.2421	0.0129608	Down	NA	NA	NA	K01051//pectinesterase [EC:3.1.1.11]	gi|255563194|ref|XP_002522600.1|//PREDICTED: uncharacterized protein LOC8266813 [Ricinus communis]
90	TEA033642.1	-2.18086	1.67385e-13	Down	-1.3203	0.000169129	Down	NA	NA	GO:0000003//reproduction	K20628	gi|255580799|ref|XP_002531220.1|//PREDICTED: expansin-like B1 [Ricinus communis]
91	BGI_novel_G002759	-2.05834	0.0160866	Down	-2.31668	0.0132425	Down	NA	NA	NA	NA	gi|296086076|emb|CBI31517.3|//unnamed protein product [Vitis vinifera]
92	BGI_novel_G015065	-2.14339	0.000131945	Down	-1.66242	0.00291489	Down	NA	NA	NA	NA	NA
93	BGI_novel_G002398	-2.11615	0.0107608	Down	-4.03215	1.12532e-07	Down	NA	NA	NA	NA	NA

## Sheet: 276 DEGs
Number of gene	GeneID	log2FoldChange (EA/0N)	Padj(EA/0N)	Up/Down(EA/0N)	log2FoldChange (NH4++NO3-/0N)	Padj(NH4++NO3-/0N)	Up/Down(NH4++NO3-/0N)	Cellular Component	Molecular Function	Biological Process	Kegg Orthology	Nr Description
1	TEA009994.1	1.72965	1.14635e-08	Up	1.27731	0.00216764	Up	NA	NA	NA	NA	gi|697177645|ref|XP_009597789.1|//PREDICTED: uncharacterized protein LOC104093700 [Nicotiana tomentosiformis]
2	BGI_novel_G015089	2.14941	0.0247769	Up	2.72728	0.00841766	Up	NA	GO:0016705//oxidoreductase activity, acting on paired donors, with incorporation or reduction of molecular oxygen;GO:0020037//heme binding;GO:0005506//iron ion binding;GO:0004497//monooxygenase activity	GO:0010268//brassinosteroid homeostasis;GO:0007275//multicellular organismal development;GO:0016132//brassinosteroid biosynthetic process;GO:0016125//sterol metabolic process;GO:0055114//oxidation-reduction process	K07437//cytochrome P450, family 26, subfamily A	gi|566151343|ref|XP_006369642.1|//hypothetical protein POPTR_0001s27700g [Populus trichocarpa]
3	TEA031729.1	1.00491	0.0477787	Up	1.46626	0.0013867	Up	NA	GO:0005488//binding	NA	K08869//aarF domain-containing kinase;K17613//calcineurin-binding protein cabin-1	gi|590619454|ref|XP_007024302.1|//Myb-like transcription factor family protein [Theobroma cacao]
4	TEA006321.1	1.13511	0.0053707	Up	1.68619	1.71813e-07	Up	NA	NA	NA	NA	gi|802621049|ref|XP_012075817.1|//PREDICTED: pathogen-related protein-like [Jatropha curcas];gi|567899980|ref|XP_006442478.1|//hypothetical protein CICLE_v10021966mg [Citrus clementina];gi|698435866|ref|XP_009801126.1|//PREDICTED: pathogen-related protein [Nicotiana sylvestris]
5	TEA032216.1	1.14507	4.1808e-16	Up	1.08724	8.54953e-10	Up	GO:0005737//cytoplasm	GO:0004364//glutathione transferase activity;GO:0016829//lyase activity;GO:0016846//carbon-sulfur lyase activity	GO:0006749//glutathione metabolic process;GO:0009407//toxin catabolic process	K00799//glutathione S-transferase [EC:2.5.1.18]	gi|147857860|emb|CAN78656.1|//hypothetical protein VITISV_006850 [Vitis vinifera]
6	TEA016712.1	1.13975	4.40125e-09	Up	1.18195	0.00241393	Up	NA	GO:0004713//protein tyrosine kinase activity;GO:0032559//adenyl ribonucleotide binding	GO:0006464//cellular protein modification process	K04733//interleukin-1 receptor-associated kinase 4 [EC:2.7.11.1]	gi|225444724|ref|XP_002277991.1|//PREDICTED: serine/threonine-protein kinase At5g01020 [Vitis vinifera]
7	TEA032699.1	1.6911	1.04321e-33	Up	1.12895	1.34961e-05	Up	NA	GO:0016772//transferase activity, transferring phosphorus-containing groups	GO:0006796//phosphate-containing compound metabolic process	K08819//cyclin-dependent kinase 12/13 [EC:2.7.11.22 2.7.11.23];K00847//fructokinase [EC:2.7.1.4]	gi|719996296|ref|XP_010254784.1|//PREDICTED: adenosine kinase isoform X1 [Nelumbo nucifera]
8	TEA009969.1	1.74827	3.66387e-17	Up	1.23545	9.7641e-05	Up	NA	GO:0046872//metal ion binding	NA	K16465//centrin-1	gi|743810216|ref|XP_011018685.1|//PREDICTED: calcium-binding protein PBP1-like [Populus euphratica]
9	TEA031646.1	1.1919	0.00875995	Up	1.65044	0.000157739	Up	NA	NA	NA	NA	gi|567922764|ref|XP_006453388.1|//hypothetical protein CICLE_v10009891mg [Citrus clementina]
10	TEA015180.1	1.71706	2.09152e-09	Up	1.51276	0.000151756	Up	NA	NA	NA	NA	gi|698526793|ref|XP_009760237.1|//PREDICTED: nematode resistance protein-like HSPRO2 [Nicotiana sylvestris]
11	BGI_novel_G006092	1.7481	4.95718e-06	Up	1.15341	0.013578	Up	NA	NA	NA	K13993//HSP20 family protein	gi|189909524|gb|ACE60625.1|//low molecular weight heat shock protein [Camellia sinensis]
12	BGI_novel_G006201	1.4587	1.28543e-11	Up	1.11763	0.00123201	Up	NA	NA	NA	K01191//alpha-mannosidase [EC:3.2.1.24]	gi|449474899|ref|XP_004154316.1|//PREDICTED: uncharacterized protein LOC101218508, partial [Cucumis sativus]
13	TEA030404.1	1.57306	3.82922e-08	Up	1.31136	0.000298624	Up	NA	NA	NA	NA	gi|590632796|ref|XP_007027942.1|//Late embryogenesis abundant (LEA) hydroxyproline-rich glycoprotein family, putative [Theobroma cacao]
14	TEA030034.1	1.785	2.3089e-05	Up	1.24239	0.0489939	Up	NA	NA	NA	NA	gi|659086372|ref|XP_008443900.1|//PREDICTED: uncharacterized protein LOC103487383 [Cucumis melo]
15	BGI_novel_G015095	1.57946	0.00027995	Up	1.25552	0.0203689	Up	NA	NA	NA	NA	gi|657370991|gb|KEH17022.1|//senescence-associated protein, putative [Medicago truncatula]
16	BGI_novel_G006569	1.43552	7.51216e-06	Up	1.25053	0.010239	Up	NA	NA	NA	K15198//transcription factor TFIIIB component B''	gi|225448701|ref|XP_002280623.1|//PREDICTED: uncharacterized protein LOC100251828 [Vitis vinifera]
17	TEA032831.1	1.69186	0.0445229	Up	1.8362	0.0263498	Up	GO:0016021//integral component of membrane;GO:0005886//plasma membrane	GO:0005506//iron ion binding;GO:0016491//oxidoreductase activity	GO:0048235//pollen sperm cell differentiation;GO:0010025//wax biosynthetic process;GO:0006723//cuticle hydrocarbon biosynthetic process;GO:0006633//fatty acid biosynthetic process;GO:0055114//oxidation-reduction process;GO:0043447//alkane biosynthetic process	K15404//aldehyde decarbonylase [EC:4.1.99.5]	gi|641843460|gb|KDO62360.1|//hypothetical protein CISIN_1g006768mg [Citrus sinensis];gi|590580062|ref|XP_007013964.1|//Fatty acid hydroxylase superfamily [Theobroma cacao]
18	TEA024072.1	1.57986	0.00120279	Up	1.27451	0.0142486	Up	NA	NA	NA	K16904//dCTP diphosphatase [EC:3.6.1.12]	gi|802546466|ref|XP_012085003.1|//PREDICTED: dCTP pyrophosphatase 1-like [Jatropha curcas]
19	TEA021787.1	1.49033	6.78061e-06	Up	1.29404	0.00489263	Up	NA	NA	NA	NA	gi|703113732|ref|XP_010100458.1|//hypothetical protein L484_027770 [Morus notabilis]
20	TEA015750.1	1.9882	0.0167285	Up	2.33346	0.0101683	Up	NA	NA	NA	NA	gi|359483405|ref|XP_003632950.1|//PREDICTED: probable F-box protein At4g22030 [Vitis vinifera]
21	TEA017544.1	1.16432	8.3629e-10	Up	1.02331	8.12073e-05	Up	NA	NA	NA	K18835//WRKY transcription factor 2;K13424//WRKY transcription factor 33	gi|802691047|ref|XP_012082928.1|//PREDICTED: probable WRKY transcription factor 23 [Jatropha curcas]
22	BGI_novel_G006200	1.61313	3.14091e-06	Up	1.26048	0.000738225	Up	NA	NA	NA	K01191//alpha-mannosidase [EC:3.2.1.24]	gi|449474899|ref|XP_004154316.1|//PREDICTED: uncharacterized protein LOC101218508, partial [Cucumis sativus]
23	TEA005430.1	1.26342	0.000833509	Up	1.32327	0.0146518	Up	NA	GO:0016702//oxidoreductase activity, acting on single donors with incorporation of molecular oxygen, incorporation of two atoms of oxygen	GO:0008152//metabolic process	K10712//cysteamine dioxygenase [EC:1.13.11.19]	gi|595820692|ref|XP_007204698.1|//hypothetical protein PRUPE_ppa009537mg [Prunus persica]
24	TEA026707.1	1.02286	0.00516105	Up	1.35249	0.00231164	Up	NA	NA	NA	K10268//F-box and leucine-rich repeat protein 2/20	gi|697139603|ref|XP_009623891.1|//PREDICTED: F-box/LRR-repeat MAX2 homolog A [Nicotiana tomentosiformis]
25	TEA010806.1	2.51797	2.85373e-06	Up	1.82081	0.0242881	Up	NA	NA	NA	K09286//EREBP-like factor	gi|594021561|gb|AHL69786.1|//dehydration-responsive element-binding protein [Camellia sinensis]
26	BGI_novel_G009971	1.2587	1.08487e-30	Up	1.36941	1.40329e-08	Up	NA	NA	NA	NA	NA
27	BGI_novel_G011965	1.66657	0.000553658	Up	1.66887	0.00664032	Up	GO:0016020//membrane	NA	NA	NA	gi|566151315|ref|XP_002298730.2|//hypothetical protein POPTR_0001s27530g [Populus trichocarpa]
28	TEA008983.1	1.85559	2.94141e-08	Up	1.4874	0.000528785	Up	GO:0043234//protein complex	GO:0019787//small conjugating protein transferase activity	GO:0032446//protein modification by small protein conjugation	K10260//F-box and WD-40 domain protein 7;K04733//interleukin-1 receptor-associated kinase 4 [EC:2.7.11.1];K08332//vacuolar protein 8	gi|590632943|ref|XP_007027990.1|//Plant U-box 23 [Theobroma cacao]
29	TEA002315.1	1.27454	1.54803e-12	Up	1.32852	1.87091e-07	Up	NA	GO:0003824//catalytic activity;GO:0016491//oxidoreductase activity	GO:0008152//metabolic process;GO:0055114//oxidation-reduction process	K08081//tropinone reductase I [EC:1.1.1.206]	gi|297740326|emb|CBI30508.3|//unnamed protein product [Vitis vinifera];gi|976922606|gb|KVI06981.1|//hypothetical protein Ccrd_014668 [Cynara cardunculus var. scolymus]
30	BGI_novel_G010479	1.45329	0.0198874	Up	1.54125	0.0076728	Up	NA	NA	NA	K10260//F-box and WD-40 domain protein 7;K03362//F-box and WD-40 domain protein 1/11;K14963//COMPASS component SWD3;K16794//platelet-activating factor acetylhydrolase IB subunit alpha	gi|719977033|ref|XP_010248724.1|//PREDICTED: general transcriptional corepressor tupA isoform X1 [Nelumbo nucifera]
31	TEA027801.1	2.06458	0.0208848	Up	2.85143	0.000308806	Up	NA	NA	NA	K14494//DELLA protein	gi|731398919|ref|XP_010653432.1|//PREDICTED: nodulation-signaling pathway 2 protein-like [Vitis vinifera]
32	TEA026834.1	1.18905	0.000236463	Up	1.35122	0.000402819	Up	NA	NA	NA	K00512//steroid 17alpha-monooxygenase / 17alpha-hydroxyprogesterone aldolase [EC:1.14.99.9 4.1.2.30];K00640//serine O-acetyltransferase [EC:2.3.1.30]	gi|359494303|ref|XP_002264933.2|//PREDICTED: serine acetyltransferase 1, chloroplastic-like [Vitis vinifera];gi|645306145|ref|XP_008246006.1|//PREDICTED: cytochrome P450 71D11-like [Prunus mume];gi|694440890|ref|XP_009347232.1|//PREDICTED: cytochrome P450 71D11-like [Pyrus x bretschneideri]
33	TEA025612.1	1.78326	1.40565e-05	Up	1.15558	0.00964445	Up	GO:0031224//intrinsic component of membrane;GO:0016020//membrane;GO:0030313//cell envelope	GO:0005231//excitatory extracellular ligand-gated ion channel activity;GO:0008066//glutamate receptor activity	GO:0006810//transport	K05387//glutamate receptor, ionotropic, plant	gi|698499683|ref|XP_009795645.1|//PREDICTED: glutamate receptor 2.1-like [Nicotiana sylvestris];gi|697139072|ref|XP_009623621.1|//PREDICTED: glutamate receptor 2.1-like [Nicotiana tomentosiformis]
34	TEA012985.1	1.58196	0.000236463	Up	1.08224	0.0343185	Up	NA	NA	NA	K13080//flavanone 7-O-glucoside 2''-O-beta-L-rhamnosyltransferase [EC:2.4.1.236];K18823//soyasaponin III rhamnosyltransferase [EC:2.4.1.273]	gi|586941107|dbj|BAO51835.1|//UDP-glycosyltransferase 94P1 [Camellia sinensis]
35	TEA004127.1	3.39394	3.46233e-06	Up	3.65263	2.28836e-06	Up	NA	NA	NA	K09286//EREBP-like factor	gi|743813367|ref|XP_010929690.1|//PREDICTED: ethylene-responsive transcription factor ERF113 [Elaeis guineensis]
36	BGI_novel_G015465	1.28362	0.00043613	Up	1.44653	0.00686208	Up	NA	NA	NA	NA	NA
37	BGI_novel_G015831	1.84006	2.0627e-12	Up	1.11936	0.00644758	Up	NA	NA	NA	K09286//EREBP-like factor	gi|695030739|ref|XP_009402849.1|//PREDICTED: ethylene-responsive transcription factor 4-like [Musa acuminata subsp. malaccensis]
38	BGI_novel_G011964	1.41628	0.00333939	Up	1.37457	0.0497083	Up	GO:0016021//integral component of membrane	NA	NA	NA	gi|566151315|ref|XP_002298730.2|//hypothetical protein POPTR_0001s27530g [Populus trichocarpa]
39	BGI_novel_G011014	4.42176	9.88053e-11	Up	7.85353	2.70167e-45	Up	NA	NA	NA	NA	gi|720017234|ref|XP_010261403.1|//PREDICTED: uncharacterized protein LOC104600248 [Nelumbo nucifera]
40	BGI_novel_G016484	1.38601	1.16972e-06	Up	1.46155	0.000768725	Up	GO:0016021//integral component of membrane	NA	NA	NA	gi|566151315|ref|XP_002298730.2|//hypothetical protein POPTR_0001s27530g [Populus trichocarpa]
41	TEA005449.1	1.34731	0.00916221	Up	1.47263	0.0348636	Up	NA	NA	NA	K10664//E3 ubiquitin-protein ligase ATL6/9/15/31/42/55 [EC:2.3.2.27]	gi|641841733|gb|KDO60644.1|//hypothetical protein CISIN_1g014794mg [Citrus sinensis]
42	TEA007563.1	1.21893	0.000565414	Up	1.31746	0.000820525	Up	NA	NA	NA	NA	gi|661895927|emb|CDP00505.1|//unnamed protein product [Coffea canephora]
43	TEA030658.1	1.84157	0.0421909	Up	2.27831	0.0173771	Up	NA	NA	GO:0050896//response to stimulus	NA	gi|590644622|ref|XP_007031132.1|//USP-like protein isoform 1 [Theobroma cacao]
44	TEA028711.1	1.13998	0.000856654	Up	1.23536	0.00020395	Up	NA	NA	NA	K14292//trimethylguanosine synthase [EC:2.1.1.-];K07213//copper chaperone	gi|661887206|emb|CDP08986.1|//unnamed protein product [Coffea canephora];gi|225435100|ref|XP_002281496.1|//PREDICTED: uncharacterized protein LOC100263778 [Vitis vinifera]
45	BGI_novel_G001235	1.35802	0.0171594	Up	1.16672	0.0140218	Up	NA	NA	NA	NA	gi|357488207|ref|XP_003614391.1|//Tar1p [Medicago truncatula]
46	TEA033022.1	1.22106	0.022376	Up	1.18585	0.00660989	Up	NA	NA	NA	NA	gi|703137890|ref|XP_010106597.1|//hypothetical protein L484_002552 [Morus notabilis]
47	TEA011699.1	1.10031	0.00574311	Up	1.14062	0.0145581	Up	GO:0044464//cell part;GO:0016021//integral component of membrane	GO:0015095//magnesium ion transmembrane transporter activity;GO:0008324//cation transmembrane transporter activity	GO:0015693//magnesium ion transport;GO:0006812//cation transport	K16075//magnesium transporter	gi|566147006|ref|XP_006368496.1|//magnesium transporter CorA-like family protein [Populus trichocarpa];gi|702484671|ref|XP_010034036.1|//PREDICTED: magnesium transporter MRS2-1-like [Eucalyptus grandis]
48	TEA023407.1	1.72038	9.52045e-06	Up	1.40801	0.000960373	Up	NA	NA	NA	NA	gi|225435321|ref|XP_002285165.1|//PREDICTED: uncharacterized protein LOC100253658 [Vitis vinifera]
49	TEA028240.1	1.25389	1.62346e-07	Up	1.1253	0.00983177	Up	NA	NA	NA	NA	gi|802688037|ref|XP_012082541.1|//PREDICTED: stress response protein NST1 [Jatropha curcas];gi|643717795|gb|KDP29238.1|//hypothetical protein JCGZ_16627 [Jatropha curcas]
50	TEA016911.1	1.33967	4.62324e-05	Up	1.11692	0.0147885	Up	NA	NA	NA	NA	gi|357488207|ref|XP_003614391.1|//Tar1p [Medicago truncatula];gi|703137890|ref|XP_010106597.1|//hypothetical protein L484_002552 [Morus notabilis]
51	TEA023623.1	2.49838	7.52945e-07	Up	1.45343	0.026356	Up	NA	GO:0016757//transferase activity, transferring glycosyl groups	NA	K08237//hydroquinone glucosyltransferase [EC:2.4.1.218]	gi|952950738|gb|ALO19887.1|//UDP-glycosyltransferase 72B23 [Camellia sinensis]
52	TEA020953.1	1.1508	6.61182e-05	Up	1.1633	0.00150701	Up	GO:0016020//membrane	GO:0046872//metal ion binding;GO:0016491//oxidoreductase activity	NA	K00517;K00512//steroid 17alpha-monooxygenase / 17alpha-hydroxyprogesterone aldolase [EC:1.14.99.9 4.1.2.30];K07408//cytochrome P450, family 1, subfamily A, polypeptide 1 [EC:1.14.14.1]	gi|225458446|ref|XP_002282035.1|//PREDICTED: cytochrome P450 CYP82D47-like [Vitis vinifera];gi|590592879|ref|XP_007017404.1|//Cytochrome P450 82A3, putative [Theobroma cacao]
53	BGI_novel_G002820	1.48361	1.93171e-05	Up	1.13957	0.00369874	Up	NA	NA	NA	K01191//alpha-mannosidase [EC:3.2.1.24]	gi|303291416|ref|XP_003064993.1|//predicted protein, partial [Micromonas pusilla CCMP1545]
54	TEA015130.1	1.18318	6.05751e-06	Up	1.08016	3.77912e-05	Up	NA	NA	NA	K05747//Wiskott-Aldrich syndrome protein;K02184//formin 2	gi|645275492|ref|XP_008242842.1|//PREDICTED: uncharacterized protein LOC103341134 [Prunus mume];gi|703100703|ref|XP_010096989.1|//hypothetical protein L484_024912 [Morus notabilis]
55	TEA023838.1	1.00927	2.13031e-05	Up	1.13686	9.49375e-27	Up	NA	GO:0016829//lyase activity	NA	K01673//carbonic anhydrase [EC:4.2.1.1]	gi|568845841|ref|XP_006476774.1|//PREDICTED: carbonic anhydrase 2-like [Citrus sinensis]
56	TEA020971.1	1.29238	0.0441958	Up	1.32089	0.0474135	Up	NA	NA	NA	K04733//interleukin-1 receptor-associated kinase 4 [EC:2.7.11.1];K04730//interleukin-1 receptor-associated kinase 1 [EC:2.7.11.1]	gi|661892876|emb|CDP04034.1|//unnamed protein product [Coffea canephora]
57	TEA033268.1	1.3988	0.0015454	Up	1.23545	0.00683129	Up	NA	NA	NA	K01191//alpha-mannosidase [EC:3.2.1.24]	gi|303291416|ref|XP_003064993.1|//predicted protein, partial [Micromonas pusilla CCMP1545];gi|947068961|gb|KRH17852.1|//hypothetical protein GLYMA_13G021700, partial [Glycine max]
58	TEA005761.1	1.41465	0.00229448	Up	2.24856	5.59686e-05	Up	NA	GO:0016209//antioxidant activity;GO:0005506//iron ion binding;GO:0003824//catalytic activity	GO:0008152//metabolic process;GO:0006950//response to stress	K00430//peroxidase [EC:1.11.1.7]	gi|731416178|ref|XP_010659811.1|//PREDICTED: peroxidase 5-like [Vitis vinifera]
59	BGI_novel_G010563	1.97468	0.00243132	Up	1.89974	0.00649769	Up	NA	GO:0046872//metal ion binding;GO:0004722//protein serine/threonine phosphatase activity	GO:0006470//protein dephosphorylation	K01102//pyruvate dehydrogenase phosphatase [EC:3.1.3.43]	gi|720032220|ref|XP_010266045.1|//PREDICTED: probable protein phosphatase 2C 60 [Nelumbo nucifera]
60	BGI_novel_G015075	1.98801	0.0166338	Up	2.04166	0.038075	Up	NA	NA	NA	NA	NA
61	TEA025194.1	1.60003	2.22301e-05	Up	1.09675	0.0309036	Up	NA	NA	NA	K04733//interleukin-1 receptor-associated kinase 4 [EC:2.7.11.1]	gi|747066207|ref|XP_011079779.1|//PREDICTED: probable LRR receptor-like serine/threonine-protein kinase RKF3 [Sesamum indicum]
62	BGI_novel_G007648	1.60831	0.0458201	Up	1.85531	0.034573	Up	NA	NA	NA	K12937//cyanidin-3-O-glucoside 2''-O-glucuronosyltransferase [EC:2.4.1.254]	gi|460410126|ref|XP_004250482.1|//PREDICTED: crocetin glucoside glucosyltransferase-like [Solanum lycopersicum]
63	BGI_novel_G013025	1.71178	2.40976e-05	Up	1.25654	0.00312461	Up	NA	NA	NA	K09286//EREBP-like factor	gi|300079002|gb|ADJ67432.1|//ethylene response factor 3 [Actinidia deliciosa]
64	TEA027572.1	1.40986	0.000315258	Up	1.68057	0.00279398	Up	NA	NA	NA	NA	gi|225453712|ref|XP_002271138.1|//PREDICTED: BON1-associated protein 2 [Vitis vinifera]
65	TEA012423.1	1.41219	1.32516e-05	Up	1.18443	0.0143388	Up	NA	NA	NA	K09422//myb proto-oncogene protein, plant	gi|566191066|ref|XP_002316060.2|//hypothetical protein POPTR_0010s15970g [Populus trichocarpa]
66	TEA005767.1	1.59035	1.79516e-06	Up	1.40202	0.00276785	Up	NA	NA	NA	NA	gi|697191665|ref|XP_009604904.1|//PREDICTED: uncharacterized protein LOC104099571 [Nicotiana tomentosiformis]
67	BGI_novel_G011607	2.08351	0.00195498	Up	2.01695	0.0174089	Up	NA	GO:0004674//protein serine/threonine kinase activity;GO:0005524//ATP binding	GO:0006468//protein phosphorylation	K02206//cyclin-dependent kinase 2 [EC:2.7.11.22]	gi|89111297|dbj|BAE80323.1|//cyclin dependent kinase A [Camellia sinensis]
68	TEA031170.1	1.51632	0.000115126	Up	1.38363	0.0440052	Up	NA	NA	NA	K13080//flavanone 7-O-glucoside 2''-O-beta-L-rhamnosyltransferase [EC:2.4.1.236];K18823//soyasaponin III rhamnosyltransferase [EC:2.4.1.273]	gi|586941107|dbj|BAO51835.1|//UDP-glycosyltransferase 94P1 [Camellia sinensis]
69	TEA007550.1	1.35697	2.27097e-05	Up	1.08211	0.0137978	Up	NA	NA	NA	NA	gi|703137890|ref|XP_010106597.1|//hypothetical protein L484_002552 [Morus notabilis];gi|357488207|ref|XP_003614391.1|//Tar1p [Medicago truncatula];gi|565396035|ref|XP_006363639.1|//PREDICTED: uncharacterized protein LOC102603354 [Solanum tuberosum];gi|694380941|ref|XP_009366572.1|//PREDICTED: uncharacterized protein LOC103956333 [Pyrus x bretschneideri];gi|357488203|ref|XP_003614389.1|//RRNA intr…
70	TEA029519.1	1.40464	0.000246984	Up	1.35676	0.00829241	Up	NA	GO:0005515//protein binding	NA	K03686//molecular chaperone DnaJ	gi|697171312|ref|XP_009594586.1|//PREDICTED: chaperone protein dnaJ 20, chloroplastic-like [Nicotiana tomentosiformis]
71	BGI_novel_G014381	1.05146	6.22354e-10	Up	1.09008	0.0227738	Up	NA	NA	NA	NA	gi|225447661|ref|XP_002275421.1|//PREDICTED: uncharacterized protein LOC100257932 [Vitis vinifera]
72	TEA016514.1	1.84016	0.000982678	Up	1.76437	0.000956547	Up	NA	GO:0016787//hydrolase activity;GO:0016788//hydrolase activity, acting on ester bonds	GO:0044238//primary metabolic process	K01969//3-methylcrotonyl-CoA carboxylase beta subunit [EC:6.4.1.4];K21026;K17604//zinc finger SWIM domain-containing protein 3;K01188//beta-glucosidase [EC:3.2.1.21];K00679//phospholipid:diacylglycerol acyltransferase [EC:2.3.1.158];K10960//geranylgeranyl reductase [EC:1.3.1.83]	gi|225462452|ref|XP_002266118.1|//PREDICTED: GDSL esterase/lipase At5g45670 [Vitis vinifera]
73	TEA025603.1	1.07542	0.00326189	Up	1.06022	0.0330179	Up	GO:0016021//integral component of membrane	NA	NA	K02116//ATP synthase protein I	gi|225464880|ref|XP_002273234.1|//PREDICTED: uncharacterized protein LOC100262096 [Vitis vinifera]
74	TEA022714.1	1.00918	0.00125009	Up	1.6331	6.27512e-07	Up	NA	NA	NA	K04733//interleukin-1 receptor-associated kinase 4 [EC:2.7.11.1]	gi|645225456|ref|XP_008219588.1|//PREDICTED: probable receptor-like protein kinase At1g11050 [Prunus mume]
75	TEA001006.1	1.36619	0.00118338	Up	1.17038	0.0416557	Up	NA	NA	NA	K12135//zinc finger protein CONSTANS	gi|147769697|emb|CAN74468.1|//hypothetical protein VITISV_004773 [Vitis vinifera];gi|225461273|ref|XP_002284274.1|//PREDICTED: uncharacterized protein LOC100246896 [Vitis vinifera]
76	TEA025874.1	1.34694	0.0191604	Up	1.37159	0.00186472	Up	NA	NA	NA	K04733//interleukin-1 receptor-associated kinase 4 [EC:2.7.11.1];K04716//sphingosine-1-phosphate phosphatase 1 [EC:3.1.3.-]	gi|661881845|emb|CDP14559.1|//unnamed protein product [Coffea canephora];gi|661894272|emb|CDP02713.1|//unnamed protein product [Coffea canephora]
77	TEA031623.1	3.22341	3.52192e-07	Up	1.9307	0.0256865	Up	NA	GO:0003824//catalytic activity	GO:0005975//carbohydrate metabolic process	K08235//xyloglucan:xyloglucosyl transferase [EC:2.4.1.207];K14504//xyloglucan:xyloglucosyl transferase TCH4 [EC:2.4.1.207]	gi|147854712|emb|CAN80250.1|//hypothetical protein VITISV_036640 [Vitis vinifera]
78	TEA017805.1	1.35998	1.4852e-06	Up	1.10878	0.000164945	Up	GO:0031224//intrinsic component of membrane;GO:0005887//integral component of plasma membrane	GO:0015291//secondary active transmembrane transporter activity;GO:0008271//secondary active sulfate transmembrane transporter activity	GO:1902358//sulfate transmembrane transport;GO:0015698//inorganic anion transport	K17471//sulfate transporter 3	gi|661896204|emb|CDP00782.1|//unnamed protein product [Coffea canephora];gi|225424240|ref|XP_002280766.1|//PREDICTED: probable sulfate transporter 3.3-like [Vitis vinifera]
79	TEA015849.1	1.99675	3.39267e-09	Up	1.60102	0.00012526	Up	NA	NA	NA	K19041//E3 ubiquitin-protein ligase RNF38/44 [EC:2.3.2.27];K10664//E3 ubiquitin-protein ligase ATL6/9/15/31/42/55 [EC:2.3.2.27];K16286//E3 ubiquitin-protein ligase EL5 [EC:2.3.2.27]	gi|645243707|ref|XP_008228098.1|//PREDICTED: RING-H2 finger protein ATL3 [Prunus mume];gi|697172805|ref|XP_009595337.1|//PREDICTED: RING-H2 finger protein ATL2-like [Nicotiana tomentosiformis]
80	TEA010420.1	2.71164	6.20459e-21	Up	1.19629	0.0370422	Up	NA	NA	NA	K09286//EREBP-like factor	gi|510937909|gb|AGN53198.1|//CBF-like protein [Camellia sinensis]
81	TEA030452.1	1.74999	2.33558e-11	Up	1.51855	1.50614e-06	Up	NA	GO:0046872//metal ion binding;GO:0005543//phospholipid binding	NA	K17095//annexin A7/11	gi|225424468|ref|XP_002285166.1|//PREDICTED: annexin D5 [Vitis vinifera]
82	BGI_novel_G010220	2.11654	0.0290085	Up	2.19711	0.0487713	Up	NA	NA	NA	NA	gi|645228725|ref|XP_008221129.1|//PREDICTED: F-box protein SKIP31 [Prunus mume]
83	BGI_novel_G015897	1.95362	1.60772e-06	Up	1.79854	0.0028363	Up	NA	NA	NA	NA	gi|566244303|ref|XP_006371631.1|//hypothetical protein POPTR_0019s13910g, partial [Populus trichocarpa]
84	TEA006110.1	1.10313	7.48747e-05	Up	1.13294	0.00197759	Up	NA	NA	NA	K12356//coniferyl-alcohol glucosyltransferase [EC:2.4.1.111]	gi|661894366|emb|CDP02807.1|//unnamed protein product [Coffea canephora];gi|675272220|gb|AIL51397.1|//glycosyltransferase [Actinidia deliciosa]
85	BGI_novel_G007342	2.85199	0.00106871	Up	2.3003	0.0354016	Up	GO:0005634//nucleus;GO:0005737//cytoplasm	GO:0004674//protein serine/threonine kinase activity;GO:0005524//ATP binding	GO:0006468//protein phosphorylation;GO:0035556//intracellular signal transduction	K07198//5'-AMP-activated protein kinase, catalytic alpha subunit [EC:2.7.11.11];K09527//DnaJ homolog subfamily C member 7	gi|659107650|ref|XP_008453784.1|//PREDICTED: inactive TPR repeat-containing thioredoxin TTL3 [Cucumis melo]
86	TEA018181.1	1.31544	1.83064e-05	Up	1.05805	0.0137906	Up	NA	NA	NA	NA	gi|697134037|ref|XP_009621070.1|//PREDICTED: zinc finger protein ZAT10-like [Nicotiana tomentosiformis]
87	TEA020101.1	1.94001	0.0262975	Up	2.55592	0.000566939	Up	NA	GO:0000166//nucleotide binding	NA	K08900//mitochondrial chaperone BCS1	gi|359473565|ref|XP_002265580.2|//PREDICTED: ATP-dependent zinc metalloprotease FTSH, chloroplastic [Vitis vinifera];gi|731376136|ref|XP_010655485.1|//PREDICTED: ATP-dependent zinc metalloprotease FTSH 2, chloroplastic-like [Vitis vinifera]
88	TEA022788.1	1.3521	7.56138e-05	Up	1.11163	0.0195639	Up	NA	NA	NA	K19613//leucine-rich repeat protein SHOC2	gi|720070012|ref|XP_010277605.1|//PREDICTED: plant intracellular Ras-group-related LRR protein 1-like [Nelumbo nucifera];gi|643720767|gb|KDP31031.1|//hypothetical protein JCGZ_11407 [Jatropha curcas]
89	TEA019550.1	1.20403	0.00247409	Up	1.29296	0.00156538	Up	NA	NA	NA	NA	gi|590577813|ref|XP_007013336.1|//Uncharacterized protein TCM_037996 [Theobroma cacao]
90	TEA028779.1	1.50974	0.01131	Up	1.37314	0.0262487	Up	NA	NA	NA	NA	gi|661894751|emb|CDP01750.1|//unnamed protein product [Coffea canephora]
91	TEA021881.1	1.78358	4.50358e-07	Up	1.17875	0.0244106	Up	GO:0016020//membrane	NA	GO:0006810//transport	K15104//solute carrier family 25 (mitochondrial oxoglutarate transporter), member 11	gi|147862150|emb|CAN78349.1|//hypothetical protein VITISV_022836 [Vitis vinifera]
92	BGI_novel_G001236	1.31772	0.000234955	Up	1.1841	0.00781773	Up	NA	NA	NA	NA	gi|694380941|ref|XP_009366572.1|//PREDICTED: uncharacterized protein LOC103956333 [Pyrus x bretschneideri]
93	TEA017771.1	1.02861	0.00725204	Up	1.41993	1.33507e-06	Up	NA	GO:0005506//iron ion binding;GO:0016491//oxidoreductase activity	NA	K07428;K07426//cytochrome P450, family 4, subfamily B, polypeptide 1 [EC:1.14.14.1]	gi|703085462|ref|XP_010092744.1|//Secologanin synthase [Morus notabilis]
94	TEA033520.1	1.79584	2.80315e-05	Up	1.41727	0.0152628	Up	GO:0016021//integral component of membrane	GO:0016301//kinase activity	GO:0016310//phosphorylation	K11650//SWI/SNF-related matrix-associated actin-dependent regulator of chromatin subfamily D	gi|460378521|ref|XP_004235019.1|//PREDICTED: uncharacterized protein LOC101248852 [Solanum lycopersicum];gi|593327916|ref|XP_007137385.1|//hypothetical protein PHAVU_009G123000g [Phaseolus vulgaris];gi|955323847|ref|XP_014631828.1|//PREDICTED: uncharacterized protein LOC100818442 isoform X2 [Glycine max]
95	BGI_novel_G012746	1.16826	0.0139092	Up	1.20423	0.00492627	Up	NA	NA	NA	K07426//cytochrome P450, family 4, subfamily B, polypeptide 1 [EC:1.14.14.1];K15638//cytochrome P450, family 72, subfamily C, polypeptide 1	gi|296082833|emb|CBI22134.3|//unnamed protein product [Vitis vinifera]
96	TEA025091.1	1.49858	1.68717e-13	Up	1.00039	7.46026e-05	Up	NA	GO:0003824//catalytic activity	NA	K01537//Ca2+-transporting ATPase [EC:3.6.3.8]	gi|595892909|ref|XP_007213576.1|//hypothetical protein PRUPE_ppa015353mg [Prunus persica]
97	TEA014003.1	1.39003	0.0119156	Up	1.33538	0.036892	Up	NA	NA	NA	K20716;K04373//p90 ribosomal S6 kinase [EC:2.7.11.1]	gi|698514846|ref|XP_009802290.1|//PREDICTED: mitogen-activated protein kinase kinase kinase NPK1-like [Nicotiana sylvestris]
98	BGI_novel_G010909	1.33879	0.00199808	Up	1.12523	0.0490735	Up	NA	NA	NA	K13496//UDP-glucosyl transferase 73C [EC:2.4.1.-]	gi|568864681|ref|XP_006485721.1|//PREDICTED: UDP-glycosyltransferase 89B1-like [Citrus sinensis]
99	TEA032029.1	1.03111	0.00653971	Up	1.37585	0.0080904	Up	NA	NA	NA	K16222//Dof zinc finger protein DOF5.5	gi|720024906|ref|XP_010263782.1|//PREDICTED: dof zinc finger protein DOF3.4-like [Nelumbo nucifera]
100	TEA013686.1	1.05312	0.0306737	Up	1.64847	0.00129236	Up	NA	NA	NA	NA	gi|764569511|ref|XP_011462444.1|//PREDICTED: zinc finger AN1 domain-containing stress-associated protein 12 [Fragaria vesca subsp. vesca]
101	TEA000783.1	1.14213	0.0355283	Up	1.33625	0.00268877	Up	NA	GO:0005509//calcium ion binding	NA	K13448//calcium-binding protein CML;K02183//calmodulin	gi|590598625|ref|XP_007018951.1|//EF hand calcium-binding family protein [Theobroma cacao]
102	TEA031299.1	2.13163	7.06743e-11	Up	1.42522	0.0221027	Up	NA	NA	NA	K18835//WRKY transcription factor 2;K13459//disease resistance protein RPS2;K16225//probable WRKY transcription factor 52	gi|224075078|ref|XP_002304549.1|//WRKY transcription factor 53 family protein [Populus trichocarpa]
103	BGI_novel_G002403	1.97816	0.000826054	Up	1.94614	0.00272125	Up	NA	NA	NA	NA	NA
104	TEA030078.1	1.62019	0.000175542	Up	1.30098	0.0345405	Up	NA	NA	NA	K14488//SAUR family protein	gi|697167107|ref|XP_009592396.1|//PREDICTED: auxin-induced protein X10A-like [Nicotiana tomentosiformis]
105	TEA017162.1	1.51641	0.00209836	Up	1.4517	0.00685969	Up	NA	NA	NA	NA	gi|698471967|ref|XP_009784158.1|//PREDICTED: uncharacterized protein LOC104232606 [Nicotiana sylvestris]
106	TEA029036.1	1.18358	7.04276e-25	Up	1.06739	2.68652e-08	Up	NA	NA	NA	NA	gi|697098150|ref|XP_009625187.1|//PREDICTED: LOB domain-containing protein 37-like [Nicotiana tomentosiformis]
107	BGI_novel_G000575	2.19421	0.0216632	Up	2.41303	0.0251357	Up	NA	NA	NA	K05747//Wiskott-Aldrich syndrome protein	gi|723733276|ref|XP_010326910.1|//PREDICTED: extensin-2 [Solanum lycopersicum]
108	TEA026208.1	1.31031	1.07909e-11	Up	1.11506	4.99462e-09	Up	NA	NA	NA	K17917//sorting nexin-1/2	gi|460401966|ref|XP_004246486.1|//PREDICTED: uncharacterized protein LOC101246370 [Solanum lycopersicum]
109	BGI_novel_G006970	1.76436	0.00221607	Up	1.45937	0.0223708	Up	NA	NA	NA	K19613//leucine-rich repeat protein SHOC2	gi|694444725|ref|XP_009348861.1|//PREDICTED: TMV resistance protein N-like [Pyrus x bretschneideri]
110	TEA020253.1	1.57254	2.50744e-08	Up	1.0229	0.0178567	Up	NA	GO:0004674//protein serine/threonine kinase activity;GO:0032559//adenyl ribonucleotide binding;GO:0004871//signal transducer activity	GO:0006464//cellular protein modification process	K04733//interleukin-1 receptor-associated kinase 4 [EC:2.7.11.1]	gi|743923049|ref|XP_011005605.1|//PREDICTED: leucine-rich repeat receptor-like serine/threonine/tyrosine-protein kinase SOBIR1 [Populus euphratica]
111	BGI_novel_G006361	1.16568	0.0497445	Up	1.37698	4.33062e-05	Up	GO:0005829//cytosol	GO:0003743//translation initiation factor activity	GO:0006413//translational initiation	K03255//protein TIF31	gi|359482723|ref|XP_003632816.1|//PREDICTED: protein KIAA0664 homolog [Vitis vinifera]
112	TEA032430.1	1.28314	0.0406171	Up	1.20579	0.00979577	Up	NA	NA	NA	NA	gi|147826550|emb|CAN70790.1|//hypothetical protein VITISV_002825 [Vitis vinifera];gi|703137890|ref|XP_010106597.1|//hypothetical protein L484_002552 [Morus notabilis];gi|694380941|ref|XP_009366572.1|//PREDICTED: uncharacterized protein LOC103956333 [Pyrus x bretschneideri]
113	TEA007038.1	1.39615	5.33689e-10	Up	1.07449	0.000486053	Up	NA	NA	NA	K09286//EREBP-like factor	gi|529280047|gb|AGS80330.1|//ethylene response factor [Actinidia chinensis]
114	TEA033129.1	1.23143	0.0450365	Up	1.8427	0.000402552	Up	NA	NA	NA	NA	gi|661878201|emb|CDP18030.1|//unnamed protein product [Coffea canephora];gi|747102990|ref|XP_011099680.1|//PREDICTED: lipase-like PAD4 [Sesamum indicum]
115	BGI_novel_G008143	2.29054	0.0111015	Up	2.69007	0.00438206	Up	NA	NA	NA	K06638//mitotic spindle assembly checkpoint protein MAD1;K00734//galactosylxylosylprotein 3-beta-galactosyltransferase [EC:2.4.1.134]	gi|629124356|gb|KCW88781.1|//hypothetical protein EUGRSUZ_A01123 [Eucalyptus grandis]
116	TEA005209.1	1.2542	0.00219505	Up	1.41158	0.0174546	Up	NA	GO:0016301//kinase activity	NA	K20714	gi|698464910|ref|XP_009782548.1|//PREDICTED: serine/threonine-protein kinase OXI1-like [Nicotiana sylvestris]
117	TEA007001.1	1.27952	2.19866e-13	Up	1.04965	5.92165e-06	Up	GO:0016021//integral component of membrane	GO:0016709//oxidoreductase activity, acting on paired donors, with incorporation or reduction of molecular oxygen, NAD(P)H as one donor, and incorporation of one atom of oxygen;GO:0020037//heme binding;GO:0005506//iron ion binding	GO:0008152//metabolic process;GO:0044550//secondary metabolite biosynthetic process;GO:0055114//oxidation-reduction process	K20617;K11818//cytochrome P450, family 83, subfamily B, polypeptide 1 [EC:1.14.-.-]	gi|225458053|ref|XP_002280472.1|//PREDICTED: cytochrome P450 71A1 [Vitis vinifera];gi|302142620|emb|CBI19823.3|//unnamed protein product [Vitis vinifera]
118	TEA010221.1	1.0438	3.17185e-05	Up	1.12029	0.00156019	Up	NA	NA	NA	NA	gi|734371916|gb|KHN19719.1|//hypothetical protein glysoja_046293 [Glycine soja]
119	TEA026515.1	1.90286	5.70614e-09	Up	1.55685	0.00400616	Up	NA	NA	NA	NA	gi|747069521|ref|XP_011081557.1|//PREDICTED: uncharacterized protein LOC105164575 isoform X1 [Sesamum indicum]
120	TEA004410.1	1.17311	0.00428573	Up	1.13307	0.0422867	Up	NA	NA	NA	NA	gi|645249650|ref|XP_008230839.1|//PREDICTED: uncharacterized protein LOC103330074 [Prunus mume];gi|641853861|gb|KDO72679.1|//hypothetical protein CISIN_1g039473mg [Citrus sinensis]
121	TEA018254.1	1.67696	3.43629e-06	Up	1.84008	6.99245e-08	Up	NA	GO:0046872//metal ion binding;GO:0008270//zinc ion binding;GO:0003824//catalytic activity;GO:0016491//oxidoreductase activity	GO:0008152//metabolic process;GO:0055114//oxidation-reduction process	K00083//cinnamyl-alcohol dehydrogenase [EC:1.1.1.195]	gi|332384183|gb|AEE69008.1|//cinnamyl alcohol dehydrogenase 3 [Camellia sinensis];gi|595825507|ref|XP_007205415.1|//hypothetical protein PRUPE_ppa007626mg [Prunus persica]
122	TEA024871.1	2.41159	0.00433382	Up	2.31242	0.0207691	Up	NA	GO:0005506//iron ion binding;GO:0016491//oxidoreductase activity	GO:0008152//metabolic process	K13407//fatty acid omega-hydroxylase [EC:1.14.-.-]	gi|661892556|emb|CDP03714.1|//unnamed protein product [Coffea canephora]
123	BGI_novel_G010379	1.6695	0.0473157	Up	2.6106	0.000280866	Up	NA	NA	NA	NA	gi|359497575|ref|XP_003635570.1|//PREDICTED: probable F-box protein At4g22030-like [Vitis vinifera]
124	TEA022988.1	1.26769	1.30354e-07	Up	1.07739	0.00349948	Up	NA	NA	NA	K11982//E3 ubiquitin-protein ligase RNF115/126 [EC:2.3.2.27]	gi|225432770|ref|XP_002283255.1|//PREDICTED: RING-H2 finger protein ATL33 [Vitis vinifera]
125	TEA020652.1	1.41845	0.00580886	Up	1.15896	0.00558747	Up	NA	NA	NA	K01191//alpha-mannosidase [EC:3.2.1.24]	gi|449474899|ref|XP_004154316.1|//PREDICTED: uncharacterized protein LOC101218508, partial [Cucumis sativus];gi|703137890|ref|XP_010106597.1|//hypothetical protein L484_002552 [Morus notabilis];gi|694380941|ref|XP_009366572.1|//PREDICTED: uncharacterized protein LOC103956333 [Pyrus x bretschneideri];gi|643714722|gb|KDP27127.1|//hypothetical protein JCGZ_22036 [Jatropha curcas]
126	TEA002481.1	1.07843	0.00464767	Up	1.54927	0.0025609	Up	NA	NA	NA	K00517;K13260//isoflavone 2'-hydroxylase [EC:1.14.13.89]	gi|976911653|gb|KVH98296.1|//cytochrome P450, partial [Cynara cardunculus var. scolymus];gi|694394101|ref|XP_009372456.1|//PREDICTED: cytochrome P450 81D11-like [Pyrus x bretschneideri]
127	BGI_novel_G015088	2.08056	0.00948421	Up	2.86454	0.00288087	Up	GO:0016020//membrane	GO:0046872//metal ion binding;GO:0004497//monooxygenase activity	GO:0010268//brassinosteroid homeostasis;GO:0007275//multicellular organismal development;GO:0016132//brassinosteroid biosynthetic process;GO:0016125//sterol metabolic process	K07437//cytochrome P450, family 26, subfamily A	gi|645260700|ref|XP_008235946.1|//PREDICTED: cytochrome P450 87A3-like [Prunus mume]
128	TEA009755.1	1.71499	0.0037014	Up	1.57841	0.0282961	Up	NA	NA	NA	K04733//interleukin-1 receptor-associated kinase 4 [EC:2.7.11.1];K04730//interleukin-1 receptor-associated kinase 1 [EC:2.7.11.1]	gi|731423155|ref|XP_010662385.1|//PREDICTED: glycerophosphodiester phosphodiesterase protein kinase domain-containing GDPDL2-like [Vitis vinifera];gi|225455537|ref|XP_002267723.1|//PREDICTED: probable receptor-like protein kinase At1g67000-like [Vitis vinifera]
129	TEA008886.1	1.18504	4.65965e-07	Up	1.00797	0.000110346	Up	NA	NA	NA	K06892//feruloyl-CoA ortho-hydroxylase [EC:1.14.11.-]	gi|703153121|ref|XP_010110598.1|//hypothetical protein L484_001201 [Morus notabilis]
130	TEA029598.1	1.17392	0.000965912	Up	2.23845	0.000230526	Up	NA	NA	NA	K20716	gi|661887432|emb|CDP09212.1|//unnamed protein product [Coffea canephora]
131	TEA007812.1	1.20639	2.54131e-11	Up	1.12236	3.64313e-05	Up	NA	NA	NA	K04733//interleukin-1 receptor-associated kinase 4 [EC:2.7.11.1];K12173//BRCA1-A complex subunit BRE;K14297//nuclear pore complex protein Nup98-Nup96	gi|565350203|ref|XP_006342063.1|//PREDICTED: thaumatin-like protein 1-like [Solanum tuberosum];gi|698418911|ref|XP_009785286.1|//PREDICTED: thaumatin-like protein 1b [Nicotiana sylvestris];gi|590594342|ref|XP_007017824.1|//Pathogenesis-related thaumatin superfamily protein [Theobroma cacao]
132	TEA023579.1	1.18923	7.0804e-07	Up	1.08116	0.000185886	Up	NA	NA	NA	NA	gi|976910357|gb|KVH97062.1|//Zinc finger, A20-type [Cynara cardunculus var. scolymus]
133	TEA028959.1	1.42747	2.78461e-07	Up	1.5967	0.000139311	Up	NA	NA	NA	K14493//gibberellin receptor GID1 [EC:3.-.-.-]	gi|82697969|gb|ABB89019.1|//CXE carboxylesterase [Actinidia deliciosa]
134	BGI_novel_G012924	1.5512	9.45815e-11	Up	1.45672	6.56787e-05	Up	NA	NA	NA	NA	gi|567922764|ref|XP_006453388.1|//hypothetical protein CICLE_v10009891mg [Citrus clementina]
135	BGI_novel_G016526	1.64026	1.08177e-06	Up	2.51396	1.16074e-08	Up	GO:0016021//integral component of membrane	NA	NA	K01938//formate--tetrahydrofolate ligase [EC:6.3.4.3]	gi|590583029|ref|XP_007014788.1|//Uncharacterized protein TCM_040311 [Theobroma cacao]
136	BGI_novel_G014488	1.4399	1.88781e-06	Up	1.12649	0.0107937	Up	NA	NA	NA	NA	gi|357488207|ref|XP_003614391.1|//Tar1p [Medicago truncatula]
137	BGI_novel_G014575	1.65914	0.0179076	Up	2.05473	0.00306409	Up	NA	NA	NA	K15095//(+)-neomenthol dehydrogenase [EC:1.1.1.208]	gi|694354999|ref|XP_009358609.1|//PREDICTED: salutaridine reductase-like isoform X2 [Pyrus x bretschneideri]
138	BGI_novel_G011963	1.41628	0.00333939	Up	1.37457	0.0497083	Up	GO:0016021//integral component of membrane	NA	NA	NA	gi|566151315|ref|XP_002298730.2|//hypothetical protein POPTR_0001s27530g [Populus trichocarpa]
139	BGI_novel_G014854	1.52425	0.0100212	Up	1.51542	0.0306416	Up	NA	NA	NA	NA	NA
140	TEA015067.1	1.81711	4.24592e-08	Up	1.6503	0.000232851	Up	NA	GO:0070011//peptidase activity, acting on L-amino acid peptides;GO:0046872//metal ion binding	GO:0008152//metabolic process	K07761//gelatinase A [EC:3.4.24.24]	gi|255558368|ref|XP_002520211.1|//PREDICTED: metalloendoproteinase 2-MMP [Ricinus communis]
141	TEA011595.1	1.16361	2.49116e-06	Up	1.4166	3.82945e-12	Up	NA	NA	NA	K14488//SAUR family protein	gi|225453979|ref|XP_002280387.1|//PREDICTED: uncharacterized protein LOC100260776 [Vitis vinifera]
142	TEA005565.1	1.03726	0.0140599	Up	1.20554	0.0465776	Up	NA	NA	NA	K16222//Dof zinc finger protein DOF5.5	gi|225452849|ref|XP_002283706.1|//PREDICTED: cyclic dof factor 2 [Vitis vinifera]
143	TEA011900.1	1.04379	0.0103488	Up	1.35167	0.00218011	Up	NA	NA	NA	K17609//nucleoredoxin [EC:1.8.1.8]	gi|645230206|ref|XP_008221828.1|//PREDICTED: probable nucleoredoxin 1 isoform X1 [Prunus mume]
144	TEA007481.1	1.64516	0.00175378	Up	1.87548	0.000126191	Up	NA	NA	NA	NA	NA
145	TEA015668.1	1.02806	0.00246143	Up	1.11375	0.000160282	Up	GO:0009536//plastid	GO:0043169//cation binding;GO:0051536//iron-sulfur cluster binding	GO:0006091//generation of precursor metabolites and energy;GO:0051234//establishment of localization	K02639//ferredoxin	gi|338173755|gb|AEI83424.1|//chloroplast ferredoxin I [Camellia sinensis]
146	TEA024985.1	1.82756	4.41524e-09	Up	1.44618	0.000488083	Up	NA	NA	NA	NA	gi|590696042|ref|XP_007045058.1|//Uncharacterized protein TCM_010809 [Theobroma cacao]
147	TEA013431.1	-1.39728	0.0130315	Down	-1.92784	9.15488e-05	Down	GO:0005634//nucleus;GO:0005737//cytoplasm	GO:0032440//2-alkenal reductase [NAD(P)] activity;GO:0060089//molecular transducer activity;GO:0043424//protein histidine kinase binding;GO:0016491//oxidoreductase activity;GO:0009927//histidine phosphotransfer kinase activity	GO:0016310//phosphorylation;GO:0009736//cytokinin-activated signaling pathway;GO:0007165//signal transduction;GO:0000160//phosphorelay signal transduction system;GO:0055114//oxidation-reduction process	K14490//histidine-containing phosphotransfer peotein	gi|356576753|ref|XP_003556494.1|//PREDICTED: histidine-containing phosphotransfer protein 1-like isoform X3 [Glycine max]
148	TEA025745.1	-4.24522	1.42045e-27	Down	-1.9254	0.000214265	Down	NA	NA	NA	NA	gi|731419781|ref|XP_010661142.1|//PREDICTED: uncharacterized protein LOC104877357 [Vitis vinifera];gi|645249408|ref|XP_008230739.1|//PREDICTED: uncharacterized protein LOC103329980 [Prunus mume]
149	TEA008094.1	-1.49688	3.57011e-05	Down	-1.95858	4.51193e-10	Down	GO:0048046//apoplast;GO:0005618//cell wall;GO:0030312//external encapsulating structure;GO:0005576//extracellular region	GO:0004553//hydrolase activity, hydrolyzing O-glycosyl compounds;GO:0016762//xyloglucan:xyloglucosyl transferase activity;GO:0016758//transferase activity, transferring hexosyl groups;GO:0016798//hydrolase activity, acting on glycosyl bonds	GO:0010411//xyloglucan metabolic process;GO:0042546//cell wall biogenesis;GO:0071555//cell wall organization;GO:0044042//glucan metabolic process	K08235//xyloglucan:xyloglucosyl transferase [EC:2.4.1.207]	gi|255554981|ref|XP_002518528.1|//PREDICTED: probable xyloglucan endotransglucosylase/hydrolase protein 8 [Ricinus communis]
150	TEA023243.1	-1.10778	0.000343574	Down	-1.18178	0.0173052	Down	GO:0044424//intracellular part	GO:0016840//carbon-nitrogen lyase activity	GO:0006558//L-phenylalanine metabolic process	K10775//phenylalanine ammonia-lyase [EC:4.3.1.24]	gi|387571558|gb|AFJ80777.1|//phenylalanine ammonia-lyase [Camellia japonica]
151	TEA012976.1	-2.24368	0.0164974	Down	-2.03129	0.0456562	Down	NA	NA	NA	K06997//PLP dependent protein	gi|747103829|ref|XP_011100122.1|//PREDICTED: UPF0481 protein At3g47200-like [Sesamum indicum];gi|590657073|ref|XP_007034456.1|//Uncharacterized protein TCM_020392 [Theobroma cacao]
152	TEA004896.1	-1.085	0.00675374	Down	-1.14978	0.00715921	Down	GO:0016020//membrane	GO:0004674//protein serine/threonine kinase activity;GO:0000166//nucleotide binding;GO:0005488//binding;GO:0016772//transferase activity, transferring phosphorus-containing groups	GO:0009987//cellular process	K04733//interleukin-1 receptor-associated kinase 4 [EC:2.7.11.1];K04730//interleukin-1 receptor-associated kinase 1 [EC:2.7.11.1]	gi|802584099|ref|XP_012070135.1|//PREDICTED: L-type lectin-domain containing receptor kinase V.9-like [Jatropha curcas];gi|255581476|ref|XP_002531545.1|//carbohydrate binding protein, putative [Ricinus communis]
153	TEA013579.1	-1.10432	0.0325208	Down	-1.9907	9.54198e-07	Down	NA	NA	NA	K03283//heat shock 70kDa protein 1/8;K12486//stromal membrane-associated protein;K12598//ATP-dependent RNA helicase DOB1 [EC:3.6.4.13];K19022//AP-5 complex subunit beta-1	gi|658053530|ref|XP_008362520.1|//PREDICTED: uncharacterized protein LOC103426202 [Malus domestica];gi|743774989|ref|XP_010917867.1|//PREDICTED: uncharacterized protein LOC105042386 [Elaeis guineensis]
154	TEA010734.1	-1.08524	0.00196004	Down	-1.23233	0.00596791	Down	NA	NA	NA	K19041//E3 ubiquitin-protein ligase RNF38/44 [EC:2.3.2.27]	gi|225437852|ref|XP_002263905.1|//PREDICTED: RING-H2 finger protein ATL16-like [Vitis vinifera]
155	BGI_novel_G012151	-2.08428	0.0311601	Down	-2.34946	0.0306389	Down	NA	NA	NA	K13459//disease resistance protein RPS2	gi|566154990|ref|XP_006370716.1|//hypothetical protein POPTR_0001s45140g, partial [Populus trichocarpa]
156	TEA024609.1	-1.58738	0.00291156	Down	-2.15684	0.00032184	Down	NA	NA	NA	K00924	gi|697134512|ref|XP_009621303.1|//PREDICTED: receptor-like protein kinase HSL1 [Nicotiana tomentosiformis]
157	TEA000123.1	-1.24703	0.00777883	Down	-2.00189	4.74626e-05	Down	GO:0005576//extracellular region	GO:0016682//oxidoreductase activity, acting on diphenols and related substances as donors, oxygen as acceptor;GO:0046914//transition metal ion binding	GO:0009808//lignin metabolic process	K05909//laccase [EC:1.10.3.2]	gi|747062276|ref|XP_011077639.1|//PREDICTED: laccase-17-like [Sesamum indicum]
158	TEA028732.1	-1.20732	1.11417e-05	Down	-1.24113	0.000140131	Down	NA	NA	NA	K03251//translation initiation factor 3 subunit D;K12189//ESCRT-II complex subunit VPS25	gi|198400329|gb|ACH87173.1|//cold acclimation protein WCOR413-like protein [Camellia sinensis]
159	TEA025103.1	-1.02833	0.0258853	Down	-1.04786	0.013311	Down	NA	GO:0000166//nucleotide binding;GO:0042626//ATPase activity, coupled to transmembrane movement of substances	GO:0006810//transport;GO:0009987//cellular process	K05658//ATP-binding cassette, subfamily B (MDR/TAP), member 1 [EC:3.6.3.44]	gi|225437787|ref|XP_002273987.1|//PREDICTED: ABC transporter B family member 11 [Vitis vinifera]
160	TEA002894.1	-1.88775	2.75503e-09	Down	-1.29613	0.000824135	Down	GO:0016021//integral component of membrane	GO:0015238//drug transmembrane transporter activity;GO:0015297//antiporter activity	GO:0006855//drug transmembrane transport	K03327//multidrug resistance protein, MATE family	gi|697168565|ref|XP_009593168.1|//PREDICTED: MATE efflux family protein 5 [Nicotiana tomentosiformis];gi|747057239|ref|XP_011074913.1|//PREDICTED: MATE efflux family protein 5-like [Sesamum indicum]
161	BGI_novel_G006616	-2.29979	0.00907454	Down	-4.15506	1.45674e-06	Down	GO:0005829//cytosol	GO:0047622//adenosine nucleosidase activity;GO:0047724//inosine nucleosidase activity;GO:0072585//xanthosine nucleotidase activity;GO:0045437//uridine nucleosidase activity	GO:0006218//uridine catabolic process;GO:0006152//purine nucleoside catabolic process	K01240//uridine nucleosidase [EC:3.2.2.3]	gi|698501755|ref|XP_009796567.1|//PREDICTED: probable uridine nucleosidase 1 [Nicotiana sylvestris]
162	TEA015908.1	-1.46382	1.15519e-05	Down	-2.16302	6.07852e-13	Down	NA	NA	NA	NA	gi|747067204|ref|XP_011080311.1|//PREDICTED: uncharacterized protein LOC105163596 [Sesamum indicum];gi|590714082|ref|XP_007049816.1|//Uncharacterized protein isoform 1 [Theobroma cacao]
163	TEA001213.1	-1.30486	9.64114e-06	Down	-1.2286	0.00108578	Down	NA	NA	NA	NA	gi|694413956|ref|XP_009335220.1|//PREDICTED: uncharacterized protein LOC103927960 [Pyrus x bretschneideri];gi|566159995|ref|XP_002301849.2|//hypothetical protein POPTR_0002s25870g [Populus trichocarpa]
164	TEA002546.1	-1.18757	0.00235505	Down	-1.47756	0.000554528	Down	NA	NA	NA	K16219//protein N-terminal methyltransferase [EC:2.1.1.244];K20393	gi|590638372|ref|XP_007029374.1|//Cysteine/Histidine-rich C1 domain family protein, putative [Theobroma cacao];gi|661880836|emb|CDP15530.1|//unnamed protein product [Coffea canephora]
165	BGI_novel_G000229	-1.1797	0.0157989	Down	-1.5122	0.000273306	Down	NA	NA	GO:0009733//response to auxin	K14488//SAUR family protein	gi|225438339|ref|XP_002272614.1|//PREDICTED: auxin-induced protein 6B-like [Vitis vinifera]
166	TEA017283.1	-1.04927	0.0276519	Down	-1.13569	0.0183017	Down	NA	NA	NA	K18195//rhamnogalacturonan endolyase [EC:4.2.2.23]	gi|698484578|ref|XP_009789094.1|//PREDICTED: probable rhamnogalacturonate lyase B [Nicotiana sylvestris];gi|747103521|ref|XP_011099953.1|//PREDICTED: probable rhamnogalacturonate lyase B isoform X2 [Sesamum indicum]
167	TEA033183.1	-2.21672	3.60629e-15	Down	-1.64784	1.73366e-08	Down	NA	GO:0016798//hydrolase activity, acting on glycosyl bonds	NA	K01184//polygalacturonase [EC:3.2.1.15]	gi|743934132|ref|XP_011011390.1|//PREDICTED: polygalacturonase-like [Populus euphratica]
168	TEA008102.1	-1.03861	0.00248347	Down	-1.59834	4.93841e-09	Down	GO:0043231//intracellular membrane-bounded organelle	GO:0004553//hydrolase activity, hydrolyzing O-glycosyl compounds;GO:0043167//ion binding	GO:0006026//aminoglycan catabolic process	K01183//chitinase [EC:3.2.1.14]	gi|3451147|emb|CAA09110.1|//chitinase [Hevea brasiliensis]
169	TEA020004.1	-1.29836	8.94414e-07	Down	-1.00358	1.0324e-05	Down	NA	NA	NA	K15398//fatty acid omega-hydroxylase [EC:1.14.-.-]	gi|147844260|emb|CAN80040.1|//hypothetical protein VITISV_037194 [Vitis vinifera]
170	TEA028963.1	-2.2449	0.00774117	Down	-1.7322	0.0276667	Down	NA	GO:0003677//DNA binding	NA	K09422//myb proto-oncogene protein, plant	gi|460386986|ref|XP_004239173.1|//PREDICTED: protein ODORANT1 [Solanum lycopersicum];gi|645249832|ref|XP_008230923.1|//PREDICTED: myb-related protein 315 [Prunus mume]
171	TEA008348.1	-2.39668	0.000237401	Down	-1.85323	0.0120701	Down	NA	NA	NA	K03327//multidrug resistance protein, MATE family	gi|697143990|ref|XP_009626118.1|//PREDICTED: MATE efflux family protein LAL5 [Nicotiana tomentosiformis];gi|723726722|ref|XP_004246273.2|//PREDICTED: MATE efflux family protein 5 [Solanum lycopersicum]
172	TEA006905.1	-1.12038	0.0094323	Down	-1.08843	0.0028858	Down	NA	NA	NA	K03294//basic amino acid/polyamine antiporter, APA family	gi|970012123|ref|XP_015066999.1|//PREDICTED: cationic amino acid transporter 1-like [Solanum pennellii];gi|460374688|ref|XP_004233142.1|//PREDICTED: cationic amino acid transporter 1-like [Solanum lycopersicum]
173	TEA019690.1	-4.66134	2.53074e-11	Down	-4.96122	2.26504e-10	Down	NA	NA	NA	K12828//splicing factor 3B subunit 1	gi|976903038|gb|KVH90964.1|//Armadillo-like helical [Cynara cardunculus var. scolymus]
174	TEA007443.1	-1.08102	0.000852834	Down	-1.05687	0.00152613	Down	GO:0016020//membrane	NA	GO:0006810//transport	K14638//solute carrier family 15 (peptide/histidine transporter), member 3/4	gi|657952595|ref|XP_008358201.1|//PREDICTED: protein NRT1/ PTR FAMILY 2.6-like [Malus domestica]
175	TEA032414.1	-1.31921	4.64142e-10	Down	-1.30892	0.000365866	Down	NA	NA	GO:0009699//phenylpropanoid biosynthetic process;GO:0006950//response to stress	K01870//isoleucyl-tRNA synthetase [EC:6.1.1.5];K19027//zinc finger FYVE domain-containing protein 26;K14440//SWI/SNF-related matrix-associated actin-dependent regulator of chromatin subfamily A-like protein 1 [EC:3.6.4.12]	gi|976904063|gb|KVH91806.1|//Plant disease resistance response protein [Cynara cardunculus var. scolymus]
176	TEA009158.1	-1.56889	0.000302362	Down	-1.08257	0.00668707	Down	NA	NA	NA	K06268//serine/threonine-protein phosphatase 2B regulatory subunit;K13407//fatty acid omega-hydroxylase [EC:1.14.-.-];K04936//potassium large conductance calcium-activated channel subfamily M alpha member 1	gi|147767800|emb|CAN60219.1|//hypothetical protein VITISV_011848 [Vitis vinifera];gi|697148634|ref|XP_009628503.1|//PREDICTED: uncharacterized protein LOC104118840 [Nicotiana tomentosiformis]
177	TEA027325.1	-1.95848	0.00903456	Down	-1.81618	0.035702	Down	NA	NA	NA	K07195//exocyst complex component 7	gi|720097742|ref|XP_010247416.1|//PREDICTED: exocyst complex component EXO70A1 [Nelumbo nucifera]
178	BGI_novel_G007670	-1.68637	3.84133e-06	Down	-1.73987	1.4985e-05	Down	NA	NA	NA	K13415//protein brassinosteroid insensitive 1 [EC:2.7.10.1 2.7.11.1]	gi|526117944|ref|NP_001267898.1|//promoter-binding protein SPL9 [Vitis vinifera]
179	TEA010622.1	-1.19454	0.00195875	Down	-1.06959	0.0368697	Down	NA	GO:0016491//oxidoreductase activity	GO:0008152//metabolic process	K13420//LRR receptor-like serine/threonine-protein kinase FLS2 [EC:2.7.11.1]	gi|590663716|ref|XP_007036300.1|//Leucine-rich repeat transmembrane protein kinase [Theobroma cacao]
180	BGI_novel_G016129	-1.41066	0.0469068	Down	-1.59619	0.0443933	Down	GO:0016020//membrane	NA	GO:0006952//defense response;GO:0009607//response to biotic stimulus	NA	gi|596298706|ref|XP_007227537.1|//hypothetical protein PRUPE_ppa012809mg [Prunus persica]
181	BGI_novel_G002579	-2.20105	0.0205899	Down	-2.47041	0.0209143	Down	NA	NA	NA	NA	gi|565359808|ref|XP_006346681.1|//PREDICTED: uncharacterized protein LOC102589320 isoform X1 [Solanum tuberosum]
182	TEA005642.1	-1.38046	0.00271978	Down	-1.93291	4.00186e-05	Down	GO:0016459//myosin complex	GO:0003779//actin binding;GO:0005524//ATP binding;GO:0003774//motor activity	NA	K10357//myosin V	gi|296080945|emb|CBI18667.3|//unnamed protein product [Vitis vinifera];gi|743897376|ref|XP_011041977.1|//PREDICTED: myosin-12 [Populus euphratica]
183	TEA032164.1	-1.29105	0.00812137	Down	-1.45379	0.000691118	Down	GO:0016020//membrane;GO:0016021//integral component of membrane	GO:0016760//cellulose synthase (UDP-forming) activity;GO:0016757//transferase activity, transferring glycosyl groups	GO:0030244//cellulose biosynthetic process;GO:0009987//cellular process;GO:0071555//cell wall organization	K10999//cellulose synthase A [EC:2.4.1.12];K00770//1,4-beta-D-xylan synthase [EC:2.4.2.24]	gi|590679436|ref|XP_007040580.1|//Cellulose synthase like G3, putative [Theobroma cacao]
184	TEA023082.1	-1.49613	1.62569e-12	Down	-1.58501	2.37403e-06	Down	NA	GO:0016616//oxidoreductase activity, acting on the CH-OH group of donors, NAD or NADP as acceptor;GO:0000166//nucleotide binding;GO:0031406//carboxylic acid binding	GO:0006563//L-serine metabolic process	K00058//D-3-phosphoglycerate dehydrogenase [EC:1.1.1.95]	gi|697114181|ref|XP_009610991.1|//PREDICTED: D-3-phosphoglycerate dehydrogenase 2, chloroplastic [Nicotiana tomentosiformis]
185	TEA021327.1	-2.21097	0.000679408	Down	-2.80275	6.21287e-06	Down	GO:0048046//apoplast;GO:0005576//extracellular region	GO:0016722//oxidoreductase activity, oxidizing metal ions;GO:0016682//oxidoreductase activity, acting on diphenols and related substances as donors, oxygen as acceptor;GO:0052716//hydroquinone:oxygen oxidoreductase activity;GO:0005507//copper ion binding;GO:0046914//transition metal ion binding	GO:0046274//lignin catabolic process;GO:0009809//lignin biosynthetic process;GO:0055114//oxidation-reduction process;GO:0009808//lignin metabolic process	K05909//laccase [EC:1.10.3.2]	gi|566205783|ref|XP_006374192.1|//hypothetical protein POPTR_0015s04350g [Populus trichocarpa]
186	BGI_novel_G007114	-1.00392	0.0167009	Down	-1.36786	0.00101846	Down	NA	NA	NA	NA	NA
187	TEA020163.1	-1.19211	0.0277985	Down	-2.03749	6.31366e-05	Down	NA	NA	NA	K19027//zinc finger FYVE domain-containing protein 26;K17895//GATA-binding protein 3	gi|719979656|ref|XP_010249552.1|//PREDICTED: GATA transcription factor 12 [Nelumbo nucifera]
188	TEA012966.1	-1.76337	0.0232278	Down	-1.64581	1.59173e-07	Down	NA	NA	NA	K05747//Wiskott-Aldrich syndrome protein;K02184//formin 2	gi|590583864|ref|XP_007015016.1|//Uncharacterized protein TCM_040656 [Theobroma cacao];gi|645241587|ref|XP_008227147.1|//PREDICTED: extensin-2-like [Prunus mume]
189	BGI_novel_G009515	-1.74942	0.0493199	Down	-2.51783	0.000353023	Down	NA	NA	NA	NA	gi|566164759|ref|XP_002305670.2|//hypothetical protein POPTR_0004s03700g [Populus trichocarpa]
190	TEA019006.1	-1.00651	0.0167452	Down	-1.2854	0.00253279	Down	NA	NA	NA	NA	gi|720100133|ref|XP_010248153.1|//PREDICTED: uncharacterized protein LOC104591052 [Nelumbo nucifera]
191	TEA013048.1	-1.07786	1.25019e-05	Down	-1.15761	0.00317061	Down	NA	GO:0050661//NADP binding;GO:0004345//glucose-6-phosphate dehydrogenase activity	GO:0006006//glucose metabolic process;GO:0006098//pentose-phosphate shunt;GO:0055114//oxidation-reduction process	K00036//glucose-6-phosphate 1-dehydrogenase [EC:1.1.1.49 1.1.1.363]	gi|662246134|gb|AIE47267.1|//glucose-6-phosphate dehydrogenase [Hevea brasiliensis];gi|661883167|emb|CDP13375.1|//unnamed protein product [Coffea canephora]
192	TEA010291.1	-1.19445	3.58377e-08	Down	-1.27553	0.000507508	Down	GO:0016020//membrane	NA	NA	K02184//formin 2	gi|590668245|ref|XP_007037439.1|//Uncharacterized protein TCM_014112 [Theobroma cacao]
193	TEA012933.1	-1.21613	4.23205e-05	Down	-1.49655	1.73943e-07	Down	NA	GO:0016209//antioxidant activity;GO:0005506//iron ion binding;GO:0003824//catalytic activity	GO:0008152//metabolic process;GO:0006950//response to stress	K00430//peroxidase [EC:1.11.1.7]	gi|719973697|ref|XP_010242563.1|//PREDICTED: peroxidase 3-like [Nelumbo nucifera]
194	BGI_novel_G010906	-1.98421	0.0439139	Down	-2.25328	0.0409231	Down	NA	NA	NA	NA	gi|643708690|gb|KDP23606.1|//hypothetical protein JCGZ_23439 [Jatropha curcas]
195	BGI_novel_G016270	-2.0122	0.0413046	Down	-2.33954	0.0318338	Down	GO:0005759//mitochondrial matrix;GO:0005886//plasma membrane	GO:0050660//flavin adenine dinucleotide binding;GO:0016731//oxidoreductase activity, acting on iron-sulfur proteins as donors, NAD or NADP as acceptor	GO:0022900//electron transport chain	K18914//adrenodoxin-NADP+ reductase [EC:1.18.1.6]	gi|225445178|ref|XP_002280736.1|//PREDICTED: NADPH:adrenodoxin oxidoreductase, mitochondrial isoform X1 [Vitis vinifera]
196	TEA023517.1	-3.53859	8.64744e-06	Down	-2.54416	0.00378009	Down	GO:0016021//integral component of membrane;GO:0005886//plasma membrane	GO:0022857//transmembrane transporter activity	GO:0055085//transmembrane transport	K02940//large subunit ribosomal protein L9e;K01623//fructose-bisphosphate aldolase, class I [EC:4.1.2.13]	gi|357500129|ref|XP_003620353.1|//Auxin-induced protein 5NG4 [Medicago truncatula];gi|674937960|emb|CDX95542.1|//BnaC01g34340D [Brassica napus]
197	TEA008549.1	-1.58078	0.00396075	Down	-1.26681	0.033774	Down	GO:0016459//myosin complex	GO:0003779//actin binding;GO:0005524//ATP binding;GO:0000166//nucleotide binding;GO:0003774//motor activity;GO:0005488//binding	NA	K10357//myosin V	gi|703156823|ref|XP_010111563.1|//Myosin-J heavy chain [Morus notabilis];gi|657398619|gb|AES66112.2|//myosin family XI heavy chain [Medicago truncatula];gi|224070005|ref|XP_002303100.1|//myosin heavy chain family protein [Populus trichocarpa];gi|147787358|emb|CAN64632.1|//hypothetical protein VITISV_040993 [Vitis vinifera]
198	BGI_novel_G012535	-1.8672	0.0188098	Down	-2.01984	5.01536e-06	Down	GO:0009505//plant-type cell wall;GO:0009506//plasmodesma	GO:0016722//oxidoreductase activity, oxidizing metal ions;GO:0005507//copper ion binding;GO:0008447//L-ascorbate oxidase activity	GO:0055114//oxidation-reduction process	K00423//L-ascorbate oxidase [EC:1.10.3.3]	gi|720073240|ref|XP_010278638.1|//PREDICTED: L-ascorbate oxidase homolog [Nelumbo nucifera]
199	TEA009646.1	-1.30208	3.05849e-07	Down	-1.19605	2.29116e-07	Down	NA	GO:0004185//serine-type carboxypeptidase activity	GO:0006508//proteolysis	K16297//serine carboxypeptidase-like clade II [EC:3.4.16.-]	gi|629084961|gb|KCW51318.1|//hypothetical protein EUGRSUZ_J00874 [Eucalyptus grandis];gi|661877542|emb|CDP18632.1|//unnamed protein product [Coffea canephora]
200	TEA010167.1	-1.76353	0.00106171	Down	-1.22948	0.0248736	Down	NA	NA	NA	NA	NA
201	TEA010013.1	-1.20574	0.0283148	Down	-1.65336	0.00330699	Down	GO:0016021//integral component of membrane	GO:0005215//transporter activity	GO:0006810//transport	K14638//solute carrier family 15 (peptide/histidine transporter), member 3/4	gi|661895703|emb|CDP00281.1|//unnamed protein product [Coffea canephora];gi|747049956|ref|XP_011071033.1|//PREDICTED: protein NRT1/ PTR FAMILY 4.6-like [Sesamum indicum]
202	TEA002927.1	-1.16583	0.0479997	Down	-1.37737	0.0331924	Down	NA	NA	NA	NA	gi|225449527|ref|XP_002278885.1|//PREDICTED: uncharacterized protein LOC100241117 [Vitis vinifera]
203	BGI_novel_G005237	-1.63068	0.000204143	Down	-1.74055	1.17466e-06	Down	NA	GO:0046983//protein dimerization activity	NA	NA	gi|449440772|ref|XP_004138158.1|//PREDICTED: transcription factor bHLH135-like [Cucumis sativus]
204	BGI_novel_G012537	-1.8672	0.0188098	Down	-2.01984	5.01536e-06	Down	GO:0009505//plant-type cell wall;GO:0009506//plasmodesma	GO:0016722//oxidoreductase activity, oxidizing metal ions;GO:0005507//copper ion binding;GO:0008447//L-ascorbate oxidase activity	GO:0055114//oxidation-reduction process	K00423//L-ascorbate oxidase [EC:1.10.3.3]	gi|720073240|ref|XP_010278638.1|//PREDICTED: L-ascorbate oxidase homolog [Nelumbo nucifera]
205	TEA004098.1	-2.80396	8.00364e-15	Down	-1.38566	0.00133355	Down	GO:0044459//plasma membrane part;GO:0030312//external encapsulating structure	GO:0035251//UDP-glucosyltransferase activity	GO:0045229//external encapsulating structure organization;GO:0009250//glucan biosynthetic process	K13379//reversibly glycosylated polypeptide / UDP-arabinopyranose mutase [EC:2.4.1.- 5.4.99.30]	gi|225451806|ref|XP_002281356.1|//PREDICTED: UDP-arabinopyranose mutase 3 [Vitis vinifera]
206	TEA025908.1	-2.34842	2.22821e-06	Down	-1.46863	0.00243434	Down	GO:0009505//plant-type cell wall;GO:0009506//plasmodesma	GO:0016722//oxidoreductase activity, oxidizing metal ions;GO:0016682//oxidoreductase activity, acting on diphenols and related substances as donors, oxygen as acceptor;GO:0005507//copper ion binding;GO:0046914//transition metal ion binding;GO:0008447//L-ascorbate oxidase activity	GO:0008152//metabolic process;GO:0055114//oxidation-reduction process	K19791;K00423//L-ascorbate oxidase [EC:1.10.3.3]	gi|460373799|ref|XP_004232701.1|//PREDICTED: L-ascorbate oxidase homolog [Solanum lycopersicum];gi|747096279|ref|XP_011096053.1|//PREDICTED: L-ascorbate oxidase homolog [Sesamum indicum]
207	TEA023985.1	-1.25359	8.61345e-05	Down	-1.15108	0.000506407	Down	NA	NA	NA	K18467//vacuolar protein sorting-associated protein 29	gi|823250857|ref|XP_012458014.1|//PREDICTED: uncharacterized protein LOC105778798 [Gossypium raimondii];gi|645249408|ref|XP_008230739.1|//PREDICTED: uncharacterized protein LOC103329980 [Prunus mume];gi|296082871|emb|CBI22172.3|//unnamed protein product [Vitis vinifera]
208	TEA018489.1	-1.23408	1.7728e-14	Down	-1.07601	4.68022e-08	Down	NA	NA	NA	K18801//glucuronoxylan 4-O-methyltransferase [EC:2.1.1.112]	gi|802540616|ref|XP_012077481.1|//PREDICTED: glucuronoxylan 4-O-methyltransferase 3 [Jatropha curcas]
209	TEA024084.1	-1.63776	2.68974e-08	Down	-1.32872	0.00113541	Down	GO:0031224//intrinsic component of membrane	NA	GO:0015833//peptide transport	K14638//solute carrier family 15 (peptide/histidine transporter), member 3/4	gi|225424528|ref|XP_002285274.1|//PREDICTED: protein NRT1/ PTR FAMILY 8.3-like [Vitis vinifera]
210	TEA021701.1	-2.005	0.0290884	Down	-2.15598	0.0254707	Down	NA	NA	NA	K09646//serine carboxypeptidase 1 [EC:3.4.16.-]	gi|743810763|ref|XP_011018841.1|//PREDICTED: serine carboxypeptidase-like 51 [Populus euphratica]
211	TEA023886.1	-1.23532	0.0296595	Down	-1.13332	0.0464884	Down	NA	NA	GO:0006810//transport	NA	gi|590675363|ref|XP_007039426.1|//Oligopeptide transporter 7 isoform 1 [Theobroma cacao]
212	TEA011003.1	-1.59609	0.0349171	Down	-2.21682	0.00174802	Down	NA	NA	NA	K12811//ATP-dependent RNA helicase DDX46/PRP5 [EC:3.6.4.13];K20283;K20478//null	gi|661894509|emb|CDP01508.1|//unnamed protein product [Coffea canephora]
213	BGI_novel_G001314	-2.51294	3.6969e-06	Down	-1.20586	0.036975	Down	GO:0005618//cell wall	GO:0045330//aspartyl esterase activity;GO:0004857//enzyme inhibitor activity;GO:0030599//pectinesterase activity	GO:0045490//pectin catabolic process;GO:0043086//negative regulation of catalytic activity;GO:0042545//cell wall modification	K01051//pectinesterase [EC:3.1.1.11]	gi|697142742|ref|XP_009625476.1|//PREDICTED: pectinesterase-like [Nicotiana tomentosiformis]
214	TEA031844.1	-1.02901	0.0385991	Down	-1.16733	0.0068282	Down	NA	GO:0008171//O-methyltransferase activity;GO:0005515//protein binding	GO:0009699//phenylpropanoid biosynthetic process;GO:0006730//one-carbon metabolic process	K13066//caffeic acid 3-O-methyltransferase [EC:2.1.1.68]	gi|307090030|gb|ADN27527.1|//caffeic acid O-methyltransferase [Camellia sinensis]
215	TEA033420.1	-1.60291	0.035156	Down	-1.08335	0.00228041	Down	GO:0030312//external encapsulating structure	GO:0030234//enzyme regulator activity	GO:0071555//cell wall organization	K01051//pectinesterase [EC:3.1.1.11]	gi|225453983|ref|XP_002280446.1|//PREDICTED: pectinesterase 2 [Vitis vinifera]
216	TEA016760.1	-1.43584	0.00778399	Down	-1.52574	0.000203614	Down	GO:0005737//cytoplasm	GO:0004175//endopeptidase activity;GO:0004252//serine-type endopeptidase activity;GO:0070008//serine-type exopeptidase activity	GO:0006508//proteolysis;GO:0019538//protein metabolic process	K01322//prolyl oligopeptidase [EC:3.4.21.26]	gi|698529362|ref|XP_009761497.1|//PREDICTED: prolyl endopeptidase-like [Nicotiana sylvestris];gi|731427762|ref|XP_010664095.1|//PREDICTED: prolyl endopeptidase isoform X2 [Vitis vinifera]
217	TEA001526.1	-1.05535	0.040503	Down	-1.64641	0.000892839	Down	NA	GO:0046872//metal ion binding	NA	K17275//plastin-1	gi|747067614|ref|XP_011080537.1|//PREDICTED: fimbrin-2 [Sesamum indicum];gi|697144097|ref|XP_009626169.1|//PREDICTED: fimbrin-like protein 2 [Nicotiana tomentosiformis]
218	TEA003908.1	-1.17155	0.000162006	Down	-1.27203	0.000735702	Down	GO:0031224//intrinsic component of membrane;GO:0016021//integral component of membrane;GO:0005886//plasma membrane	GO:0015171//amino acid transmembrane transporter activity	GO:0003333//amino acid transmembrane transport	K13946//auxin influx carrier (AUX1 LAX family)	gi|224082246|ref|XP_002306615.1|//amino acid permease family protein [Populus trichocarpa];gi|225459481|ref|XP_002285836.1|//PREDICTED: auxin transporter-like protein 3 [Vitis vinifera]
219	TEA016238.1	-1.208	0.00222031	Down	-1.72686	0.000337762	Down	GO:0031224//intrinsic component of membrane;GO:0005887//integral component of plasma membrane	GO:0032440//2-alkenal reductase [NAD(P)] activity;GO:0005355//glucose transmembrane transporter activity;GO:0016628//oxidoreductase activity, acting on the CH-CH group of donors, NAD or NADP as acceptor;GO:0005351//sugar:proton symporter activity;GO:0022857//transmembrane transporter activity	GO:0071702//organic substance transport;GO:0008152//metabolic process;GO:0046323//glucose import;GO:0055114//oxidation-reduction process;GO:0015992//proton transport	K08145//MFS transporter, SP family, solute carrier family 2 (facilitated glucose transporter), member 8;K08150//MFS transporter, SP family, solute carrier family 2 (myo-inositol transporter), member 13	gi|697136269|ref|XP_009622210.1|//PREDICTED: monosaccharide-sensing protein 2-like [Nicotiana tomentosiformis];gi|747099902|ref|XP_011098017.1|//PREDICTED: monosaccharide-sensing protein 2-like [Sesamum indicum]
220	TEA029056.1	-1.12162	1.59339e-10	Down	-1.11729	3.55207e-09	Down	GO:0031224//intrinsic component of membrane;GO:0016021//integral component of membrane	GO:0016209//antioxidant activity;GO:0016651//oxidoreductase activity, acting on NAD(P)H;GO:0050664//oxidoreductase activity, acting on NAD(P)H, oxygen as acceptor;GO:0005509//calcium ion binding;GO:0004601//peroxidase activity;GO:0046914//transition metal ion binding;GO:0050662//coenzyme binding	GO:0008152//metabolic process;GO:0055114//oxidation-reduction process	K13447//respiratory burst oxidase [EC:1.6.3.- 1.11.1.-]	gi|669687861|gb|AII25876.1|//NADPH oxidase A [Camellia sinensis]
221	TEA003176.1	-1.11051	0.013834	Down	-1.40762	0.00517884	Down	GO:0016020//membrane	GO:0016757//transferase activity, transferring glycosyl groups	GO:0009987//cellular process	K10999//cellulose synthase A [EC:2.4.1.12]	gi|643720393|gb|KDP30772.1|//hypothetical protein JCGZ_13715 [Jatropha curcas];gi|224068967|ref|XP_002302868.1|//cellulose synthase family protein [Populus trichocarpa]
222	TEA027502.1	-1.51827	1.0999e-05	Down	-1.43203	0.000106678	Down	NA	NA	NA	K14493//gibberellin receptor GID1 [EC:3.-.-.-]	gi|590722793|ref|XP_007051997.1|//Gibberellin receptor GID1, putative [Theobroma cacao]
223	TEA034032.1	-1.55122	6.43023e-07	Down	-1.13703	0.00994482	Down	NA	GO:0004185//serine-type carboxypeptidase activity;GO:0016747//transferase activity, transferring acyl groups other than amino-acyl groups	GO:0051603//proteolysis involved in cellular protein catabolic process;GO:0019748//secondary metabolic process	K16296//serine carboxypeptidase-like clade I [EC:3.4.16.-]	gi|703556822|gb|AIW39897.1|//serine carboxypeptidase-like protein [Camellia sinensis]
224	TEA006918.1	-1.34383	0.000167588	Down	-1.64534	1.14977e-05	Down	NA	NA	NA	K09555	gi|225443974|ref|XP_002280537.1|//PREDICTED: BAG family molecular chaperone regulator 3 [Vitis vinifera]
225	TEA031892.1	-1.11026	0.000302304	Down	-1.40131	0.00105259	Down	NA	GO:0016682//oxidoreductase activity, acting on diphenols and related substances as donors, oxygen as acceptor;GO:0046914//transition metal ion binding	GO:0008152//metabolic process	K19791;K00423//L-ascorbate oxidase [EC:1.10.3.3]	gi|297735841|emb|CBI18561.3|//unnamed protein product [Vitis vinifera]
226	TEA000053.1	-2.88817	0.000143767	Down	-2.26368	0.00813814	Down	GO:0016021//integral component of membrane	GO:0022857//transmembrane transporter activity	GO:0055085//transmembrane transport	K07874//Ras-related protein Rab-1A;K02940//large subunit ribosomal protein L9e;K01623//fructose-bisphosphate aldolase, class I [EC:4.1.2.13]	gi|567922976|ref|XP_006453494.1|//hypothetical protein CICLE_v10008665mg [Citrus clementina];gi|568840269|ref|XP_006474092.1|//PREDICTED: WAT1-related protein At4g30420-like isoform X2 [Citrus sinensis]
227	TEA000759.1	-1.03729	0.0016862	Down	-1.0665	0.0010731	Down	GO:0031224//intrinsic component of membrane;GO:0005887//integral component of plasma membrane;GO:0016021//integral component of membrane	GO:0015301//anion:anion antiporter activity;GO:0005452//inorganic anion exchanger activity	GO:0051453//regulation of intracellular pH;GO:0006811//ion transport;GO:0098656//anion transmembrane transport;GO:0015698//inorganic anion transport	K13855//solute carrier family 4 (anion exchanger), member 2;K13862//solute carrier family 4 (sodium borate transporter), member 11;K06573	gi|255540649|ref|XP_002511389.1|//Boron transporter, putative [Ricinus communis];gi|374676417|gb|AEZ56957.1|//boron transporter [Vitis vinifera];gi|225457015|ref|XP_002282501.1|//PREDICTED: probable boron transporter 2 [Vitis vinifera]
228	TEA030618.1	-1.23865	0.0128367	Down	-1.68313	0.00240364	Down	NA	NA	NA	K20641;K13415//protein brassinosteroid insensitive 1 [EC:2.7.10.1 2.7.11.1]	gi|731426063|ref|XP_010663471.1|//PREDICTED: squamosa promoter-binding-like protein 6 isoform X3 [Vitis vinifera];gi|590668922|ref|XP_007037628.1|//LIGULELESS1 protein, putative [Theobroma cacao]
229	TEA029796.1	-2.87877	1.81543e-13	Down	-1.36176	0.0163824	Down	NA	GO:0016209//antioxidant activity;GO:0005506//iron ion binding;GO:0003824//catalytic activity	GO:0008152//metabolic process;GO:0006950//response to stress	K00430//peroxidase [EC:1.11.1.7]	gi|702490036|ref|XP_010035573.1|//PREDICTED: peroxidase 27-like [Eucalyptus grandis]
230	TEA022491.1	-1.05447	0.00519245	Down	-1.46034	0.000328466	Down	NA	GO:0016705//oxidoreductase activity, acting on paired donors, with incorporation or reduction of molecular oxygen;GO:0005506//iron ion binding	GO:0006631//fatty acid metabolic process	K13076//delta8-fatty-acid desaturase [EC:1.14.19.4]	gi|590574045|ref|XP_007012291.1|//Fatty acid/sphingolipid desaturase [Theobroma cacao]
231	TEA004933.1	-1.10412	0.000142002	Down	-1.57681	1.47741e-08	Down	NA	NA	NA	K10352//myosin heavy chain;K20283;K20478//null	gi|590565893|ref|XP_007010076.1|//F-box and Leucine Rich Repeat domains containing protein, putative isoform 1 [Theobroma cacao];gi|731412321|ref|XP_010658320.1|//PREDICTED: myosin-9-like [Vitis vinifera]
232	TEA000062.1	-1.10462	1.03614e-10	Down	-1.01509	5.49208e-08	Down	NA	GO:0003677//DNA binding	NA	K09338//homeobox-leucine zipper protein	gi|661893688|emb|CDP02129.1|//unnamed protein product [Coffea canephora];gi|703157567|ref|XP_010111761.1|//Homeobox-leucine zipper protein HAT5 [Morus notabilis]
233	TEA025770.1	-1.25413	0.0165536	Down	-1.66052	0.000192494	Down	NA	NA	NA	K04733//interleukin-1 receptor-associated kinase 4 [EC:2.7.11.1];K03006//DNA-directed RNA polymerase II subunit RPB1 [EC:2.7.7.6]	gi|802733317|ref|XP_012086590.1|//PREDICTED: mavicyanin [Jatropha curcas]
234	TEA004245.1	-1.05408	0.000940768	Down	-1.11291	0.00443369	Down	NA	NA	NA	K17553//protein phosphatase 1 regulatory subunit 11	gi|747077784|ref|XP_011086032.1|//PREDICTED: uncharacterized protein LOC105167880 [Sesamum indicum];gi|661896279|emb|CDO99468.1|//unnamed protein product [Coffea canephora]
235	TEA001963.1	-1.93325	0.00471245	Down	-2.30208	0.000520462	Down	NA	NA	NA	K02883//large subunit ribosomal protein L18e;K11855//ubiquitin carboxyl-terminal hydrolase 36/42 [EC:3.4.19.12]	gi|747048214|ref|XP_011070108.1|//PREDICTED: 14 kDa proline-rich protein DC2.15-like [Sesamum indicum]
236	TEA004763.1	-1.05935	1.46293e-09	Down	-1.20215	3.8257e-17	Down	NA	NA	NA	K02184//formin 2	gi|661897944|emb|CDO97911.1|//unnamed protein product [Coffea canephora];gi|565352092|ref|XP_006342981.1|//PREDICTED: uncharacterized protein LOC102587456 [Solanum tuberosum]
237	TEA005465.1	-1.6951	8.96716e-16	Down	-1.3615	1.56327e-09	Down	GO:0005618//cell wall;GO:0009506//plasmodesma;GO:0005576//extracellular region	GO:0016209//antioxidant activity;GO:0045735//nutrient reservoir activity;GO:0046914//transition metal ion binding;GO:0003824//catalytic activity;GO:0004871//signal transducer activity;GO:0046564//oxalate decarboxylase activity;GO:0030145//manganese ion binding	GO:0010497//plasmodesmata-mediated intercellular transport;GO:0008152//metabolic process;GO:2000280//regulation of root development;GO:0033609//oxalate metabolic process	K19476//vacuolar protein sorting-associated protein IST1;K11426//SET and MYND domain-containing protein	gi|702436468|ref|XP_010070111.1|//PREDICTED: nectarin-1 [Eucalyptus grandis]
238	BGI_novel_G004700	-2.2896	0.00829952	Down	-3.60935	1.82622e-05	Down	NA	NA	NA	K13754//solute carrier family 24 (sodium/potassium/calcium exchanger), member 6	gi|147810463|emb|CAN61084.1|//hypothetical protein VITISV_041917 [Vitis vinifera]
239	TEA020569.1	-2.02417	0.0122325	Down	-1.81956	0.000702346	Down	NA	GO:0016209//antioxidant activity;GO:0005506//iron ion binding;GO:0003824//catalytic activity	GO:0008152//metabolic process;GO:0006950//response to stress	K00430//peroxidase [EC:1.11.1.7]	gi|802615339|ref|XP_012075135.1|//PREDICTED: peroxidase 16-like [Jatropha curcas]
240	TEA028682.1	-2.80959	1.86703e-14	Down	-1.55309	0.000843516	Down	NA	GO:0016209//antioxidant activity;GO:0005506//iron ion binding;GO:0003824//catalytic activity	GO:0008152//metabolic process;GO:0006950//response to stress	K00430//peroxidase [EC:1.11.1.7]	gi|702490036|ref|XP_010035573.1|//PREDICTED: peroxidase 27-like [Eucalyptus grandis]
241	TEA001485.1	-1.80686	0.00474369	Down	-1.38616	0.0499142	Down	NA	NA	NA	K05278//flavonol synthase [EC:1.14.11.23];K05933//aminocyclopropanecarboxylate oxidase [EC:1.14.17.4]	gi|147837824|emb|CAN63126.1|//hypothetical protein VITISV_017242 [Vitis vinifera];gi|225462476|ref|XP_002269718.1|//PREDICTED: protein SRG1 [Vitis vinifera]
242	BGI_novel_G005763	-1.64407	0.00282283	Down	-1.28865	0.0274636	Down	NA	NA	NA	K13457//disease resistance protein RPM1	gi|703084008|ref|XP_010092359.1|//Disease resistance protein RPM1 [Morus notabilis]
243	BGI_novel_G006589	-1.31634	0.0229671	Down	-1.30597	0.0226151	Down	NA	NA	NA	NA	gi|658000095|ref|XP_008392490.1|//PREDICTED: uncharacterized protein LOC103454674 [Malus domestica]
244	TEA007515.1	-1.1922	0.00136312	Down	-1.26758	0.00265636	Down	NA	NA	NA	NA	gi|802758187|ref|XP_012089242.1|//PREDICTED: trihelix transcription factor GTL2 [Jatropha curcas]
245	TEA027756.1	-1.28104	0.0139517	Down	-1.39876	0.0484458	Down	GO:0031224//intrinsic component of membrane;GO:0016021//integral component of membrane	GO:0015291//secondary active transmembrane transporter activity;GO:0008271//secondary active sulfate transmembrane transporter activity	GO:1902358//sulfate transmembrane transport;GO:0015698//inorganic anion transport	K17469//sulfate transporter 2, low-affinity	gi|568837273|ref|XP_006472651.1|//PREDICTED: low affinity sulfate transporter 3 [Citrus sinensis]
246	TEA023446.1	-1.09443	0.00565936	Down	-1.33089	0.000532806	Down	GO:0005829//cytosol	GO:0008757//S-adenosylmethionine-dependent methyltransferase activity;GO:0008171//O-methyltransferase activity;GO:0005515//protein binding;GO:0047763//caffeate O-methyltransferase activity;GO:0046983//protein dimerization activity	GO:0009699//phenylpropanoid biosynthetic process;GO:0009809//lignin biosynthetic process;GO:0006730//one-carbon metabolic process;GO:0032259//methylation	K13066//caffeic acid 3-O-methyltransferase [EC:2.1.1.68]	gi|307090030|gb|ADN27527.1|//caffeic acid O-methyltransferase [Camellia sinensis]
247	TEA009260.1	-1.61927	1.04999e-15	Down	-1.23143	1.69988e-07	Down	GO:0048046//apoplast;GO:0005576//extracellular region	GO:0016722//oxidoreductase activity, oxidizing metal ions;GO:0016682//oxidoreductase activity, acting on diphenols and related substances as donors, oxygen as acceptor;GO:0052716//hydroquinone:oxygen oxidoreductase activity;GO:0005507//copper ion binding;GO:0046914//transition metal ion binding	GO:0046274//lignin catabolic process;GO:0055114//oxidation-reduction process;GO:0009808//lignin metabolic process	K05909//laccase [EC:1.10.3.2]	gi|359486369|ref|XP_002273875.2|//PREDICTED: laccase-12 [Vitis vinifera]
248	BGI_novel_G011143	-1.00463	2.66159e-06	Down	-1.00385	1.09141e-05	Down	NA	NA	NA	K09422//myb proto-oncogene protein, plant	gi|720015306|ref|XP_010260795.1|//PREDICTED: myb-related protein Pp2-like [Nelumbo nucifera]
249	TEA029048.1	-1.44071	0.0224856	Down	-2.10212	0.000234963	Down	NA	NA	GO:0050896//response to stimulus	NA	gi|747075203|ref|XP_011084628.1|//PREDICTED: S-norcoclaurine synthase-like [Sesamum indicum]
250	TEA030211.1	-1.53879	0.00158499	Down	-1.26126	0.00551582	Down	GO:0010287//plastoglobule;GO:0009535//chloroplast thylakoid membrane;GO:0016021//integral component of membrane;GO:0009941//chloroplast envelope;GO:0009522//photosystem I	GO:0031409//pigment binding;GO:0046872//metal ion binding;GO:0016168//chlorophyll binding	GO:0009768//photosynthesis, light harvesting in photosystem I;GO:0009416//response to light stimulus;GO:0018298//protein-chromophore linkage	K04733//interleukin-1 receptor-associated kinase 4 [EC:2.7.11.1];K08908//light-harvesting complex I chlorophyll a/b binding protein 2	gi|700205373|gb|KGN60492.1|//hypothetical protein Csa_2G000010 [Cucumis sativus];gi|553726719|dbj|BAO02531.1|//predicted receptor-like protein kinase ortholog [Nicotiana alata];gi|661893246|emb|CDP03055.1|//unnamed protein product [Coffea canephora]
251	TEA025928.1	-1.63333	0.0453628	Down	-1.99098	0.0136766	Down	NA	NA	NA	K04125//gibberellin 2-oxidase [EC:1.14.11.13]	gi|661887426|emb|CDP09206.1|//unnamed protein product [Coffea canephora]
252	BGI_novel_G002576	-1.36185	0.0357511	Down	-1.96763	0.00204857	Down	GO:0009505//plant-type cell wall	GO:0052793//pectin acetylesterase activity	GO:0008152//metabolic process;GO:0071555//cell wall organization	K00654//serine palmitoyltransferase [EC:2.3.1.50]	gi|225464479|ref|XP_002271673.1|//PREDICTED: uncharacterized protein LOC100247339 [Vitis vinifera]
253	TEA026255.1	-2.23361	0.000152978	Down	-1.3846	0.000608805	Down	NA	GO:0016788//hydrolase activity, acting on ester bonds	NA	K01051//pectinesterase [EC:3.1.1.11]	gi|802689003|ref|XP_012082810.1|//PREDICTED: probable pectinesterase/pectinesterase inhibitor 7 [Jatropha curcas]
254	TEA022558.1	-1.3331	0.027426	Down	-2.296	0.000108278	Down	NA	NA	NA	K13420//LRR receptor-like serine/threonine-protein kinase FLS2 [EC:2.7.11.1]	gi|698506097|ref|XP_009798456.1|//PREDICTED: probable LRR receptor-like serine/threonine-protein kinase At4g36180 [Nicotiana sylvestris]
255	TEA006753.1	-1.52489	0.0234982	Down	-1.68021	0.00508974	Down	NA	GO:0005488//binding	GO:0009908//flower development;GO:0006351//transcription, DNA-templated;GO:0048580//regulation of post-embryonic development	K20641;K13415//protein brassinosteroid insensitive 1 [EC:2.7.10.1 2.7.11.1]	gi|823245827|ref|XP_012455582.1|//PREDICTED: squamosa promoter-binding-like protein 3 [Gossypium raimondii];gi|675824076|gb|AIL95848.1|//SQUAMOSA promoter binding-like transcription factor [Gossypium hirsutum]
256	BGI_novel_G009938	-2.35331	0.0114145	Down	-2.39945	0.0262487	Down	NA	NA	NA	NA	gi|147841694|emb|CAN68658.1|//hypothetical protein VITISV_015697 [Vitis vinifera]
257	TEA030181.1	-1.14911	0.000787717	Down	-1.22111	0.0104038	Down	GO:0005576//extracellular region	GO:0046914//transition metal ion binding	NA	K11426//SET and MYND domain-containing protein	gi|971575674|ref|XP_006361472.2|//PREDICTED: germin-like protein subfamily 3 member 2 [Solanum tuberosum]
258	BGI_novel_G016564	-1.97663	0.000581748	Down	-1.64168	1.17618e-05	Down	NA	NA	NA	K05747//Wiskott-Aldrich syndrome protein	gi|645241582|ref|XP_008227145.1|//PREDICTED: extensin-2-like [Prunus mume]
259	BGI_novel_G008030	-1.72118	0.00838	Down	-2.85458	0.000641105	Down	NA	NA	NA	NA	gi|596040924|ref|XP_007220034.1|//hypothetical protein PRUPE_ppa1027212mg, partial [Prunus persica]
260	TEA008283.1	-1.34251	6.27929e-11	Down	-1.25719	0.000606896	Down	GO:0044424//intracellular part	GO:0004013//adenosylhomocysteinase activity;GO:0016802//trialkylsulfonium hydrolase activity	GO:0006730//one-carbon metabolic process;GO:0044237//cellular metabolic process	K01251//adenosylhomocysteinase [EC:3.3.1.1]	gi|922535014|ref|XP_013598597.1|//PREDICTED: adenosylhomocysteinase 2-like [Brassica oleracea var. oleracea];gi|667671886|gb|AIG62160.1|//S-adenosyl-L-homocysteine hydrolase [Populus tomentosa]
261	TEA011918.1	-1.21203	0.0225865	Down	-1.95575	0.000328607	Down	GO:0030684//preribosome	NA	GO:0042254//ribosome biogenesis	K14769//U3 small nucleolar RNA-associated protein 11;K03469//ribonuclease HI [EC:3.1.26.4];K14857//AdoMet-dependent rRNA methyltransferase SPB1 [EC:2.1.1.-];K08738//cytochrome c;K01166//ribonuclease T2 [EC:3.1.27.1]	gi|147857564|emb|CAN82884.1|//hypothetical protein VITISV_023155 [Vitis vinifera];gi|332322109|emb|CCA66008.1|//hypothetical protein [Beta vulgaris subsp. vulgaris]
262	BGI_novel_G006555	-1.69509	0.00716686	Down	-2.70701	9.25103e-07	Down	GO:0005634//nucleus	NA	GO:0006355//regulation of transcription, DNA-templated;GO:0009734//auxin-activated signaling pathway	K14484//auxin-responsive protein IAA	gi|225432894|ref|XP_002284143.1|//PREDICTED: auxin-responsive protein IAA14-like isoform 3 [Vitis vinifera]
263	BGI_novel_G011447	-2.07942	0.00139841	Down	-1.09201	0.0481459	Down	NA	NA	NA	K14317//nuclear pore complex protein Nup214	gi|695411639|ref|XP_009525531.1|//hypothetical protein PHYSODRAFT_314261 [Phytophthora sojae]
264	TEA028681.1	-2.09352	9.14115e-18	Down	-1.02876	0.0157554	Down	GO:0005634//nucleus	GO:0003677//DNA binding;GO:0003700//sequence-specific DNA binding transcription factor activity	GO:0006355//regulation of transcription, DNA-templated;GO:0007275//multicellular organismal development	K00430//peroxidase [EC:1.11.1.7];K01940//argininosuccinate synthase [EC:6.3.4.5]	gi|672136078|ref|XP_008791722.1|//PREDICTED: argininosuccinate synthase, chloroplastic-like [Phoenix dactylifera];gi|566159812|ref|XP_006386876.1|//hypothetical protein POPTR_0002s24750g [Populus trichocarpa];gi|242081491|ref|XP_002445514.1|//hypothetical protein SORBIDRAFT_07g020803 [Sorghum bicolor];gi|702490036|ref|XP_010035573.1|//PREDICTED: peroxidase 27-like [Eucalyptus grandis]
265	TEA028397.1	-1.49092	0.00890875	Down	-1.92502	0.00108211	Down	NA	NA	NA	K06699//proteasome activator subunit 4;K12472//epidermal growth factor receptor substrate 15	gi|567861152|ref|XP_006423230.1|//hypothetical protein CICLE_v10028994mg [Citrus clementina]
266	TEA005827.1	-1.38463	0.0296225	Down	-1.47158	0.0215245	Down	NA	NA	NA	K00430//peroxidase [EC:1.11.1.7]	gi|19698450|gb|AAL93153.1|AF485267_1//class III peroxidase [Gossypium hirsutum]
267	TEA030641.1	-1.62863	0.00290441	Down	-1.21902	0.0364063	Down	GO:0016020//membrane	NA	NA	K04733//interleukin-1 receptor-associated kinase 4 [EC:2.7.11.1];K04730//interleukin-1 receptor-associated kinase 1 [EC:2.7.11.1]	gi|747049101|ref|XP_011070584.1|//PREDICTED: cysteine-rich repeat secretory protein 12-like [Sesamum indicum];gi|661880075|emb|CDP16323.1|//unnamed protein product [Coffea canephora]
268	BGI_novel_G011735	-1.37059	9.03937e-22	Down	-1.06698	1.2367e-11	Down	GO:0005887//integral component of plasma membrane	GO:0005313//L-glutamate transmembrane transporter activity;GO:0015185//gamma-aminobutyric acid transmembrane transporter activity;GO:0015189//L-lysine transmembrane transporter activity;GO:0015181//arginine transmembrane transporter activity;GO:0015180//L-alanine transmembrane transporter activity;GO:0015297//antiporter activity	GO:0089711//L-glutamate transmembrane transport;GO:0015808//L-alanine transport;GO:1903401//L-lysine transmembrane transport;GO:0015812//gamma-aminobutyric acid transport	K13863//solute carrier family 7 (cationic amino acid transporter), member 1	gi|719961530|ref|XP_010278618.1|//PREDICTED: amino-acid permease BAT1 homolog isoform X2 [Nelumbo nucifera]
269	TEA016496.1	-1.0328	0.0106209	Down	-1.58733	9.36016e-08	Down	NA	NA	NA	K10352//myosin heavy chain;K10406//kinesin family member C2/C3;K20478	gi|566207365|ref|XP_002321915.2|//hypothetical protein POPTR_0015s13140g [Populus trichocarpa];gi|731424176|ref|XP_010662767.1|//PREDICTED: myosin-3 [Vitis vinifera]
270	TEA019562.1	-2.41397	0.00469625	Down	-2.04646	0.0300665	Down	NA	NA	NA	NA	gi|255584127|ref|XP_002532804.1|//PREDICTED: uncharacterized protein LOC8278027 [Ricinus communis]
271	TEA016385.1	-1.07254	3.10711e-12	Down	-1.39982	1.30083e-10	Down	GO:0016021//integral component of membrane	NA	NA	NA	gi|731408580|ref|XP_010656903.1|//PREDICTED: uncharacterized membrane protein At1g16860 [Vitis vinifera];gi|225445951|ref|XP_002264547.1|//PREDICTED: uncharacterized membrane protein At1g16860 [Vitis vinifera]
272	TEA027498.1	-1.0503	3.00237e-05	Down	-1.45397	0.000266332	Down	GO:0015630//microtubule cytoskeleton	GO:0032559//adenyl ribonucleotide binding;GO:0003774//motor activity	GO:0007017//microtubule-based process	K11498//centromeric protein E	gi|661894926|emb|CDP01925.1|//unnamed protein product [Coffea canephora];gi|297735041|emb|CBI17403.3|//unnamed protein product [Vitis vinifera]
273	TEA004029.1	-1.21131	0.00831338	Down	-1.26405	0.0176983	Down	GO:0043231//intracellular membrane-bounded organelle;GO:0005773//vacuole	GO:0004575//sucrose alpha-glucosidase activity;GO:0004558//alpha-1,4-glucosidase activity	GO:0044238//primary metabolic process;GO:0005975//carbohydrate metabolic process	K01193//beta-fructofuranosidase [EC:3.2.1.26]	gi|398363595|gb|AFO84092.1|//vacuolar invertase [Actinidia chinensis];gi|407731732|gb|AFU25742.1|//soluble acid invertase 2 [Rhododendron hybrid cultivar]
274	TEA017098.1	-1.01525	0.0204495	Down	-1.02213	0.00287608	Down	NA	NA	NA	K09422//myb proto-oncogene protein, plant	gi|359492779|ref|XP_002278632.2|//PREDICTED: trichome differentiation protein GL1 [Vitis vinifera]
275	TEA020208.1	-1.04674	4.79845e-09	Down	-1.20363	9.67055e-14	Down	GO:0016021//integral component of membrane	GO:0004553//hydrolase activity, hydrolyzing O-glycosyl compounds;GO:0008810//cellulase activity	GO:0044238//primary metabolic process;GO:0030245//cellulose catabolic process	K01179//endoglucanase [EC:3.2.1.4]	gi|698466899|ref|XP_009783020.1|//PREDICTED: endoglucanase 2 [Nicotiana sylvestris]
276	TEA025803.1	-1.21257	8.80196e-06	Down	-1.60378	2.07737e-17	Down	NA	NA	NA	K15502//serine/threonine-protein phosphatase 6 regulatory ankyrin repeat subunit A;K06694//26S proteasome non-ATPase regulatory subunit 10;K13118//protein DGCR14	gi|147840488|emb|CAN68422.1|//hypothetical protein VITISV_018267 [Vitis vinifera]

## Sheet: 298 DEGs
Number of gene	GeneID	log2FoldChange (NO3-/0N)	Padj(NO3-/0N)	Up/Down (NO3-/0N)	log2FoldChange(NH4+/0N)	Padj(NH4+/0N)	Up/Down (NH4+/0N)	log2FoldChange (EA/0N)	Padj(EA/0N)	Up/Down (EA/0N)	log2FoldChange (NH4++NO3-/0N)	Padj(NH4++NO3-/0N)	Up/Down (NH4++NO3-/0N)	Cellular Component	Molecular Function	Biological Process	Kegg Orthology	Nr Description
1	TEA013227.1	3.93389	2.7252e-121	Up	2.06736	5.72069e-16	Up	1.11439	2.04767e-07	Up	2.54834	1.63951e-35	Up	NA	GO:0005506//iron ion binding;GO:0016664//oxidoreductase activity, acting on other nitrogenous compounds as donors, iron-sulfur protein as acceptor;GO:0051540//metal cluster binding	GO:0008152//metabolic process	K00366//ferredoxin-nitrite reductase [EC:1.7.7.1]	gi|703143146|ref|XP_010107937.1|//Ferredoxin--nitrite reductase [Morus notabilis]
2	BGI_novel_G005393	1.03886	0.00181093	Up	2.3803	2.93996e-15	Up	1.09878	0.0312753	Up	2.04106	7.37423e-13	Up	NA	NA	NA	K00430//peroxidase [EC:1.11.1.7]	gi|661874916|emb|CDP20371.1|//unnamed protein product [Coffea canephora]
3	TEA031772.1	1.49524	1.72871e-28	Up	1.6559	1.16401e-12	Up	1.60421	1.05061e-11	Up	1.65388	1.03048e-10	Up	NA	GO:0016787//hydrolase activity	NA	K08233//polyneuridine-aldehyde esterase [EC:3.1.1.78];K05605//3-hydroxyisobutyryl-CoA hydrolase [EC:3.1.2.4]	gi|590577501|ref|XP_007013251.1|//Alpha/beta-Hydrolases superfamily protein [Theobroma cacao];gi|645274977|ref|XP_008242593.1|//PREDICTED: probable strigolactone esterase D14 homolog [Prunus mume];gi|719980580|ref|XP_010249846.1|//PREDICTED: probable strigolactone esterase D14 homolog [Nelumbo nucifera]
4	TEA009753.1	1.13033	0.0133284	Up	2.40397	7.12311e-11	Up	2.2177	2.69635e-08	Up	2.94653	5.99262e-15	Up	NA	GO:0016757//transferase activity, transferring glycosyl groups	NA	K13495//cis-zeatin O-glucosyltransferase [EC:2.4.1.215]	gi|225441890|ref|XP_002284381.1|//PREDICTED: zeatin O-glucosyltransferase-like [Vitis vinifera]
5	TEA032349.1	2.12423	0.0122488	Up	6.68357	1.99413e-20	Up	5.47864	3.76418e-21	Up	7.81442	6.8555e-41	Up	GO:0043231//intracellular membrane-bounded organelle	NA	GO:0006950//response to stress	K04733//interleukin-1 receptor-associated kinase 4 [EC:2.7.11.1]	gi|90995395|gb|ABE01396.1|//Thaumatin-like protein [Camellia sinensis]
6	TEA003892.1	2.34692	2.42811e-46	Up	1.90336	2.65555e-13	Up	2.0525	1.36234e-27	Up	1.98643	4.03129e-10	Up	GO:0009570//chloroplast stroma	GO:0045181//glutamate synthase activity, NAD(P)H as acceptor;GO:0005506//iron ion binding;GO:0046914//transition metal ion binding;GO:0050660//flavin adenine dinucleotide binding;GO:0051536//iron-sulfur cluster binding;GO:0016040//glutamate synthase (NADH) activity;GO:0000166//nucleotide binding;GO:0010181//FMN binding;GO:0051540//metal cluster binding;GO:0050662//coenzyme binding	GO:0006536//glutamate metabolic process;GO:0009735//response to cytokinin;GO:0048589//developmental growth;GO:0006537//glutamate biosynthetic process;GO:0055114//oxidation-reduction process;GO:0019676//ammonia assimilation cycle	K00264//glutamate synthase (NADPH/NADH) [EC:1.4.1.13 1.4.1.14]	gi|698505776|ref|XP_009798320.1|//PREDICTED: glutamate synthase 1 [NADH], chloroplastic isoform X1 [Nicotiana sylvestris];gi|359490794|ref|XP_002267865.2|//PREDICTED: glutamate synthase 1 [NADH], chloroplastic isoform X1 [Vitis vinifera]
7	TEA009837.1	1.63241	4.98394e-10	Up	2.78223	8.60492e-24	Up	2.30653	3.33119e-11	Up	3.09991	2.19854e-17	Up	NA	NA	NA	K04733//interleukin-1 receptor-associated kinase 4 [EC:2.7.11.1]	gi|731431973|ref|XP_010644121.1|//PREDICTED: epidermis-specific secreted glycoprotein EP1-like [Vitis vinifera]
8	TEA024673.1	1.43944	2.19811e-13	Up	1.05431	3.15762e-05	Up	1.08494	3.30859e-07	Up	1.10462	2.51291e-07	Up	GO:0016021//integral component of membrane	NA	NA	NA	gi|763740754|gb|KJB08253.1|//hypothetical protein B456_001G073800 [Gossypium raimondii];gi|590667336|ref|XP_007037209.1|//Integral membrane HPP family protein [Theobroma cacao]
9	TEA004008.1	1.4222	7.86183e-14	Up	2.25131	1.3453e-07	Up	2.22033	3.49534e-66	Up	2.71151	5.88644e-42	Up	NA	NA	NA	K00384//thioredoxin reductase (NADPH) [EC:1.8.1.9];K11426//SET and MYND domain-containing protein	gi|823195636|ref|XP_012492685.1|//PREDICTED: germin-like protein subfamily 1 member 14 [Gossypium raimondii]
10	TEA015802.1	1.15676	0.00764254	Up	1.72323	5.97299e-07	Up	1.99736	3.14005e-09	Up	1.62368	3.90602e-05	Up	NA	NA	NA	K03327//multidrug resistance protein, MATE family	gi|359485073|ref|XP_002276239.2|//PREDICTED: MATE efflux family protein 6-like [Vitis vinifera]
11	TEA017601.1	2.87443	5.91099e-39	Up	3.09923	6.51248e-23	Up	1.39145	7.20512e-05	Up	3.1809	1.75438e-31	Up	GO:0043231//intracellular membrane-bounded organelle;GO:0009507//chloroplast	GO:0016831//carboxy-lyase activity;GO:0004497//monooxygenase activity;GO:0016491//oxidoreductase activity;GO:0016984//ribulose-bisphosphate carboxylase activity	GO:0015977//carbon fixation;GO:0009853//photorespiration;GO:0043094//cellular metabolic compound salvage;GO:0055114//oxidation-reduction process;GO:0071704//organic substance metabolic process;GO:0015979//photosynthesis	K01602//ribulose-bisphosphate carboxylase small chain [EC:4.1.1.39]	gi|645102551|gb|AIB04188.1|//ribulose-1,5-bisphosphate carboxylase/oxygenase small subunit [Camellia oleifera];gi|116672873|gb|ABK15574.1|//ribulose-1,5-bisphosphate carboxylase/oxygenase small subunit [Camellia sinensis]
12	TEA023090.1	1.15968	1.79992e-10	Up	2.076	1.06992e-17	Up	1.47959	3.73656e-12	Up	2.27984	7.78794e-26	Up	NA	GO:0008483//transaminase activity;GO:0030170//pyridoxal phosphate binding	GO:0009058//biosynthetic process	K00814//alanine transaminase [EC:2.6.1.2]	gi|698505278|ref|XP_009798100.1|//PREDICTED: alanine aminotransferase 2-like [Nicotiana sylvestris];gi|567868351|ref|XP_006426798.1|//hypothetical protein CICLE_v10025334mg [Citrus clementina]
13	TEA003460.1	1.05215	1.0146e-14	Up	1.26433	2.51815e-08	Up	1.27684	3.56347e-18	Up	1.39202	5.52939e-09	Up	NA	NA	NA	K13944	gi|255568563|ref|XP_002525255.1|//PREDICTED: LOB domain-containing protein 37 [Ricinus communis]
14	TEA014717.1	2.94342	3.89086e-84	Up	1.62496	2.99739e-11	Up	1.30254	1.44045e-15	Up	1.96744	2.51872e-26	Up	NA	GO:0046872//metal ion binding;GO:0016835//carbon-oxygen lyase activity;GO:0050662//coenzyme binding;GO:0016491//oxidoreductase activity	GO:0008152//metabolic process;GO:0030001//metal ion transport;GO:0055114//oxidation-reduction process	K10572//inositol-pentakisphosphate 2-kinase [EC:2.7.1.158];K12823//ATP-dependent RNA helicase DDX5/DBP2 [EC:3.6.4.13];K08232//monodehydroascorbate reductase (NADH) [EC:1.6.5.4]	gi|567893982|ref|XP_006439479.1|//hypothetical protein CICLE_v10019842mg [Citrus clementina];gi|388512833|gb|AFK44478.1|//unknown [Lotus japonicus]
15	TEA009245.1	1.40248	0.00936632	Up	1.47704	0.0336679	Up	1.40862	0.0224737	Up	1.40301	0.0109839	Up	NA	NA	NA	K11426//SET and MYND domain-containing protein	gi|586742223|ref|XP_006850432.1|//PREDICTED: germin-like protein 9-3 [Amborella trichopoda]
16	TEA018398.1	1.00888	2.54427e-06	Up	1.82934	8.9485e-21	Up	1.30051	6.46494e-05	Up	2.14864	3.86922e-06	Up	NA	GO:0005524//ATP binding;GO:0032559//adenyl ribonucleotide binding;GO:0016301//kinase activity;GO:0004672//protein kinase activity;GO:0004871//signal transducer activity	GO:0006464//cellular protein modification process;GO:0006468//protein phosphorylation	K14500//BR-signaling kinase [EC:2.7.11.1]	gi|720002623|ref|XP_010256740.1|//PREDICTED: probable serine/threonine-protein kinase At5g41260 [Nelumbo nucifera]
17	TEA026779.1	1.29498	1.24406e-12	Up	1.41711	1.45981e-15	Up	1.21773	1.38046e-12	Up	1.33247	1.14582e-06	Up	GO:0009570//chloroplast stroma	GO:0045181//glutamate synthase activity, NAD(P)H as acceptor;GO:0005506//iron ion binding;GO:0046914//transition metal ion binding;GO:0050660//flavin adenine dinucleotide binding;GO:0051536//iron-sulfur cluster binding;GO:0016040//glutamate synthase (NADH) activity;GO:0000166//nucleotide binding;GO:0010181//FMN binding;GO:0051540//metal cluster binding;GO:0050662//coenzyme binding	GO:0006536//glutamate metabolic process;GO:0009735//response to cytokinin;GO:0048589//developmental growth;GO:0006537//glutamate biosynthetic process;GO:0055114//oxidation-reduction process;GO:0019676//ammonia assimilation cycle	K00264//glutamate synthase (NADPH/NADH) [EC:1.4.1.13 1.4.1.14]	gi|590673877|ref|XP_007039010.1|//NADH-dependent glutamate synthase 1 isoform 4 [Theobroma cacao];gi|359490794|ref|XP_002267865.2|//PREDICTED: glutamate synthase 1 [NADH], chloroplastic isoform X1 [Vitis vinifera];gi|698505778|ref|XP_009798321.1|//PREDICTED: glutamate synthase 1 [NADH], chloroplastic isoform X2 [Nicotiana sylvestris]
18	TEA023371.1	1.95059	0.000275381	Up	4.51969	2.98406e-08	Up	3.20482	8.43568e-09	Up	5.69379	8.61937e-44	Up	NA	NA	NA	K16219//protein N-terminal methyltransferase [EC:2.1.1.244];K20393	gi|590636656|ref|XP_007028907.1|//Uncharacterized protein TCM_024834 [Theobroma cacao];gi|590638372|ref|XP_007029374.1|//Cysteine/Histidine-rich C1 domain family protein, putative [Theobroma cacao]
19	TEA020236.1	1.28926	1.13402e-10	Up	3.47725	4.06442e-13	Up	1.78868	7.91226e-18	Up	3.79006	3.26441e-63	Up	NA	NA	NA	K05909//laccase [EC:1.10.3.2]	gi|697151441|ref|XP_009629941.1|//PREDICTED: laccase-7-like [Nicotiana tomentosiformis]
20	BGI_novel_G002886	1.86097	0.0393841	Up	5.14329	2.49678e-12	Up	2.47107	0.00621682	Up	5.23234	2.08484e-11	Up	NA	NA	NA	K14962//COMPASS component SWD2;K03327//multidrug resistance protein, MATE family;K19355//mannan endo-1,4-beta-mannosidase [EC:3.2.1.78]	gi|449456713|ref|XP_004146093.1|//PREDICTED: epidermis-specific secreted glycoprotein EP1-like [Cucumis sativus]
21	TEA014062.1	1.75399	0.0126963	Up	2.08016	0.00685761	Up	2.48729	0.000374385	Up	2.18027	0.00666331	Up	NA	GO:0005506//iron ion binding;GO:0016491//oxidoreductase activity	GO:0055114//oxidation-reduction process	K18054//2'-deoxymugineic-acid 2'-dioxygenase / mugineic-acid 3-dioxygenase [EC:1.14.11.24 1.14.11.25];K05277//leucoanthocyanidin dioxygenase [EC:1.14.11.19];K06892//feruloyl-CoA ortho-hydroxylase [EC:1.14.11.-]	gi|731400620|ref|XP_010654004.1|//PREDICTED: probable 2-oxoglutarate/Fe(II)-dependent dioxygenase [Vitis vinifera];gi|225441110|ref|XP_002265059.1|//PREDICTED: probable 2-oxoglutarate/Fe(II)-dependent dioxygenase-like [Vitis vinifera]
22	TEA002143.1	1.30499	9.35719e-08	Up	1.71252	1.05825e-07	Up	1.70035	2.41989e-08	Up	1.80774	7.42603e-08	Up	NA	NA	NA	NA	gi|970004932|ref|XP_015063289.1|//PREDICTED: CBS domain-containing protein CBSX5-like [Solanum pennellii]
23	BGI_novel_G011116	1.54516	1.58597e-05	Up	2.77325	4.45217e-24	Up	2.70039	5.92135e-07	Up	2.82491	1.48842e-12	Up	NA	NA	NA	NA	gi|590690812|ref|XP_007043610.1|//Sugar phosphate exchanger 2, putative [Theobroma cacao]
24	TEA022671.1	1.13062	3.74771e-06	Up	1.51273	5.137e-07	Up	1.54145	3.13661e-09	Up	1.05701	1.10421e-05	Up	NA	GO:0051748//UTP-monosaccharide-1-phosphate uridylyltransferase activity;GO:0003983//UTP:glucose-1-phosphate uridylyltransferase activity	GO:0006011//UDP-glucose metabolic process	K00963//UTP--glucose-1-phosphate uridylyltransferase [EC:2.7.7.9]	gi|802613768|ref|XP_012074723.1|//PREDICTED: UTP--glucose-1-phosphate uridylyltransferase [Jatropha curcas];gi|671211602|gb|AII73556.1|//UGP-glucose pyrophosphorylase [Actinidia eriantha]
25	TEA002541.1	1.10925	0.00021154	Up	1.35848	4.02474e-05	Up	1.44465	5.14401e-07	Up	1.65118	6.23135e-09	Up	NA	NA	NA	K18643//katanin p80 WD40 repeat-containing subunit B1	gi|1000968399|ref|XP_002517959.2|//PREDICTED: uncharacterized protein LOC8262107 [Ricinus communis]
26	TEA007227.1	2.05555	1.0233e-49	Up	1.15319	2.19743e-06	Up	1.55876	2.15894e-27	Up	1.32749	9.30607e-09	Up	NA	NA	NA	K01517//manganese-dependent ADP-ribose/CDP-alcohol diphosphatase [EC:3.6.1.13 3.6.1.16 3.6.1.53]	gi|661883624|emb|CDP12709.1|//unnamed protein product [Coffea canephora]
27	TEA019088.1	3.99189	6.73555e-29	Up	3.54425	9.44017e-11	Up	2.89449	3.0566e-08	Up	3.68573	3.87477e-10	Up	NA	NA	NA	NA	gi|590589526|ref|XP_007016476.1|//P-hydroxybenzoic acid efflux pump subunit aaeB [Theobroma cacao]
28	TEA014245.1	1.52068	1.4e-06	Up	3.85198	2.44637e-17	Up	3.42573	7.37552e-45	Up	4.63782	2.12524e-136	Up	NA	NA	GO:0006952//defense response	K04733//interleukin-1 receptor-associated kinase 4 [EC:2.7.11.1]	gi|629112614|gb|KCW77574.1|//hypothetical protein EUGRSUZ_D01888 [Eucalyptus grandis]
29	TEA002664.1	1.82724	3.0131e-07	Up	-2.38402	2.67337e-05	Down	-3.42151	1.01842e-07	Down	-3.34288	2.98013e-08	Down	GO:0016021//integral component of membrane	NA	GO:0055085//transmembrane transport	K02575//MFS transporter, NNP family, nitrate/nitrite transporter	gi|661889475|emb|CDP07062.1|//unnamed protein product [Coffea canephora]
30	TEA013439.1	1.10457	0.00155705	Up	1.38572	1.69409e-05	Up	1.07141	0.00738338	Up	1.42013	0.000582649	Up	GO:0031224//intrinsic component of membrane	NA	GO:0006810//transport	K09873//aquaporin TIP	gi|444300812|gb|AGD98715.1|//aquaporin protein 12 [Camellia sinensis]
31	TEA016264.1	1.06361	0.000730118	Up	1.57516	2.79728e-06	Up	1.58018	0.00014729	Up	1.84851	0.000134637	Up	NA	GO:0016787//hydrolase activity	NA	K19613//leucine-rich repeat protein SHOC2	gi|225427252|ref|XP_002278650.1|//PREDICTED: plant intracellular Ras-group-related LRR protein 5 [Vitis vinifera]
32	TEA010722.1	1.2582	1.73931e-06	Up	2.45463	2.85773e-20	Up	2.07191	2.29337e-18	Up	2.57278	4.27916e-42	Up	NA	GO:0051213//dioxygenase activity	NA	K18054//2'-deoxymugineic-acid 2'-dioxygenase / mugineic-acid 3-dioxygenase [EC:1.14.11.24 1.14.11.25]	gi|297744128|emb|CBI37098.3|//unnamed protein product [Vitis vinifera];gi|225437856|ref|XP_002264085.1|//PREDICTED: hyoscyamine 6-dioxygenase [Vitis vinifera]
33	TEA027878.1	1.76968	1.66618e-14	Up	2.85788	1.99332e-46	Up	2.89012	3.14766e-38	Up	3.02198	5.64957e-40	Up	GO:0016021//integral component of membrane	GO:0015238//drug transmembrane transporter activity;GO:0015297//antiporter activity	GO:0006855//drug transmembrane transport	K03327//multidrug resistance protein, MATE family	gi|645240163|ref|XP_008226478.1|//PREDICTED: MATE efflux family protein ALF5-like isoform X2 [Prunus mume];gi|645240161|ref|XP_008226477.1|//PREDICTED: MATE efflux family protein ALF5-like isoform X1 [Prunus mume]
34	TEA011475.1	2.918	4.77303e-15	Up	2.6504	5.87255e-08	Up	2.39769	2.66368e-07	Up	3.53075	2.93638e-18	Up	NA	NA	NA	K06236//collagen, type I/II/III/V/XI/XXIV/XXVII, alpha;K14491//two-component response regulator ARR-B family	gi|359472981|ref|XP_003631224.1|//PREDICTED: probable transcription factor GLK2 [Vitis vinifera]
35	BGI_novel_G003479	1.99338	0.000251172	Up	2.35095	1.54817e-05	Up	2.28927	9.74629e-08	Up	2.03684	2.78839e-05	Up	NA	NA	NA	K11982//E3 ubiquitin-protein ligase RNF115/126 [EC:2.3.2.27]	gi|225432770|ref|XP_002283255.1|//PREDICTED: RING-H2 finger protein ATL33 [Vitis vinifera]
36	TEA023083.1	1.09917	7.78374e-07	Up	1.99531	1.76804e-11	Up	1.31236	4.9448e-09	Up	1.89457	1.51526e-09	Up	GO:0016021//integral component of membrane	GO:0022857//transmembrane transporter activity	GO:0055085//transmembrane transport	K06638//mitotic spindle assembly checkpoint protein MAD1;K02940//large subunit ribosomal protein L9e;K20855;K01623//fructose-bisphosphate aldolase, class I [EC:4.1.2.13];K00734//galactosylxylosylprotein 3-beta-galactosyltransferase [EC:2.4.1.134]	gi|449453922|ref|XP_004144705.1|//PREDICTED: auxin-induced protein 5NG4-like [Cucumis sativus];gi|568840269|ref|XP_006474092.1|//PREDICTED: WAT1-related protein At4g30420-like isoform X2 [Citrus sinensis];gi|778667340|ref|XP_011648910.1|//PREDICTED: WAT1-related protein At4g30420 [Cucumis sativus]
37	TEA014371.1	1.76653	9.24829e-22	Up	1.91284	5.65484e-23	Up	1.99579	1.82352e-20	Up	1.92466	5.15487e-21	Up	NA	NA	NA	K05605//3-hydroxyisobutyryl-CoA hydrolase [EC:3.1.2.4]	gi|118487745|gb|ABK95696.1|//unknown [Populus trichocarpa]
38	TEA033474.1	1.24415	0.0309065	Up	5.50466	3.95275e-14	Up	4.81351	6.01665e-42	Up	7.66479	7.58395e-197	Up	NA	GO:0004553//hydrolase activity, hydrolyzing O-glycosyl compounds	GO:0006026//aminoglycan catabolic process	K20547	gi|357966793|gb|AET95643.1|//chitinase [Camellia sinensis]
39	TEA024717.1	1.33426	3.64567e-08	Up	2.11106	2.35276e-12	Up	2.1518	1.27158e-39	Up	2.45702	2.32487e-30	Up	NA	GO:0004672//protein kinase activity	NA	K04733//interleukin-1 receptor-associated kinase 4 [EC:2.7.11.1]	gi|590625671|ref|XP_007025947.1|//Cysteine-rich protein, putative isoform 1 [Theobroma cacao]
40	TEA001543.1	1.42526	0.000388075	Up	1.84655	8.64795e-09	Up	1.55682	2.23347e-05	Up	1.24238	0.000230691	Up	NA	GO:0016791//phosphatase activity	GO:0016311//dephosphorylation	K18045//tyrosine-protein phosphatase SIW14 [EC:3.1.3.48]	gi|502149770|ref|XP_004507656.1|//PREDICTED: probable tyrosine-protein phosphatase At1g05000 [Cicer arietinum];gi|643720435|gb|KDP30814.1|//hypothetical protein JCGZ_13757 [Jatropha curcas]
41	TEA011381.1	2.67827	1.84139e-169	Up	1.23544	1.61064e-09	Up	1.03407	3.23763e-20	Up	1.22508	1.77686e-07	Up	GO:0034357//photosynthetic membrane	GO:0000166//nucleotide binding;GO:0004324//ferredoxin-NADP+ reductase activity;GO:0050662//coenzyme binding;GO:0008937//ferredoxin-NAD(P) reductase activity	GO:0008152//metabolic process;GO:0055114//oxidation-reduction process	K02641//ferredoxin--NADP+ reductase [EC:1.18.1.2]	gi|965600503|dbj|BAT87681.1|//hypothetical protein VIGAN_05107500 [Vigna angularis var. angularis];gi|502080089|ref|XP_004486455.1|//PREDICTED: ferredoxin--NADP reductase, root isozyme, chloroplastic-like [Cicer arietinum]
42	BGI_novel_G004252	1.74298	4.67059e-15	Up	1.78532	3.53005e-09	Up	1.45628	1.75111e-19	Up	1.35037	1.78843e-09	Up	NA	NA	NA	K05747//Wiskott-Aldrich syndrome protein;K02184//formin 2	gi|720039408|ref|XP_010268294.1|//PREDICTED: extensin-2-like [Nelumbo nucifera]
43	TEA006372.1	1.42816	2.15589e-10	Up	1.35543	0.000679252	Up	1.30132	0.000841357	Up	1.51358	4.82925e-05	Up	NA	NA	GO:0006351//transcription, DNA-templated	K14491//two-component response regulator ARR-B family	gi|359472981|ref|XP_003631224.1|//PREDICTED: probable transcription factor GLK2 [Vitis vinifera]
44	TEA017446.1	4.02174	1.24388e-09	Up	4.08167	4.21535e-06	Up	3.90722	5.25307e-07	Up	4.18955	1.63663e-06	Up	NA	NA	NA	K01191//alpha-mannosidase [EC:3.2.1.24]	gi|657370954|gb|KEH16988.1|//senescence-associated protein, putative [Medicago truncatula]
45	TEA003105.1	1.10161	0.00470094	Up	1.13959	0.0308527	Up	1.37643	0.000870228	Up	1.52089	0.00397146	Up	GO:0005739//mitochondrion	GO:0050313//sulfur dioxygenase activity;GO:0016790//thiolester hydrolase activity;GO:0004416//hydroxyacylglutathione hydrolase activity	GO:0055114//oxidation-reduction process;GO:0009960//endosperm development;GO:0009793//embryo development ending in seed dormancy	K17725//sulfur dioxygenase [EC:1.13.11.18]	gi|747071967|ref|XP_011082879.1|//PREDICTED: persulfide dioxygenase ETHE1 homolog, mitochondrial [Sesamum indicum];gi|590611454|ref|XP_007022108.1|//Glyoxalase II 3 [Theobroma cacao]
46	TEA027841.1	3.68615	5.20431e-66	Up	2.13293	1.08746e-05	Up	1.79395	1.94343e-11	Up	2.34326	4.83868e-14	Up	NA	GO:0009055//electron carrier activity;GO:0051537//2 iron, 2 sulfur cluster binding;GO:0046872//metal ion binding;GO:0051536//iron-sulfur cluster binding	GO:0022900//electron transport chain	K02639//ferredoxin	gi|359479516|ref|XP_002275749.2|//PREDICTED: ferredoxin-3, chloroplastic-like isoform 1 [Vitis vinifera];gi|731394574|ref|XP_010651884.1|//PREDICTED: ferredoxin-3, chloroplastic [Vitis vinifera]
47	TEA009253.1	1.43083	1.74385e-10	Up	1.73458	2.83264e-06	Up	1.46291	1.53358e-07	Up	1.99998	2.29239e-08	Up	NA	NA	NA	K14496//abscisic acid receptor PYR/PYL family	gi|720003582|ref|XP_010257037.1|//PREDICTED: abscisic acid receptor PYL4 [Nelumbo nucifera]
48	TEA011569.1	2.15938	2.27346e-48	Up	1.79376	5.1299e-08	Up	2.18931	1.22851e-19	Up	1.98453	2.14611e-13	Up	GO:0009570//chloroplast stroma	GO:0045181//glutamate synthase activity, NAD(P)H as acceptor;GO:0005506//iron ion binding;GO:0046914//transition metal ion binding;GO:0050660//flavin adenine dinucleotide binding;GO:0051536//iron-sulfur cluster binding;GO:0016040//glutamate synthase (NADH) activity;GO:0000166//nucleotide binding;GO:0010181//FMN binding;GO:0051540//metal cluster binding;GO:0050662//coenzyme binding	GO:0006536//glutamate metabolic process;GO:0009735//response to cytokinin;GO:0048589//developmental growth;GO:0006537//glutamate biosynthetic process;GO:0055114//oxidation-reduction process;GO:0019676//ammonia assimilation cycle	K00264//glutamate synthase (NADPH/NADH) [EC:1.4.1.13 1.4.1.14]	gi|643706019|gb|KDP22151.1|//hypothetical protein JCGZ_25982 [Jatropha curcas];gi|731424735|ref|XP_010662986.1|//PREDICTED: glutamate synthase [NADH], amyloplastic isoform X3 [Vitis vinifera]
49	TEA026577.1	1.44507	0.000854434	Up	1.8687	0.00467355	Up	2.32976	1.08093e-09	Up	1.86104	7.94417e-05	Up	GO:0005576//extracellular region	GO:0004553//hydrolase activity, hydrolyzing O-glycosyl compounds;GO:0016829//lyase activity;GO:0047911//galacturan 1,4-alpha-galacturonidase activity;GO:0004650//polygalacturonase activity	GO:0008152//metabolic process;GO:0005975//carbohydrate metabolic process;GO:0071555//cell wall organization	K01213//galacturan 1,4-alpha-galacturonidase [EC:3.2.1.67]	gi|225425613|ref|XP_002266099.1|//PREDICTED: polygalacturonase At1g48100 [Vitis vinifera];gi|590694849|ref|XP_007044724.1|//Pectin lyase-like superfamily protein [Theobroma cacao]
50	TEA033470.1	1.30617	0.000595273	Up	5.41813	1.09484e-25	Up	4.03925	2.46672e-62	Up	6.56355	3.04799e-171	Up	NA	GO:0004553//hydrolase activity, hydrolyzing O-glycosyl compounds	GO:0006026//aminoglycan catabolic process	K20547	gi|357966793|gb|AET95643.1|//chitinase [Camellia sinensis]
51	TEA023418.1	1.21147	0.00191208	Up	2.16307	4.25327e-05	Up	2.10896	5.37076e-08	Up	2.44226	8.16579e-10	Up	NA	NA	NA	NA	gi|823223186|ref|XP_012444326.1|//PREDICTED: uncharacterized protein LOC105768738 [Gossypium raimondii]
52	TEA032183.1	1.4659	6.30739e-13	Up	2.53094	1.51652e-19	Up	1.83501	1.50019e-07	Up	2.30917	1.50076e-13	Up	GO:0016020//membrane;GO:0016021//integral component of membrane	NA	NA	K15015//solute carrier family 32 (vesicular inhibitory amino acid transporter)	gi|225448988|ref|XP_002270908.1|//PREDICTED: vacuolar amino acid transporter 1-like [Vitis vinifera];gi|296085988|emb|CBI31429.3|//unnamed protein product [Vitis vinifera]
53	TEA016876.1	1.26569	7.87657e-12	Up	2.2484	4.28805e-08	Up	2.17113	1.00716e-48	Up	2.65424	7.1107e-41	Up	NA	NA	NA	K00384//thioredoxin reductase (NADPH) [EC:1.8.1.9];K11426//SET and MYND domain-containing protein	gi|590641592|ref|XP_007030274.1|//Germin-like protein subfamily 1 member 18 [Theobroma cacao]
54	TEA006516.1	1.01752	0.0189809	Up	2.18795	5.08737e-09	Up	1.7558	0.000259927	Up	2.85641	2.43766e-11	Up	GO:0016021//integral component of membrane	GO:0016705//oxidoreductase activity, acting on paired donors, with incorporation or reduction of molecular oxygen;GO:0020037//heme binding;GO:0005506//iron ion binding;GO:0004497//monooxygenase activity	GO:0055114//oxidation-reduction process	K00517;K13260//isoflavone 2'-hydroxylase [EC:1.14.13.89]	gi|641860367|gb|KDO79056.1|//hypothetical protein CISIN_1g020899mg [Citrus sinensis];gi|661891763|emb|CDP04688.1|//unnamed protein product [Coffea canephora]
55	BGI_novel_G009711	1.61393	4.37195e-06	Up	2.01398	4.72161e-11	Up	1.58919	1.15255e-05	Up	1.42292	3.67785e-05	Up	NA	GO:0004725//protein tyrosine phosphatase activity	GO:0035335//peptidyl-tyrosine dephosphorylation	K18045//tyrosine-protein phosphatase SIW14 [EC:3.1.3.48]	gi|703153206|ref|XP_010110621.1|//putative tyrosine-protein phosphatase [Morus notabilis]
56	TEA010816.1	1.79784	0.0450192	Up	3.09657	3.25676e-06	Up	2.4039	0.00565936	Up	3.31685	0.000225887	Up	NA	NA	NA	K00799//glutathione S-transferase [EC:2.5.1.18]	gi|225424859|ref|XP_002273830.1|//PREDICTED: glutathione S-transferase U17 [Vitis vinifera]
57	TEA013600.1	2.91654	2.00372e-62	Up	1.9118	4.35365e-19	Up	1.52428	9.9629e-10	Up	2.07097	2.83901e-17	Up	NA	GO:0008168//methyltransferase activity	GO:0055114//oxidation-reduction process;GO:0032259//methylation;GO:0006779//porphyrin-containing compound biosynthetic process	NA	gi|645250692|ref|XP_008231328.1|//PREDICTED: uroporphyrinogen-III C-methyltransferase [Prunus mume];gi|596001275|ref|XP_007218151.1|//hypothetical protein PRUPE_ppa007378mg [Prunus persica]
58	TEA004599.1	1.11516	7.5799e-06	Up	2.73174	3.84462e-12	Up	1.62481	1.18396e-07	Up	2.93369	6.56783e-20	Up	GO:0031224//intrinsic component of membrane;GO:0016021//integral component of membrane	GO:0050660//flavin adenine dinucleotide binding;GO:0004497//monooxygenase activity;GO:0004506//squalene monooxygenase activity;GO:0050662//coenzyme binding	GO:0008152//metabolic process;GO:0055114//oxidation-reduction process	K00511//squalene monooxygenase [EC:1.14.13.132]	gi|672941311|gb|AIK23028.1|//squalene epoxidase 1 [Panax vietnamensis var. fuscidiscus]
59	TEA032655.1	1.15511	4.16666e-09	Up	1.68453	1.46033e-06	Up	1.46801	0.0112818	Up	1.8412	1.18094e-05	Up	NA	GO:0003824//catalytic activity	GO:0005992//trehalose biosynthetic process	K16055//trehalose 6-phosphate synthase/phosphatase [EC:2.4.1.15 3.1.3.12]	gi|460385984|ref|XP_004238680.1|//PREDICTED: probable alpha,alpha-trehalose-phosphate synthase [UDP-forming] 9 [Solanum lycopersicum];gi|758375783|gb|AJO70169.1|//alpha,alpha-trehalose-phosphate synthase 10 [Camellia sinensis]
60	TEA002101.1	2.16279	0.0027048	Up	3.29778	9.15861e-07	Up	3.03497	1.01193e-05	Up	3.15155	3.74863e-06	Up	NA	NA	NA	K13692//UDP-glucose:(indol-3-yl)acetate beta-D-glucosyltransferase [EC:2.4.1.121]	gi|952950750|gb|ALO19893.1|//UDP-glycosyltransferase 75L13 [Camellia sinensis]
61	TEA006949.1	1.93428	5.70249e-07	Up	2.87908	4.39666e-12	Up	2.98052	4.16605e-14	Up	3.21049	8.69594e-22	Up	NA	NA	NA	K04733//interleukin-1 receptor-associated kinase 4 [EC:2.7.11.1];K01738//cysteine synthase A [EC:2.5.1.47];K12173//BRCA1-A complex subunit BRE;K14297//nuclear pore complex protein Nup98-Nup96;K02350//DNA polymerase zeta [EC:2.7.7.7]	gi|460385348|ref|XP_004238366.1|//PREDICTED: thaumatin-like protein 1b [Solanum lycopersicum];gi|698418911|ref|XP_009785286.1|//PREDICTED: thaumatin-like protein 1b [Nicotiana sylvestris]
62	BGI_novel_G012300	1.45677	0.000760819	Up	1.64622	0.000559115	Up	1.91894	1.04457e-05	Up	1.35363	0.00473611	Up	NA	NA	NA	K01520//dUTP pyrophosphatase [EC:3.6.1.23]	gi|574588557|gb|AHG32725.1|//ORF3, partial [Dioscorea rotundata]
63	TEA028198.1	1.16108	0.0345109	Up	1.47725	0.00290039	Up	1.70477	0.00068108	Up	1.52978	0.0124415	Up	GO:0016021//integral component of membrane;GO:0005789//endoplasmic reticulum membrane	NA	NA	K20720;K18999//RNA polymerase II C-terminal domain phosphatase-like 3/4 [EC:3.1.3.16]	gi|720063888|ref|XP_010275779.1|//PREDICTED: reticulon-like protein B21 isoform X1 [Nelumbo nucifera];gi|802592271|ref|XP_012071493.1|//PREDICTED: reticulon-like protein B21 [Jatropha curcas];gi|720063892|ref|XP_010275780.1|//PREDICTED: reticulon-like protein B21 isoform X2 [Nelumbo nucifera]
64	TEA013364.1	1.60327	0.000480879	Up	1.84681	0.00169045	Up	2.43952	2.29965e-07	Up	2.13576	0.000964848	Up	NA	NA	NA	K03686//molecular chaperone DnaJ;K09510//DnaJ homolog subfamily B member 4	gi|224083040|ref|XP_002306936.1|//hypothetical protein POPTR_0005s26220g [Populus trichocarpa]
65	TEA010598.1	1.65392	6.55641e-05	Up	1.50722	0.000364362	Up	1.46844	0.00704563	Up	2.0571	8.95436e-06	Up	NA	GO:0046872//metal ion binding;GO:0051213//dioxygenase activity	GO:0055114//oxidation-reduction process	K05278//flavonol synthase [EC:1.14.11.23];K05933//aminocyclopropanecarboxylate oxidase [EC:1.14.17.4];K06892//feruloyl-CoA ortho-hydroxylase [EC:1.14.11.-]	gi|225462507|ref|XP_002269087.1|//PREDICTED: protein SRG1 [Vitis vinifera]
66	TEA023814.1	1.25275	0.0228653	Up	1.88173	7.77234e-06	Up	1.90083	1.13591e-08	Up	2.12666	0.00447608	Up	NA	NA	NA	NA	gi|698515869|ref|XP_009802815.1|//PREDICTED: F-box/kelch-repeat protein At1g15670-like [Nicotiana sylvestris]
67	TEA017208.1	2.02038	0.00532331	Up	3.49818	6.69249e-13	Up	2.32235	0.0064968	Up	3.65543	1.40668e-06	Up	NA	NA	NA	NA	gi|703109518|ref|XP_010099316.1|//hypothetical protein L484_018178 [Morus notabilis]
68	TEA014608.1	1.68131	7.0981e-05	Up	1.54197	0.00373886	Up	2.1563	8.55019e-09	Up	1.70265	0.000246519	Up	NA	NA	GO:0044699//single-organism process;GO:0031326//regulation of cellular biosynthetic process;GO:0044238//primary metabolic process;GO:1901576//organic substance biosynthetic process	K01653//acetolactate synthase I/III small subunit [EC:2.2.1.6];K09287//RAV-like factor	gi|590647767|ref|XP_007031991.1|//AP2/B3-like transcriptional factor family protein isoform 1 [Theobroma cacao]
69	TEA029323.1	2.59226	0.00015908	Up	4.23004	2.25997e-11	Up	5.2347	2.07065e-27	Up	5.8143	8.69131e-28	Up	GO:0031410//cytoplasmic vesicle	NA	NA	K20628;K14771//U3 small nucleolar RNA-associated protein 19	gi|661893099|emb|CDP02908.1|//unnamed protein product [Coffea canephora];gi|661893100|emb|CDP02909.1|//unnamed protein product [Coffea canephora]
70	TEA025809.1	1.50516	0.00608671	Up	2.74247	4.65698e-22	Up	2.63949	3.50623e-06	Up	2.74306	8.71294e-10	Up	NA	NA	NA	NA	gi|590690812|ref|XP_007043610.1|//Sugar phosphate exchanger 2, putative [Theobroma cacao]
71	BGI_novel_G005397	1.33784	1.41957e-05	Up	2.46483	6.99945e-16	Up	1.624	6.40946e-05	Up	2.60236	1.269e-13	Up	NA	NA	NA	K00430//peroxidase [EC:1.11.1.7]	gi|661874916|emb|CDP20371.1|//unnamed protein product [Coffea canephora]
72	TEA006038.1	1.47077	0.000153785	Up	1.8044	0.00199496	Up	1.7871	0.00286271	Up	2.00025	0.000220744	Up	NA	GO:0005515//protein binding	GO:0044267//cellular protein metabolic process	K03686//molecular chaperone DnaJ;K09510//DnaJ homolog subfamily B member 4;K01956//carbamoyl-phosphate synthase small subunit [EC:6.3.5.5]	gi|590594308|ref|XP_007017815.1|//Chaperone DnaJ-domain superfamily protein, putative [Theobroma cacao]
73	TEA025494.1	3.52405	1.32012e-24	Up	2.50759	8.20689e-09	Up	1.79874	1.48583e-07	Up	3.06948	5.82721e-20	Up	GO:0034399//nuclear periphery	GO:0046872//metal ion binding;GO:0020037//heme binding;GO:0005506//iron ion binding;GO:0019825//oxygen binding	GO:0015669//gas transport;GO:0050896//response to stimulus	NA	gi|297741407|emb|CBI32538.3|//unnamed protein product [Vitis vinifera]
74	TEA016522.1	1.12708	0.00181093	Up	1.28338	0.000768211	Up	1.6346	8.38437e-08	Up	1.00197	0.0347952	Up	NA	NA	NA	K20628	gi|351630231|gb|AEQ55270.1|//expansin [Breonia chinensis]
75	TEA032493.1	1.86708	2.1591e-10	Up	1.56363	2.58619e-05	Up	1.71358	0.00182587	Up	1.94351	1.63935e-06	Up	NA	NA	NA	K06699//proteasome activator subunit 4;K12472//epidermal growth factor receptor substrate 15	gi|257480323|gb|ACV60360.1|//RD22-like protein [Camellia sinensis]
76	TEA002154.1	1.06783	0.00299397	Up	1.68322	0.0172941	Up	2.14949	1.69674e-11	Up	1.29905	0.00167266	Up	NA	GO:0004553//hydrolase activity, hydrolyzing O-glycosyl compounds;GO:0008810//cellulase activity	GO:0044238//primary metabolic process;GO:0030245//cellulose catabolic process	K01179//endoglucanase [EC:3.2.1.4];K17911//beta-carotene isomerase [EC:5.2.1.14]	gi|698472446|ref|XP_009784263.1|//PREDICTED: beta-carotene isomerase D27, chloroplastic [Nicotiana sylvestris];gi|641857997|gb|KDO76742.1|//hypothetical protein CISIN_1g010632mg [Citrus sinensis]
77	BGI_novel_G000491	1.27868	0.0127669	Up	4.06262	7.69701e-14	Up	3.28008	4.38298e-17	Up	4.04053	7.22791e-11	Up	NA	NA	NA	K04730//interleukin-1 receptor-associated kinase 1 [EC:2.7.11.1]	gi|698458855|ref|XP_009781157.1|//PREDICTED: L-type lectin-domain containing receptor kinase IX.1-like [Nicotiana sylvestris]
78	TEA026507.1	1.77157	0.0463266	Up	3.96887	1.83905e-05	Up	5.08797	1.92757e-22	Up	7.81523	7.16256e-60	Up	GO:0043231//intracellular membrane-bounded organelle	NA	GO:0006950//response to stress	K04733//interleukin-1 receptor-associated kinase 4 [EC:2.7.11.1]	gi|90995395|gb|ABE01396.1|//Thaumatin-like protein [Camellia sinensis]
79	TEA001471.1	1.37275	0.000953634	Up	1.72197	2.9102e-06	Up	2.10666	1.79526e-07	Up	2.27139	3.53747e-09	Up	NA	GO:0016757//transferase activity, transferring glycosyl groups	NA	K13496//UDP-glucosyl transferase 73C [EC:2.4.1.-]	gi|224143406|ref|XP_002324945.1|//hypothetical protein POPTR_0018s03410g [Populus trichocarpa]
80	TEA002089.1	2.02536	6.65259e-05	Up	2.90287	5.38916e-11	Up	2.89621	4.22263e-10	Up	2.6593	1.60149e-08	Up	NA	GO:0016740//transferase activity	NA	K13692//UDP-glucose:(indol-3-yl)acetate beta-D-glucosyltransferase [EC:2.4.1.121]	gi|952950750|gb|ALO19893.1|//UDP-glycosyltransferase 75L13 [Camellia sinensis]
81	TEA004861.1	1.33933	4.00635e-08	Up	1.8183	1.67193e-08	Up	2.32497	7.77492e-43	Up	2.02087	4.7398e-17	Up	NA	NA	NA	NA	gi|565359021|ref|XP_006346321.1|//PREDICTED: LOB domain-containing protein 37-like [Solanum tuberosum]
82	TEA017212.1	1.20034	0.000257486	Up	1.71872	4.48263e-09	Up	1.08188	0.00916004	Up	1.66916	0.000200895	Up	NA	GO:0004725//protein tyrosine phosphatase activity;GO:0016791//phosphatase activity	GO:0035335//peptidyl-tyrosine dephosphorylation	K18045//tyrosine-protein phosphatase SIW14 [EC:3.1.3.48]	gi|297739217|emb|CBI28868.3|//unnamed protein product [Vitis vinifera];gi|703153206|ref|XP_010110621.1|//putative tyrosine-protein phosphatase [Morus notabilis]
83	TEA014888.1	1.88936	2.23534e-06	Up	4.65662	1.62987e-39	Up	5.60951	2.63232e-146	Up	4.44298	5.62486e-52	Up	NA	NA	NA	K13944;K13945//null	gi|225458812|ref|XP_002285250.1|//PREDICTED: LOB domain-containing protein 38 [Vitis vinifera]
84	TEA029655.1	1.68911	0.00368854	Up	2.52992	3.7968e-10	Up	2.7802	2.10874e-09	Up	2.6198	1.55693e-05	Up	NA	NA	NA	NA	gi|590690812|ref|XP_007043610.1|//Sugar phosphate exchanger 2, putative [Theobroma cacao]
85	BGI_novel_G000185	1.22721	0.000241417	Up	1.22895	0.00201044	Up	1.00549	0.0127077	Up	1.07554	0.0429374	Up	NA	NA	NA	K05841//sterol 3beta-glucosyltransferase [EC:2.4.1.173]	gi|645264804|ref|XP_008237852.1|//PREDICTED: sterol 3-beta-glucosyltransferase UGT80B1 isoform X1 [Prunus mume]
86	TEA025544.1	1.45457	0.000553373	Up	1.81734	1.33736e-05	Up	1.77621	8.26504e-05	Up	2.33716	1.59967e-06	Up	NA	NA	NA	K09338//homeobox-leucine zipper protein	gi|359473283|ref|XP_002269605.2|//PREDICTED: homeobox-leucine zipper protein HAT5 [Vitis vinifera]
87	TEA022042.1	1.02134	7.94033e-10	Up	1.92397	2.79465e-08	Up	1.53167	0.0114469	Up	1.94444	4.16138e-08	Up	NA	GO:0016747//transferase activity, transferring acyl groups other than amino-acyl groups	NA	K13065//shikimate O-hydroxycinnamoyltransferase [EC:2.3.1.133]	gi|720030440|ref|XP_010265516.1|//PREDICTED: spermidine hydroxycinnamoyl transferase [Nelumbo nucifera]
88	BGI_novel_G001644	1.07128	0.00148893	Up	2.25303	7.35515e-11	Up	1.66906	0.00117321	Up	2.23088	4.17397e-08	Up	NA	GO:0005524//ATP binding;GO:0016597//amino acid binding;GO:0004715//non-membrane spanning protein tyrosine kinase activity	GO:0018108//peptidyl-tyrosine phosphorylation	K14510//serine/threonine-protein kinase CTR1 [EC:2.7.11.1];K17535//serine/threonine-protein kinase TNNI3K [EC:2.7.11.1]	gi|525314379|ref|NP_001266007.1|//Hop-interacting protein THI135 [Solanum lycopersicum]
89	TEA009067.1	1.21164	1.9729e-06	Up	1.33986	8.19561e-09	Up	1.63264	5.00129e-16	Up	1.00826	0.000348148	Up	GO:0005737//cytoplasm	GO:0052689//carboxylic ester hydrolase activity;GO:0008474//palmitoyl-(protein) hydrolase activity	GO:0002084//protein depalmitoylation	K06130//lysophospholipase II [EC:3.1.1.5]	gi|694441822|ref|XP_009347637.1|//PREDICTED: acyl-protein thioesterase 2-like isoform X1 [Pyrus x bretschneideri];gi|596296900|ref|XP_007227247.1|//hypothetical protein PRUPE_ppa017996mg [Prunus persica];gi|694441824|ref|XP_009347638.1|//PREDICTED: acyl-protein thioesterase 2-like isoform X2 [Pyrus x bretschneideri]
90	TEA029247.1	2.06405	4.68072e-11	Up	1.58726	3.97186e-05	Up	1.61266	1.17982e-05	Up	1.71455	1.8353e-05	Up	GO:0016021//integral component of membrane	GO:0015238//drug transmembrane transporter activity;GO:0015297//antiporter activity;GO:0022857//transmembrane transporter activity	GO:0006810//transport;GO:0006855//drug transmembrane transport	K03327//multidrug resistance protein, MATE family	gi|225455459|ref|XP_002274808.1|//PREDICTED: MATE efflux family protein 6 [Vitis vinifera]
91	TEA002738.1	1.02417	0.0261639	Up	1.31026	0.00525623	Up	1.21317	0.00402045	Up	1.55361	0.00504465	Up	GO:0005634//nucleus	NA	NA	NA	gi|702278357|ref|XP_010044875.1|//PREDICTED: uncharacterized protein LOC104433723 isoform X2 [Eucalyptus grandis];gi|731376874|ref|XP_010656823.1|//PREDICTED: uncharacterized protein LOC100260840 isoform X1 [Vitis vinifera];gi|296088173|emb|CBI35665.3|//unnamed protein product [Vitis vinifera]
92	BGI_novel_G014572	1.11393	0.0299579	Up	1.75625	6.52759e-05	Up	1.25084	0.00968599	Up	2.12659	0.000204479	Up	NA	NA	NA	K15095//(+)-neomenthol dehydrogenase [EC:1.1.1.208]	gi|225348625|gb|ACN87274.1|//short chain dehydrogenase/reductase [Chelidonium majus]
93	BGI_novel_G005139	1.18903	0.00047111	Up	2.08127	1.84278e-07	Up	1.55323	0.000545633	Up	2.02931	3.12306e-05	Up	NA	GO:0004674//protein serine/threonine kinase activity;GO:0005524//ATP binding;GO:0016597//amino acid binding	GO:0006468//protein phosphorylation	K17535//serine/threonine-protein kinase TNNI3K [EC:2.7.11.1]	gi|525314379|ref|NP_001266007.1|//Hop-interacting protein THI135 [Solanum lycopersicum]
94	TEA011511.1	1.18336	1.0852e-25	Up	1.90145	2.54955e-06	Up	1.08663	3.31575e-08	Up	1.95129	5.96275e-24	Up	NA	GO:0015926//glucosidase activity;GO:0008422//beta-glucosidase activity	GO:0044238//primary metabolic process;GO:0005975//carbohydrate metabolic process	K05349//beta-glucosidase [EC:3.2.1.21]	gi|657998729|ref|XP_008391778.1|//PREDICTED: lysosomal beta glucosidase-like [Malus domestica];gi|720074465|ref|XP_010279030.1|//PREDICTED: lysosomal beta glucosidase-like [Nelumbo nucifera]
95	TEA014522.1	1.00454	0.000159937	Up	2.10666	5.10496e-10	Up	1.19204	0.000630472	Up	2.34023	1.79749e-13	Up	NA	NA	NA	K05747//Wiskott-Aldrich syndrome protein;K01953//asparagine synthase (glutamine-hydrolysing) [EC:6.3.5.4];K13783//MFS transporter, OPA family, solute carrier family 37 (glycerol-3-phosphate transporter), member 1/2;K01183//chitinase [EC:3.2.1.14]	gi|567919834|ref|XP_006451923.1|//hypothetical protein CICLE_v10009261mg [Citrus clementina];gi|641855333|gb|KDO74119.1|//hypothetical protein CISIN_1g025251mg [Citrus sinensis]
96	TEA026592.1	1.23306	1.89244e-09	Up	1.12014	4.98136e-06	Up	1.02904	0.000268765	Up	1.46148	1.09147e-07	Up	NA	NA	NA	K14496//abscisic acid receptor PYR/PYL family	gi|565373731|ref|XP_006353422.1|//PREDICTED: abscisic acid receptor PYL4-like [Solanum tuberosum]
97	TEA014723.1	1.10384	0.00069709	Up	1.72133	9.05894e-09	Up	2.05817	2.33217e-32	Up	1.59492	0.00011477	Up	NA	GO:0005506//iron ion binding;GO:0016491//oxidoreductase activity	GO:0008152//metabolic process	K09843//(+)-abscisic acid 8'-hydroxylase [EC:1.14.13.93]	gi|747070698|ref|XP_011082182.1|//PREDICTED: abscisic acid 8'-hydroxylase 1-like [Sesamum indicum]
98	TEA004817.1	1.9525	0.00699415	Up	4.45454	4.58009e-07	Up	4.37589	1.53867e-32	Up	7.93132	2.66271e-102	Up	GO:0005618//cell wall;GO:0030312//external encapsulating structure;GO:0005576//extracellular region	GO:0045330//aspartyl esterase activity;GO:0030234//enzyme regulator activity;GO:0004857//enzyme inhibitor activity;GO:0046910//pectinesterase inhibitor activity;GO:0030599//pectinesterase activity	GO:0045490//pectin catabolic process;GO:0043086//negative regulation of catalytic activity;GO:0071555//cell wall organization;GO:0042545//cell wall modification	K01051//pectinesterase [EC:3.1.1.11]	gi|703068686|ref|XP_010088304.1|//putative pectinesterase/pectinesterase inhibitor 39 [Morus notabilis];gi|641846563|gb|KDO65446.1|//hypothetical protein CISIN_1g010103mg [Citrus sinensis];gi|359490196|ref|XP_003634048.1|//PREDICTED: pectinesterase 2-like [Vitis vinifera];gi|255539751|ref|XP_002510940.1|//Pectinesterase-2 precursor, putative [Ricinus communis]
99	TEA004818.1	1.42102	0.00356594	Up	4.02435	2.76594e-07	Up	2.38536	4.35622e-07	Up	5.47882	6.94727e-91	Up	GO:0030312//external encapsulating structure	GO:0030234//enzyme regulator activity	GO:0071555//cell wall organization	K01051//pectinesterase [EC:3.1.1.11]	gi|1000984511|ref|XP_002510940.2|//PREDICTED: pectinesterase 2 [Ricinus communis]
100	TEA020761.1	2.19459	4.12864e-36	Up	1.99471	2.68475e-13	Up	2.15508	8.15083e-10	Up	1.7047	4.35373e-05	Up	NA	GO:0016765//transferase activity, transferring alkyl or aryl (other than methyl) groups	GO:0018130//heterocycle biosynthetic process	K05953//nicotianamine synthase [EC:2.5.1.43]	gi|225450591|ref|XP_002282175.1|//PREDICTED: nicotianamine synthase [Vitis vinifera]
101	TEA025762.1	1.0638	0.00269597	Up	1.7483	5.61883e-08	Up	1.95986	9.35001e-18	Up	1.91899	3.42612e-05	Up	NA	NA	GO:0009628//response to abiotic stimulus	NA	gi|976908053|gb|KVH95287.1|//hypothetical protein Ccrd_002647 [Cynara cardunculus var. scolymus]
102	BGI_novel_G007876	1.07915	0.0376736	Up	1.71938	0.0023829	Up	1.51933	0.00117875	Up	2.04463	0.000579672	Up	NA	NA	NA	K01191//alpha-mannosidase [EC:3.2.1.24]	gi|657370954|gb|KEH16988.1|//senescence-associated protein, putative [Medicago truncatula]
103	TEA008826.1	1.29579	4.38746e-06	Up	1.54166	0.000509475	Up	2.25634	1.85745e-14	Up	1.87671	1.68667e-09	Up	NA	NA	NA	NA	gi|645233867|ref|XP_008223548.1|//PREDICTED: uncharacterized protein LOC103323337 [Prunus mume]
104	TEA012302.1	1.77586	1.13004e-07	Up	2.33567	1.05469e-09	Up	2.02952	8.46811e-09	Up	2.29091	2.93246e-07	Up	GO:0016020//membrane;GO:0005794//Golgi apparatus;GO:0044464//cell part;GO:0016021//integral component of membrane;GO:0000139//Golgi membrane	GO:0016757//transferase activity, transferring glycosyl groups;GO:0016740//transferase activity;GO:0008378//galactosyltransferase activity	GO:0006486//protein glycosylation	K06638//mitotic spindle assembly checkpoint protein MAD1;K20855;K00734//galactosylxylosylprotein 3-beta-galactosyltransferase [EC:2.4.1.134]	gi|643731950|gb|KDP39142.1|//hypothetical protein JCGZ_00899 [Jatropha curcas];gi|731409453|ref|XP_010657203.1|//PREDICTED: probable beta-1,3-galactosyltransferase 2 isoform X3 [Vitis vinifera];gi|225447013|ref|XP_002268282.1|//PREDICTED: probable beta-1,3-galactosyltransferase 2 isoform X1 [Vitis vinifera]
105	TEA026702.1	1.72032	0.035379	Up	2.48907	0.00067205	Up	2.97924	1.0357e-06	Up	2.30557	0.0015268	Up	NA	NA	NA	K13448//calcium-binding protein CML	gi|590704708|ref|XP_007047234.1|//Calcium-binding EF-hand family protein, putative [Theobroma cacao]
106	TEA016375.1	1.3593	4.5087e-16	Up	1.31328	0.000287239	Up	1.4424	6.60669e-05	Up	1.29194	0.000414052	Up	NA	NA	NA	K14638//solute carrier family 15 (peptide/histidine transporter), member 3/4	gi|747094186|ref|XP_011094926.1|//PREDICTED: protein NRT1/ PTR FAMILY 5.6-like [Sesamum indicum]
107	TEA017670.1	1.47224	1.82759e-15	Up	1.91987	8.93368e-11	Up	1.14904	0.000278679	Up	1.78944	1.22765e-10	Up	NA	GO:0032559//adenyl ribonucleotide binding;GO:0004672//protein kinase activity;GO:0031406//carboxylic acid binding	GO:0006464//cellular protein modification process	K14510//serine/threonine-protein kinase CTR1 [EC:2.7.11.1];K17535//serine/threonine-protein kinase TNNI3K [EC:2.7.11.1];K04365	gi|802725008|ref|XP_012085924.1|//PREDICTED: serine/threonine-protein kinase CTR1 isoform X1 [Jatropha curcas];gi|661881817|emb|CDP14531.1|//unnamed protein product [Coffea canephora]
108	TEA018741.1	1.65982	2.11094e-16	Up	1.03597	0.00275424	Up	1.29379	4.38656e-14	Up	1.00933	7.59818e-08	Up	NA	NA	NA	K02184//formin 2	gi|566187774|ref|XP_006379276.1|//hypothetical protein POPTR_0009s13250g [Populus trichocarpa];gi|720039408|ref|XP_010268294.1|//PREDICTED: extensin-2-like [Nelumbo nucifera]
109	TEA009844.1	2.7116	3.52809e-10	Up	4.93876	3.64437e-20	Up	3.34088	1.73231e-09	Up	5.20115	1.08232e-13	Up	GO:0016020//membrane;GO:0005618//cell wall;GO:0005576//extracellular region	GO:0030246//carbohydrate binding	NA	K04733//interleukin-1 receptor-associated kinase 4 [EC:2.7.11.1]	gi|225461667|ref|XP_002283150.1|//PREDICTED: epidermis-specific secreted glycoprotein EP1-like [Vitis vinifera]
110	TEA022767.1	2.13321	2.35194e-29	Up	2.78971	6.34268e-23	Up	2.44147	3.29069e-23	Up	3.03716	1.84522e-20	Up	GO:0044464//cell part	NA	NA	K20628	gi|802540774|ref|XP_012078209.1|//PREDICTED: expansin-A8-like [Jatropha curcas]
111	TEA016871.1	1.11677	1.46304e-09	Up	2.16308	9.90499e-08	Up	1.99471	1.04588e-70	Up	2.58007	1.28355e-31	Up	GO:0005576//extracellular region	GO:0045735//nutrient reservoir activity;GO:0030145//manganese ion binding	NA	K19476//vacuolar protein sorting-associated protein IST1;K00384//thioredoxin reductase (NADPH) [EC:1.8.1.9];K11426//SET and MYND domain-containing protein	gi|590641592|ref|XP_007030274.1|//Germin-like protein subfamily 1 member 18 [Theobroma cacao]
112	BGI_novel_G005399	1.18147	0.00069889	Up	1.81384	1.97444e-05	Up	1.66362	5.43309e-05	Up	1.65272	8.12353e-05	Up	NA	NA	NA	K00430//peroxidase [EC:1.11.1.7]	gi|661874916|emb|CDP20371.1|//unnamed protein product [Coffea canephora]
113	TEA025363.1	1.11289	0.000104455	Up	2.74175	1.25901e-06	Up	1.36312	4.40739e-07	Up	2.8054	1.55274e-17	Up	NA	GO:0050662//coenzyme binding;GO:0046993//oxidoreductase activity, acting on X-H and Y-H to form an X-Y bond, with oxygen as acceptor	GO:0008152//metabolic process	NA	gi|147846526|emb|CAN81650.1|//hypothetical protein VITISV_003752 [Vitis vinifera]
114	TEA004342.1	1.1902	8.71496e-15	Up	1.50876	1.87343e-06	Up	1.35739	2.57169e-05	Up	1.57173	6.85068e-05	Up	NA	GO:0004558//alpha-1,4-glucosidase activity;GO:0005488//binding	GO:0044238//primary metabolic process	K15925//alpha-D-xyloside xylohydrolase [EC:3.2.1.177]	gi|255581663|ref|XP_002531635.1|//PREDICTED: alpha-xylosidase 1 [Ricinus communis]
115	TEA019655.1	1.03645	0.0313772	Up	1.74215	2.59604e-05	Up	1.91076	6.03195e-07	Up	2.33411	4.10362e-07	Up	NA	NA	NA	NA	gi|225439984|ref|XP_002281329.1|//PREDICTED: uncharacterized protein LOC100258555 [Vitis vinifera]
116	TEA004789.1	2.2142	5.89226e-37	Up	1.93027	1.23474e-21	Up	1.39972	4.50921e-15	Up	1.84474	5.48119e-17	Up	GO:0005739//mitochondrion	GO:0004124//cysteine synthase activity;GO:0048037//cofactor binding;GO:0016740//transferase activity;GO:0016835//carbon-oxygen lyase activity;GO:0050017//L-3-cyanoalanine synthase activity	GO:0008652//cellular amino acid biosynthetic process;GO:0000097//sulfur amino acid biosynthetic process;GO:0006535//cysteine biosynthetic process from serine;GO:0019499//cyanide metabolic process;GO:0006563//L-serine metabolic process	K13034//L-3-cyanoalanine synthase/ cysteine synthase [EC:2.5.1.47 4.4.1.9]	gi|147809366|emb|CAN62383.1|//hypothetical protein VITISV_028023 [Vitis vinifera];gi|685051849|dbj|BAP47505.1|//O-acetylserine (thiol)lyase [Gentiana triflora]
117	TEA013366.1	1.56459	1.92576e-12	Up	2.06091	2.8014e-07	Up	1.97742	0.000324729	Up	2.19435	7.99445e-06	Up	NA	NA	NA	K03686//molecular chaperone DnaJ	gi|224083040|ref|XP_002306936.1|//hypothetical protein POPTR_0005s26220g [Populus trichocarpa]
118	BGI_novel_G003563	1.57992	0.0176167	Up	2.02267	0.00207804	Up	2.00116	0.00325159	Up	2.39719	0.0001833	Up	NA	NA	NA	K10293//F-box protein 7	gi|297736405|emb|CBI25128.3|//unnamed protein product [Vitis vinifera]
119	TEA000325.1	1.2617	0.000735952	Up	1.62675	0.00222543	Up	1.59333	0.00081278	Up	1.98363	1.81452e-05	Up	NA	NA	NA	K19041//E3 ubiquitin-protein ligase RNF38/44 [EC:2.3.2.27]	gi|697125958|ref|XP_009617009.1|//PREDICTED: RING-H2 finger protein ATL70-like [Nicotiana tomentosiformis]
120	TEA025004.1	1.31535	6.74893e-10	Up	1.21402	0.0279395	Up	1.69467	5.71235e-14	Up	1.33057	6.47612e-05	Up	GO:0044464//cell part	GO:0008092//cytoskeletal protein binding	NA	K05765//cofilin	gi|590684515|ref|XP_007041872.1|//Actin depolymerizing factor 5 [Theobroma cacao]
121	TEA024512.1	1.08667	0.0107523	Up	3.98531	1.42902e-15	Up	2.71478	2.1871e-09	Up	4.25999	1.96831e-36	Up	NA	GO:0004175//endopeptidase activity	GO:0019538//protein metabolic process	K00924;K02882//large subunit ribosomal protein L18Ae;K01381//saccharopepsin [EC:3.4.23.25]	gi|645232697|ref|XP_008222987.1|//PREDICTED: basic 7S globulin-like [Prunus mume]
122	BGI_novel_G003326	1.32859	3.15302e-05	Up	1.31795	0.0297497	Up	1.04141	0.049108	Up	1.51703	0.00149012	Up	NA	NA	NA	NA	NA
123	TEA030657.1	1.37536	6.92924e-05	Up	1.88803	2.80782e-05	Up	1.5376	0.0432025	Up	2.23242	0.00196492	Up	NA	GO:0016787//hydrolase activity	GO:0050896//response to stimulus;GO:0006950//response to stress	NA	gi|590644622|ref|XP_007031132.1|//USP-like protein isoform 1 [Theobroma cacao]
124	BGI_novel_G012207	1.35244	7.28842e-17	Up	1.70726	4.15578e-07	Up	1.69785	7.78971e-07	Up	1.83742	0.000100517	Up	NA	NA	NA	K09518//DnaJ homolog subfamily B member 12;K03686//molecular chaperone DnaJ;K01956//carbamoyl-phosphate synthase small subunit [EC:6.3.5.5]	gi|224065838|ref|XP_002301971.1|//hypothetical protein POPTR_0002s02240g [Populus trichocarpa]
125	TEA025167.1	1.4141	7.56629e-13	Up	1.89115	8.38266e-09	Up	1.7584	0.00108778	Up	2.1571	8.01934e-07	Up	NA	NA	NA	K00924;K02882//large subunit ribosomal protein L18Ae	gi|224100331|ref|XP_002311834.1|//hypothetical protein POPTR_0008s20730g [Populus trichocarpa]
126	TEA000837.1	1.11224	0.000249879	Up	1.31626	0.0194377	Up	1.35801	1.92851e-05	Up	1.0197	0.0280195	Up	NA	NA	NA	K09523//DnaJ homolog subfamily C member 3;K09512//DnaJ homolog subfamily B member 6;K09514//DnaJ homolog subfamily B member 8	gi|225442030|ref|XP_002269039.1|//PREDICTED: dnaJ homolog subfamily B member 6-A isoform X1 [Vitis vinifera];gi|297742954|emb|CBI35821.3|//unnamed protein product [Vitis vinifera]
127	TEA018774.1	2.1998	1.72911e-32	Up	1.792	1.61601e-10	Up	1.80386	2.45881e-08	Up	2.32094	1.6622e-20	Up	GO:0016020//membrane;GO:0016021//integral component of membrane	GO:0005488//binding;GO:0016491//oxidoreductase activity	GO:0055114//oxidation-reduction process	K13411//dual oxidase [EC:1.6.3.1 1.11.1.-];K13447//respiratory burst oxidase [EC:1.6.3.- 1.11.1.-]	gi|661887644|emb|CDP08775.1|//unnamed protein product [Coffea canephora];gi|350538147|ref|NP_001234329.1|//ferric-chelate reductase [Solanum lycopersicum]
128	TEA002875.1	1.50127	1.68724e-09	Up	1.97736	0.000796249	Up	2.7799	1.10456e-45	Up	1.69691	3.13838e-08	Up	NA	GO:0016765//transferase activity, transferring alkyl or aryl (other than methyl) groups	GO:0018130//heterocycle biosynthetic process	K05953//nicotianamine synthase [EC:2.5.1.43]	gi|147778256|emb|CAN65138.1|//hypothetical protein VITISV_020491 [Vitis vinifera]
129	TEA008970.1	1.07278	2.6267e-29	Up	2.5492	6.61678e-18	Up	2.44272	9.6502e-120	Up	2.2414	4.07719e-28	Up	GO:0044424//intracellular part;GO:0005829//cytosol	GO:0005524//ATP binding;GO:0032559//adenyl ribonucleotide binding;GO:0016301//kinase activity;GO:0004612//phosphoenolpyruvate carboxykinase (ATP) activity;GO:0004611//phosphoenolpyruvate carboxykinase activity	GO:0006006//glucose metabolic process;GO:0016310//phosphorylation;GO:0006094//gluconeogenesis	K01610//phosphoenolpyruvate carboxykinase (ATP) [EC:4.1.1.49]	gi|694432096|ref|XP_009343416.1|//PREDICTED: phosphoenolpyruvate carboxykinase [ATP]-like [Pyrus x bretschneideri];gi|747056076|ref|XP_011074293.1|//PREDICTED: phosphoenolpyruvate carboxykinase [ATP]-like [Sesamum indicum];gi|643734861|gb|KDP41531.1|//hypothetical protein JCGZ_15938 [Jatropha curcas]
130	TEA026555.1	-1.32849	1.79203e-08	Down	-1.79801	1.62861e-12	Down	-1.87452	5.50245e-07	Down	-1.79792	1.48724e-11	Down	GO:0044464//cell part	NA	GO:0015833//peptide transport	K14638//solute carrier family 15 (peptide/histidine transporter), member 3/4	gi|225433219|ref|XP_002285402.1|//PREDICTED: protein NRT1/ PTR FAMILY 5.2 [Vitis vinifera]
131	TEA019699.1	-1.55515	1.32896e-19	Down	-2.76911	2.06198e-17	Down	-2.11845	3.19995e-16	Down	-2.22789	1.99359e-21	Down	NA	NA	NA	K07019//uncharacterized protein	gi|590675257|ref|XP_007039397.1|//Uncharacterized protein TCM_015652 [Theobroma cacao]
132	TEA015012.1	-2.84883	2.52426e-12	Down	-4.00013	6.16405e-14	Down	-3.83555	3.39694e-18	Down	-3.77003	1.03214e-11	Down	GO:0031224//intrinsic component of membrane	GO:0005275//amine transmembrane transporter activity	GO:0006865//amino acid transport	K13863//solute carrier family 7 (cationic amino acid transporter), member 1;K11584//serine/threonine-protein phosphatase 2A regulatory subunit B'	gi|225435718|ref|XP_002283531.1|//PREDICTED: probable polyamine transporter At3g13620 [Vitis vinifera]
133	TEA003427.1	-1.86411	0.00320149	Down	-2.67115	6.75536e-06	Down	-1.9811	4.5107e-05	Down	-2.02421	5.16423e-05	Down	NA	NA	GO:0006351//transcription, DNA-templated	K12581//CCR4-NOT transcription complex subunit 7/8;K13126//polyadenylate-binding protein;K05941//glutathione gamma-glutamylcysteinyltransferase [EC:2.3.2.15]	gi|590715692|ref|XP_007050267.1|//NAC domain protein, IPR003441 [Theobroma cacao];gi|359480022|ref|XP_002272734.2|//PREDICTED: NAC domain-containing protein 21/22 [Vitis vinifera]
134	TEA028487.1	-1.39748	0.0397863	Down	-1.59759	0.0431653	Down	-2.04125	0.00192847	Down	-2.80561	3.30417e-05	Down	NA	NA	NA	K12581//CCR4-NOT transcription complex subunit 7/8;K13126//polyadenylate-binding protein;K01054	gi|590720844|ref|XP_007051441.1|//Transcription factor [Theobroma cacao]
135	TEA013736.1	-2.03466	1.11191e-07	Down	-3.354	3.67006e-06	Down	-3.23744	6.69561e-09	Down	-3.67305	1.2354e-14	Down	NA	NA	NA	K07874//Ras-related protein Rab-1A;K02940//large subunit ribosomal protein L9e;K00801//farnesyl-diphosphate farnesyltransferase [EC:2.5.1.21];K01623//fructose-bisphosphate aldolase, class I [EC:4.1.2.13]	gi|302141834|emb|CBI19037.3|//unnamed protein product [Vitis vinifera];gi|976909616|gb|KVH96705.1|//Drug/metabolite transporter [Cynara cardunculus var. scolymus]
136	TEA027350.1	-1.00032	0.000106407	Down	-1.74451	1.85563e-11	Down	-1.7764	3.35795e-08	Down	-1.8178	2.67584e-08	Down	NA	NA	NA	NA	gi|720093123|ref|XP_010245961.1|//PREDICTED: CRIB domain-containing protein RIC4-like [Nelumbo nucifera]
137	TEA009942.1	-2.15758	6.79366e-13	Down	-3.5498	1.52453e-20	Down	-3.70868	2.96055e-35	Down	-3.24722	1.06488e-26	Down	NA	NA	NA	NA	gi|731389274|ref|XP_010649925.1|//PREDICTED: non-specific lipid-transfer protein-like protein At2g13820 isoform X2 [Vitis vinifera]
138	TEA025741.1	-1.948	0.000247858	Down	-1.26793	0.029953	Down	-1.52156	0.00334178	Down	-1.82231	0.000843516	Down	NA	NA	NA	NA	gi|225452771|ref|XP_002283234.1|//PREDICTED: uncharacterized protein LOC100242238 [Vitis vinifera];gi|731419518|ref|XP_010661048.1|//PREDICTED: uncharacterized protein LOC100242238 [Vitis vinifera]
139	TEA025846.1	-1.18546	0.000872007	Down	-1.43279	0.020992	Down	-1.14408	0.0235736	Down	-1.17581	0.00259613	Down	NA	NA	NA	K02984//small subunit ribosomal protein S3Ae;K13420//LRR receptor-like serine/threonine-protein kinase FLS2 [EC:2.7.11.1]	gi|743912510|ref|XP_011000139.1|//PREDICTED: uncharacterized protein At4g06744-like [Populus euphratica];gi|255555347|ref|XP_002518710.1|//serine-threonine protein kinase, plant-type, putative [Ricinus communis]
140	TEA015756.1	-3.15378	4.28502e-42	Down	-1.18507	0.0065859	Down	-2.68008	1.50518e-12	Down	-1.69932	2.54916e-08	Down	NA	NA	NA	K06758//L1 cell adhesion molecule like protein;K03283//heat shock 70kDa protein 1/8	gi|778708574|ref|XP_011656237.1|//PREDICTED: uncharacterized protein LOC105435688 [Cucumis sativus];gi|147828780|emb|CAN64093.1|//hypothetical protein VITISV_016055 [Vitis vinifera]
141	TEA023065.1	-1.38629	1.96125e-14	Down	-2.99948	5.7139e-20	Down	-2.45486	6.97509e-34	Down	-3.09899	1.2313e-62	Down	NA	GO:0016491//oxidoreductase activity	NA	K05282//gibberellin 20-oxidase [EC:1.14.11.12];K04124//gibberellin 3-beta-dioxygenase [EC:1.14.11.15];K04125//gibberellin 2-oxidase [EC:1.14.11.13]	gi|460392222|ref|XP_004241716.1|//PREDICTED: 2-oxoglutarate-dependent dioxygenase AOP2-like [Solanum lycopersicum]
142	TEA021915.1	-2.25498	1.97469e-08	Down	-4.01639	7.20516e-12	Down	-3.2149	8.40993e-09	Down	-3.7796	6.36366e-16	Down	GO:0043231//intracellular membrane-bounded organelle	GO:0016906//sterol 3-beta-glucosyltransferase activity	GO:0030259//lipid glycosylation;GO:0009813//flavonoid biosynthetic process;GO:0044238//primary metabolic process;GO:0052696//flavonoid glucuronidation	K05841//sterol 3beta-glucosyltransferase [EC:2.4.1.173]	gi|645264807|ref|XP_008237853.1|//PREDICTED: sterol 3-beta-glucosyltransferase UGT80B1 isoform X2 [Prunus mume];gi|661876236|emb|CDP19628.1|//unnamed protein product [Coffea canephora]
143	TEA008203.1	-1.22535	3.32207e-28	Down	-2.47132	5.49363e-15	Down	-2.17703	2.2814e-20	Down	-2.43381	4.21841e-26	Down	NA	GO:0016787//hydrolase activity	GO:0044238//primary metabolic process	K21026;K00679//phospholipid:diacylglycerol acyltransferase [EC:2.3.1.158];K10960//geranylgeranyl reductase [EC:1.3.1.83]	gi|694317658|ref|XP_009339180.1|//PREDICTED: GDSL esterase/lipase At1g74460-like [Pyrus x bretschneideri]
144	TEA008621.1	-1.02642	0.0130949	Down	-1.60432	2.87663e-05	Down	-1.11855	0.00725875	Down	-1.34968	0.000488083	Down	NA	NA	NA	K18327//RNA exonuclease 4 [EC:3.1.-.-]	gi|703147455|ref|XP_010109055.1|//hypothetical protein L484_007389 [Morus notabilis];gi|224066893|ref|XP_002302266.1|//hypothetical protein POPTR_0002s09090g [Populus trichocarpa]
145	TEA025747.1	-1.16044	4.1428e-05	Down	-1.60575	5.19758e-06	Down	-1.2695	2.34345e-05	Down	-1.8081	9.40113e-08	Down	GO:0031248//protein acetyltransferase complex	GO:0004596//peptide alpha-N-acetyltransferase activity;GO:0008080//N-acetyltransferase activity	GO:0006474//N-terminal protein amino acid acetylation	K20793;K18178//cytochrome c oxidase assembly factor 5;K01834//2,3-bisphosphoglycerate-dependent phosphoglycerate mutase [EC:5.4.2.11]	gi|297738568|emb|CBI27813.3|//unnamed protein product [Vitis vinifera]
146	TEA002906.1	-1.54027	0.0324627	Down	-2.25347	0.0010535	Down	-2.42379	0.00023528	Down	-2.29663	0.00162163	Down	NA	NA	NA	K06997//PLP dependent protein	gi|823169462|ref|XP_012484204.1|//PREDICTED: UPF0481 protein At3g47200-like isoform X1 [Gossypium raimondii];gi|590657073|ref|XP_007034456.1|//Uncharacterized protein TCM_020392 [Theobroma cacao]
147	TEA033298.1	-1.48345	5.73824e-12	Down	-2.49751	3.86234e-22	Down	-2.71846	7.33199e-17	Down	-2.31013	4.18793e-21	Down	GO:0016021//integral component of membrane	GO:0016491//oxidoreductase activity	GO:0055114//oxidation-reduction process	K13411//dual oxidase [EC:1.6.3.1 1.11.1.-];K13447//respiratory burst oxidase [EC:1.6.3.- 1.11.1.-]	gi|359486141|ref|XP_002266723.2|//PREDICTED: ferric reduction oxidase 7, chloroplastic-like isoform X1 [Vitis vinifera]
148	TEA020533.1	-1.06297	0.000764693	Down	-2.50845	2.44637e-17	Down	-2.00046	3.12686e-23	Down	-2.44568	1.10022e-10	Down	NA	NA	NA	K01674//carbonic anhydrase [EC:4.2.1.1]	gi|703118219|ref|XP_010101554.1|//hypothetical protein L484_015378 [Morus notabilis];gi|604334555|gb|EYU38639.1|//hypothetical protein MIMGU_mgv1a011347mg [Erythranthe guttata]
149	TEA024728.1	-1.32043	0.000143567	Down	-1.65936	0.000151571	Down	-1.17822	3.85009e-05	Down	-1.37941	5.44915e-07	Down	NA	NA	NA	NA	gi|565368325|ref|XP_006350797.1|//PREDICTED: uncharacterized protein LOC102604525 [Solanum tuberosum]
150	TEA010118.1	-2.66314	8.38225e-05	Down	-4.3142	2.52507e-07	Down	-3.72933	4.01777e-07	Down	-3.95194	9.39216e-07	Down	NA	GO:0004659//prenyltransferase activity	GO:0008152//metabolic process	K13789//geranylgeranyl diphosphate synthase, type II [EC:2.5.1.1 2.5.1.10 2.5.1.29]	gi|802634036|ref|XP_012077801.1|//PREDICTED: geranylgeranyl pyrophosphate synthase, chloroplastic-like [Jatropha curcas]
151	BGI_novel_G006081	-2.12624	0.00487385	Down	-1.66941	0.0449752	Down	-2.34888	0.00110078	Down	-2.07824	0.0036622	Down	NA	NA	NA	NA	NA
152	TEA017399.1	-1.24279	3.38059e-05	Down	-1.92613	2.65902e-12	Down	-1.58509	1.84836e-11	Down	-1.82647	6.13415e-13	Down	NA	GO:0016787//hydrolase activity;GO:0008725//DNA-3-methyladenine glycosylase activity	GO:0008152//metabolic process;GO:0006284//base-excision repair	K01246//DNA-3-methyladenine glycosylase I [EC:3.2.2.20]	gi|568861553|ref|XP_006484265.1|//PREDICTED: uncharacterized protein LOC102627575 isoform X1 [Citrus sinensis];gi|567890643|ref|XP_006437842.1|//hypothetical protein CICLE_v10032151mg [Citrus clementina]
153	TEA031326.1	-1.02444	1.84403e-19	Down	-2.61079	2.2222e-17	Down	-2.14365	5.21273e-48	Down	-2.49279	5.5025e-55	Down	NA	GO:0005506//iron ion binding;GO:0016491//oxidoreductase activity	GO:0008152//metabolic process	K15402//fatty acid omega-hydroxylase [EC:1.14.-.-]	gi|590689652|ref|XP_007043287.1|//Cytochrome P450, family 86, subfamily B, polypeptide 1 isoform 1 [Theobroma cacao]
154	TEA004945.1	-1.1069	1.58209e-05	Down	-1.93462	1.76335e-11	Down	-1.12342	4.28644e-05	Down	-2.03946	2.78527e-08	Down	NA	NA	NA	K08857//NIMA (never in mitosis gene a)-related kinase [EC:2.7.11.1]	gi|359478747|ref|XP_002282977.2|//PREDICTED: serine/threonine-protein kinase Nek6-like [Vitis vinifera];gi|731392898|ref|XP_002282977.3|//PREDICTED: serine/threonine-protein kinase Nek6 [Vitis vinifera]
155	TEA015948.1	-1.36949	0.000767004	Down	-1.82938	1.20906e-05	Down	-1.70741	2.79427e-05	Down	-1.63037	8.15519e-05	Down	NA	GO:0031406//carboxylic acid binding	NA	NA	gi|661896607|emb|CDO99796.1|//unnamed protein product [Coffea canephora]
156	BGI_novel_G003688	-3.79364	2.54841e-08	Down	-4.3987	1.76782e-07	Down	-4.14089	3.1306e-08	Down	-4.45506	1.00113e-07	Down	NA	GO:0016740//transferase activity;GO:0016491//oxidoreductase activity	GO:0008299//isoprenoid biosynthetic process	K13789//geranylgeranyl diphosphate synthase, type II [EC:2.5.1.1 2.5.1.10 2.5.1.29]	gi|566165665|ref|XP_002305196.2|//hypothetical protein POPTR_0004s08970g [Populus trichocarpa]
157	TEA009936.1	-1.08729	6.13564e-10	Down	-2.31568	1.48419e-10	Down	-1.91717	1.87259e-14	Down	-1.98014	4.89536e-18	Down	NA	NA	NA	NA	gi|351727671|ref|NP_001235889.1|//uncharacterized protein LOC100500289 precursor [Glycine max]
158	TEA005993.1	-1.2349	0.0151018	Down	-1.77373	0.000289023	Down	-1.68161	0.00495558	Down	-1.95455	0.000256109	Down	NA	NA	NA	K13420//LRR receptor-like serine/threonine-protein kinase FLS2 [EC:2.7.11.1]	gi|747057225|ref|XP_011074906.1|//PREDICTED: probable LRR receptor-like serine/threonine-protein kinase At3g47570 isoform X1 [Sesamum indicum];gi|723675188|ref|XP_010316828.1|//PREDICTED: probable LRR receptor-like serine/threonine-protein kinase At3g47570 [Solanum lycopersicum]
159	TEA029864.1	-1.42092	1.14468e-05	Down	-3.19261	1.77251e-17	Down	-2.75053	2.53018e-09	Down	-2.44667	8.61489e-08	Down	NA	NA	NA	K21026;K01188//beta-glucosidase [EC:3.2.1.21];K00679//phospholipid:diacylglycerol acyltransferase [EC:2.3.1.158];K10396//kinesin family member 5;K10960//geranylgeranyl reductase [EC:1.3.1.83]	gi|697128666|ref|XP_009618391.1|//PREDICTED: GDSL esterase/lipase At5g45960-like isoform X1 [Nicotiana tomentosiformis];gi|747096895|ref|XP_011096385.1|//PREDICTED: GDSL esterase/lipase At5g45960-like [Sesamum indicum]
160	BGI_novel_G009025	-1.34806	0.00199417	Down	-2.23426	5.40875e-05	Down	-2.0794	4.28306e-05	Down	-2.60284	7.80483e-09	Down	NA	NA	NA	NA	gi|719964508|ref|XP_010252982.1|//PREDICTED: uncharacterized protein LOC104594383 [Nelumbo nucifera]
161	TEA012047.1	-1.64551	0.000230408	Down	-3.52682	1.11014e-08	Down	-4.50803	5.52643e-20	Down	-4.62267	1.3563e-14	Down	GO:0044464//cell part	GO:0032559//adenyl ribonucleotide binding;GO:0017111//nucleoside-triphosphatase activity	GO:0009207//purine ribonucleoside triphosphate catabolic process	K05681//ATP-binding cassette, subfamily G (WHITE), member 2	gi|698572153|ref|XP_009775073.1|//PREDICTED: pleiotropic drug resistance protein 1-like [Nicotiana sylvestris];gi|862574797|dbj|BAR94047.1|//PDR-type ACB transporter [Nicotiana benthamiana]
162	BGI_novel_G009719	-2.00311	2.40696e-10	Down	-3.20377	6.26761e-19	Down	-2.61918	4.71777e-10	Down	-3.0286	2.4235e-18	Down	NA	GO:0003677//DNA binding	NA	K01184//polygalacturonase [EC:3.2.1.15]	gi|590720219|ref|XP_007051272.1|//RAD-like 6 [Theobroma cacao]
163	TEA018738.1	-1.35125	4.68679e-20	Down	-2.29274	7.70373e-11	Down	-2.04137	1.85905e-26	Down	-2.07216	8.55839e-12	Down	NA	NA	NA	K11855//ubiquitin carboxyl-terminal hydrolase 36/42 [EC:3.4.19.12];K11000//callose synthase [EC:2.4.1.-]	gi|590690748|ref|XP_007043593.1|//CASP-like protein POPTRDRAFT_270504 [Theobroma cacao]
164	TEA024912.1	-1.32003	2.49636e-09	Down	-1.72285	2.49875e-07	Down	-1.89584	7.04773e-11	Down	-1.7039	1.43624e-08	Down	GO:0016021//integral component of membrane	NA	NA	K17964//leucine-rich PPR motif-containing protein, mitochondrial	gi|645233346|ref|XP_008223301.1|//PREDICTED: uncharacterized protein LOC103323116 [Prunus mume];gi|225431884|ref|XP_002276038.1|//PREDICTED: uncharacterized protein LOC100241383 [Vitis vinifera];gi|590661683|ref|XP_007035741.1|//Pentatricopeptide (PPR) domain protein 40, putative [Theobroma cacao]
165	BGI_novel_G005329	-1.3434	2.32447e-08	Down	-2.37908	7.68204e-07	Down	-2.48353	3.33086e-14	Down	-3.01139	1.23404e-25	Down	NA	NA	NA	NA	gi|565379554|ref|XP_006356186.1|//PREDICTED: 2-oxoglutarate-dependent dioxygenase AOP2-like [Solanum tuberosum]
166	BGI_novel_G012028	-2.10011	3.91105e-57	Down	-1.41091	7.79646e-09	Down	-1.45388	0.000161331	Down	-1.41656	7.04324e-07	Down	NA	NA	NA	NA	gi|720068218|ref|XP_010277036.1|//PREDICTED: heavy metal-associated isoprenylated plant protein 26-like isoform X2 [Nelumbo nucifera]
167	TEA023640.1	-1.37667	0.000666394	Down	-1.53137	0.000144004	Down	-1.85422	1.62849e-05	Down	-2.22102	1.06367e-08	Down	NA	NA	NA	K03676//glutaredoxin 3	gi|225429512|ref|XP_002278652.1|//PREDICTED: glutaredoxin-C6 [Vitis vinifera]
168	TEA028465.1	-1.01854	0.0317435	Down	-1.12145	0.0124065	Down	-1.68873	2.03874e-06	Down	-1.43815	4.38795e-05	Down	NA	NA	NA	K20628;K14771//U3 small nucleolar RNA-associated protein 19	gi|590579499|ref|XP_007013803.1|//Plant natriuretic peptide A [Theobroma cacao]
169	TEA012099.1	-1.13306	8.2405e-19	Down	-1.83007	5.97018e-13	Down	-1.72793	4.25512e-28	Down	-1.64252	2.07145e-30	Down	NA	GO:0016747//transferase activity, transferring acyl groups other than amino-acyl groups	NA	K15400//omega-hydroxypalmitate O-feruloyl transferase [EC:2.3.1.188]	gi|359491108|ref|XP_003634222.1|//PREDICTED: omega-hydroxypalmitate O-feruloyl transferase [Vitis vinifera]
170	TEA012763.1	-1.3959	0.00148667	Down	-2.86758	1.55677e-08	Down	-2.89994	2.12433e-16	Down	-2.82816	6.06986e-05	Down	GO:0009536//plastid	GO:0046872//metal ion binding;GO:0016717//oxidoreductase activity, acting on paired donors, with oxidation of a pair of donors resulting in the reduction of molecular oxygen to two molecules of water	GO:0006631//fatty acid metabolic process	K03921//acyl-[acyl-carrier-protein] desaturase [EC:1.14.19.2]	gi|720082819|ref|XP_010242709.1|//PREDICTED: acyl-[acyl-carrier-protein] desaturase, chloroplastic [Nelumbo nucifera]
171	TEA018160.1	-2.11923	0.00513667	Down	-2.31719	0.00430912	Down	-2.42958	0.00441879	Down	-2.07405	0.0232348	Down	NA	NA	NA	NA	gi|590702139|ref|XP_007046554.1|//Uncharacterized protein TCM_000101 [Theobroma cacao]
172	TEA027865.1	-1.20976	2.28711e-09	Down	-2.39974	1.39502e-09	Down	-2.18786	8.74895e-21	Down	-2.287	4.10766e-07	Down	GO:0043231//intracellular membrane-bounded organelle	GO:0080019//fatty-acyl-CoA reductase (alcohol-forming) activity;GO:0003824//catalytic activity	GO:0008152//metabolic process;GO:0035336//long-chain fatty-acyl-CoA metabolic process;GO:0055114//oxidation-reduction process;GO:0010345//suberin biosynthetic process	K13356//alcohol-forming fatty acyl-CoA reductase [EC:1.2.1.84]	gi|223536866|gb|EEF38504.1|//oxidoreductase, putative [Ricinus communis];gi|225436687|ref|XP_002263127.1|//PREDICTED: fatty acyl-CoA reductase 3 isoform 1 [Vitis vinifera];gi|359479527|ref|XP_003632284.1|//PREDICTED: fatty acyl-CoA reductase 3 isoform 2 [Vitis vinifera]
173	TEA017870.1	-1.20447	0.00811641	Down	-1.43538	0.0267869	Down	-1.47999	0.00018839	Down	-1.81079	8.66214e-06	Down	NA	NA	NA	NA	gi|823259491|ref|XP_012462453.1|//PREDICTED: xylogen-like protein 11 [Gossypium raimondii]
174	TEA013122.1	-1.21444	9.51298e-33	Down	-1.90997	7.28038e-13	Down	-1.75851	1.66258e-23	Down	-1.79768	1.8957e-32	Down	NA	GO:0016747//transferase activity, transferring acyl groups other than amino-acyl groups	NA	K15400//omega-hydroxypalmitate O-feruloyl transferase [EC:2.3.1.188]	gi|661898711|emb|CDO98678.1|//unnamed protein product [Coffea canephora];gi|359491108|ref|XP_003634222.1|//PREDICTED: omega-hydroxypalmitate O-feruloyl transferase [Vitis vinifera]
175	BGI_novel_G010910	-1.19536	5.51445e-05	Down	-2.39404	3.75461e-09	Down	-1.80267	9.92729e-14	Down	-1.84874	0.0023141	Down	NA	NA	NA	K02184//formin 2	gi|565395533|ref|XP_006363393.1|//PREDICTED: extensin-2-like [Solanum tuberosum]
176	TEA025178.1	-1.44531	0.0011488	Down	-1.85387	0.0008032	Down	-1.32048	0.00882513	Down	-1.673	5.8502e-05	Down	NA	NA	NA	K03362//F-box and WD-40 domain protein 1/11;K14963//COMPASS component SWD3;K16794//platelet-activating factor acetylhydrolase IB subunit alpha	gi|225457146|ref|XP_002280390.1|//PREDICTED: E3 ubiquitin-protein ligase TRAF7 [Vitis vinifera]
177	TEA002413.1	-1.21142	6.78949e-06	Down	-1.37974	1.7811e-08	Down	-1.72728	2.52821e-07	Down	-1.45364	2.25595e-07	Down	NA	NA	NA	K04733//interleukin-1 receptor-associated kinase 4 [EC:2.7.11.1]	gi|970014012|ref|XP_015067987.1|//PREDICTED: G-type lectin S-receptor-like serine/threonine-protein kinase At1g61370 isoform X2 [Solanum pennellii];gi|723679374|ref|XP_010317517.1|//PREDICTED: uncharacterized protein LOC101252749 [Solanum lycopersicum]
178	TEA016468.1	-1.34475	2.55229e-09	Down	-2.75559	2.29023e-16	Down	-2.38706	1.44052e-10	Down	-2.82347	4.73416e-28	Down	NA	GO:0016491//oxidoreductase activity	NA	K04125//gibberellin 2-oxidase [EC:1.14.11.13];K01951//GMP synthase (glutamine-hydrolysing) [EC:6.3.5.2]	gi|698508826|ref|XP_009799663.1|//PREDICTED: probable 2-oxoglutarate-dependent dioxygenase AOP1 [Nicotiana sylvestris]
179	TEA016207.1	-1.05435	0.000318358	Down	-1.60535	3.39141e-05	Down	-1.05404	0.00216221	Down	-1.3098	0.00071232	Down	NA	NA	NA	K04427//mitogen-activated protein kinase kinase kinase 7 [EC:2.7.11.25];K16573//gamma-tubulin complex component 6	gi|731398825|ref|XP_002264195.2|//PREDICTED: protein trichome birefringence-like 34 [Vitis vinifera]
180	TEA002918.1	-2.03918	0.00590594	Down	-2.5615	0.00407447	Down	-2.44409	0.00449514	Down	-2.81745	0.00190091	Down	NA	NA	NA	K09338//homeobox-leucine zipper protein	gi|698510704|ref|XP_009800499.1|//PREDICTED: homeobox-leucine zipper protein ATHB-52-like [Nicotiana sylvestris]
181	TEA025986.1	-1.16929	9.62036e-09	Down	-2.9864	2.01822e-59	Down	-1.65826	4.04608e-12	Down	-2.89315	1.13357e-66	Down	NA	NA	NA	K13081//leucoanthocyanidin reductase [EC:1.17.1.3]	gi|763757843|gb|KJB25174.1|//hypothetical protein B456_004G179900 [Gossypium raimondii];gi|703152475|ref|XP_010110425.1|//hypothetical protein L484_022831 [Morus notabilis]
182	TEA001113.1	-1.1088	3.72338e-05	Down	-1.07989	0.0481953	Down	-1.55743	1.7224e-06	Down	-1.51916	1.39058e-08	Down	NA	GO:0000166//nucleotide binding;GO:0010181//FMN binding;GO:0003824//catalytic activity;GO:0016491//oxidoreductase activity	GO:0045892//negative regulation of transcription, DNA-templated;GO:0055114//oxidation-reduction process	K03809//NAD(P)H dehydrogenase (quinone) [EC:1.6.5.2]	gi|255587934|ref|XP_002534445.1|//PREDICTED: NAD(P)H dehydrogenase (quinone) FQR1 [Ricinus communis]
183	TEA013150.1	-1.77495	0.000609254	Down	-2.22075	1.49284e-07	Down	-2.06727	8.45239e-07	Down	-2.15298	1.92778e-06	Down	GO:0009506//plasmodesma;GO:0005886//plasma membrane	GO:0004674//protein serine/threonine kinase activity;GO:0000166//nucleotide binding	GO:0006952//defense response;GO:0006468//protein phosphorylation	K04733//interleukin-1 receptor-associated kinase 4 [EC:2.7.11.1];K04730//interleukin-1 receptor-associated kinase 1 [EC:2.7.11.1]	gi|731432459|ref|XP_010644282.1|//PREDICTED: G-type lectin S-receptor-like serine/threonine-protein kinase At4g27290 [Vitis vinifera];gi|302143131|emb|CBI20426.3|//unnamed protein product [Vitis vinifera]
184	TEA010597.1	-1.29361	0.00261714	Down	-1.2349	0.0052932	Down	-1.11203	0.0145091	Down	-1.72848	0.000627141	Down	NA	NA	NA	K13457//disease resistance protein RPM1	gi|694435730|ref|XP_009345009.1|//PREDICTED: disease resistance protein RPM1-like isoform X1 [Pyrus x bretschneideri];gi|657969494|ref|XP_008376467.1|//PREDICTED: disease resistance protein RPM1-like [Malus domestica]
185	TEA022843.1	-1.29822	7.4185e-08	Down	-1.53706	0.000994954	Down	-2.17141	3.10811e-21	Down	-1.46871	0.00102803	Down	GO:0016021//integral component of membrane	NA	NA	K07297//adiponectin receptor	gi|697105759|ref|XP_009606704.1|//PREDICTED: heptahelical transmembrane protein 1-like [Nicotiana tomentosiformis];gi|743816567|ref|XP_011020205.1|//PREDICTED: heptahelical transmembrane protein 1-like [Populus euphratica]
186	BGI_novel_G013925	-1.02767	0.0191878	Down	-2.19937	0.000107832	Down	-2.03656	7.90256e-09	Down	-2.01638	0.000163551	Down	NA	NA	NA	NA	NA
187	TEA024945.1	-1.01071	6.50572e-09	Down	-2.12484	6.66646e-30	Down	-1.97305	1.92757e-22	Down	-1.79994	6.82438e-16	Down	NA	GO:0016765//transferase activity, transferring alkyl or aryl (other than methyl) groups;GO:0016846//carbon-sulfur lyase activity;GO:0016740//transferase activity	GO:0009755//hormone-mediated signaling pathway	K00799//glutathione S-transferase [EC:2.5.1.18]	gi|702377030|ref|XP_010062724.1|//PREDICTED: probable glutathione S-transferase [Eucalyptus grandis];gi|225462624|ref|XP_002264437.1|//PREDICTED: probable glutathione S-transferase [Vitis vinifera]
188	TEA014821.1	-1.13838	2.74164e-05	Down	-2.34303	1.48648e-09	Down	-1.95627	2.98403e-10	Down	-2.04576	2.82129e-11	Down	NA	GO:0016209//antioxidant activity;GO:0005506//iron ion binding;GO:0003824//catalytic activity	GO:0008152//metabolic process;GO:0006950//response to stress	K00430//peroxidase [EC:1.11.1.7]	gi|719988591|ref|XP_010252386.1|//PREDICTED: peroxidase 72-like [Nelumbo nucifera]
189	TEA027797.1	-1.22149	1.03424e-14	Down	-1.8219	2.5333e-08	Down	-1.57882	1.10109e-16	Down	-1.9112	4.72706e-07	Down	NA	NA	NA	K13457//disease resistance protein RPM1	gi|694398767|ref|XP_009374540.1|//PREDICTED: disease resistance protein RPM1-like isoform X1 [Pyrus x bretschneideri]
190	TEA002954.1	-1.20419	3.98082e-19	Down	-1.31451	1.44594e-05	Down	-1.34898	4.89036e-07	Down	-1.12973	0.000485641	Down	NA	GO:0048037//cofactor binding	GO:0008152//metabolic process	K09753//cinnamoyl-CoA reductase [EC:1.2.1.44]	gi|590579976|ref|XP_007013938.1|//NAD(P)-binding Rossmann-fold superfamily protein [Theobroma cacao]
191	TEA021093.1	-1.27256	0.00967911	Down	-2.61029	7.05979e-05	Down	-2.82105	5.77738e-06	Down	-2.43881	0.000305768	Down	NA	NA	NA	K14499//BRI1 kinase inhibitor 1	gi|731423867|ref|XP_002275506.2|//PREDICTED: probable membrane-associated kinase regulator 2 [Vitis vinifera]
192	TEA018158.1	-1.96893	0.012591	Down	-2.96476	0.000173578	Down	-2.51975	0.000758385	Down	-2.50365	0.00315436	Down	NA	NA	NA	NA	gi|661894822|emb|CDP01821.1|//unnamed protein product [Coffea canephora]
193	BGI_novel_G013834	-1.34927	5.09764e-05	Down	-1.72268	1.80378e-06	Down	-1.63145	1.08475e-05	Down	-1.79193	9.89114e-09	Down	NA	GO:0016301//kinase activity	NA	K13428//LRR receptor-like serine/threonine-protein kinase EFR [EC:2.7.11.1]	gi|566205833|ref|XP_002322110.2|//hypothetical protein POPTR_0015s04680g [Populus trichocarpa]
194	BGI_novel_G014526	-1.03868	0.0445866	Down	-2.66804	3.17165e-05	Down	-2.50157	2.08171e-06	Down	-2.42941	1.73943e-07	Down	NA	NA	NA	K14611//solute carrier family 23 (nucleobase transporter), member 1/2	gi|697120314|ref|XP_009614128.1|//PREDICTED: nucleobase-ascorbate transporter 4-like isoform X1 [Nicotiana tomentosiformis]
195	TEA015433.1	-1.02951	6.58278e-07	Down	-2.59504	5.13394e-21	Down	-1.96215	2.20659e-14	Down	-2.25415	5.39085e-13	Down	NA	NA	NA	K09422//myb proto-oncogene protein, plant	gi|720015306|ref|XP_010260795.1|//PREDICTED: myb-related protein Pp2-like [Nelumbo nucifera]
196	TEA013024.1	-1.64285	0.0011288	Down	-2.65361	4.40529e-08	Down	-1.07433	0.0373737	Down	-2.53086	1.70623e-06	Down	GO:0030312//external encapsulating structure;GO:0005576//extracellular region	GO:0016758//transferase activity, transferring hexosyl groups;GO:0016798//hydrolase activity, acting on glycosyl bonds	GO:0044042//glucan metabolic process	K08235//xyloglucan:xyloglucosyl transferase [EC:2.4.1.207]	gi|187372976|gb|ACD03222.1|//xyloglucan endotransglucosylase/hydrolase 12 [Actinidia eriantha]
197	TEA001022.1	-1.47795	2.23143e-08	Down	-2.28867	2.10971e-10	Down	-2.30848	6.65532e-19	Down	-2.19204	1.76104e-18	Down	NA	NA	NA	K09422//myb proto-oncogene protein, plant	gi|731380766|ref|XP_002277571.2|//PREDICTED: transcription factor MYB39 [Vitis vinifera]
198	TEA019995.1	-1.59931	3.66418e-05	Down	-1.80752	4.19626e-05	Down	-1.97198	4.73558e-06	Down	-1.69579	0.000211075	Down	NA	NA	NA	NA	gi|255546559|ref|XP_002514339.1|//PREDICTED: uncharacterized protein LOC8284830 [Ricinus communis]
199	TEA008062.1	-1.40258	1.42017e-05	Down	-1.55901	0.0105664	Down	-1.2634	5.66494e-05	Down	-1.31401	0.0012074	Down	NA	NA	NA	NA	gi|590663465|ref|XP_007036226.1|//Uncharacterized protein TCM_012072 [Theobroma cacao]
200	TEA000179.1	-1.0281	0.0201607	Down	-3.01936	3.45865e-09	Down	-1.18408	0.00414044	Down	-2.46493	0.000757786	Down	NA	NA	NA	K13065//shikimate O-hydroxycinnamoyltransferase [EC:2.3.1.133]	gi|661886104|emb|CDP10330.1|//unnamed protein product [Coffea canephora]
201	TEA027116.1	-1.32008	1.72905e-05	Down	-2.30106	2.0747e-08	Down	-1.67239	0.000203504	Down	-1.67709	1.84924e-08	Down	GO:0016020//membrane	NA	NA	NA	gi|566197926|ref|XP_006376937.1|//hypothetical protein POPTR_0012s11280g [Populus trichocarpa];gi|802770138|ref|XP_012090551.1|//PREDICTED: uncharacterized protein LOC105648695 [Jatropha curcas]
202	TEA022378.1	-1.40169	0.0164962	Down	-1.96055	0.000228978	Down	-1.54782	0.00397882	Down	-1.66614	0.00133355	Down	GO:0009506//plasmodesma;GO:0005886//plasma membrane	GO:0004674//protein serine/threonine kinase activity;GO:0000166//nucleotide binding	GO:0006952//defense response;GO:0006468//protein phosphorylation	K04733//interleukin-1 receptor-associated kinase 4 [EC:2.7.11.1];K05349//beta-glucosidase [EC:3.2.1.21]	gi|697114987|ref|XP_009611415.1|//PREDICTED: G-type lectin S-receptor-like serine/threonine-protein kinase At4g27290 isoform X2 [Nicotiana tomentosiformis];gi|698585375|ref|XP_009778629.1|//PREDICTED: uncharacterized protein LOC104227947 [Nicotiana sylvestris];gi|566154232|ref|XP_006370371.1|//S-locus protein kinase [Populus trichocarpa];gi|698572582|ref|XP_009775183.1|//PREDICTED: G-type lectin …
203	TEA001111.1	-1.15176	0.0148345	Down	-1.54358	0.0010871	Down	-1.09742	0.00811806	Down	-1.14318	0.00107412	Down	NA	GO:0008233//peptidase activity	GO:0010876//lipid localization;GO:0006508//proteolysis	NA	gi|976926003|gb|KVI09882.1|//Bifunctional inhibitor/plant lipid transfer protein/seed storage helical domain-containing protein [Cynara cardunculus var. scolymus];gi|694320426|ref|XP_009351247.1|//PREDICTED: non-specific lipid-transfer protein 1-like [Pyrus x bretschneideri]
204	TEA002025.1	-1.61345	3.51472e-06	Down	-1.32773	0.000149124	Down	-1.1302	0.000721302	Down	-1.33588	0.000220744	Down	GO:0005737//cytoplasm	GO:0046914//transition metal ion binding	GO:0030001//metal ion transport;GO:0046916//cellular transition metal ion homeostasis	NA	gi|568861922|ref|XP_006484448.1|//PREDICTED: uncharacterized protein LOC102606972 isoform X2 [Citrus sinensis];gi|255576465|ref|XP_002529124.1|//conserved hypothetical protein [Ricinus communis];gi|590700881|ref|XP_007046263.1|//Copper transport protein family, putative [Theobroma cacao]
205	TEA009467.1	-1.0097	1.26133e-09	Down	-1.50953	1.70791e-07	Down	-1.7256	1.66668e-14	Down	-1.56628	1.84873e-19	Down	NA	NA	NA	K14457//2-acylglycerol O-acyltransferase 2 [EC:2.3.1.22]	gi|296088495|emb|CBI37486.3|//unnamed protein product [Vitis vinifera]
206	BGI_novel_G012348	-1.27271	0.000116428	Down	-1.62393	2.18671e-06	Down	-1.09743	0.000179397	Down	-1.48439	6.72497e-07	Down	NA	NA	NA	NA	gi|645274555|ref|XP_008242394.1|//PREDICTED: UPF0481 protein At3g47200-like [Prunus mume]
207	TEA013771.1	-1.10536	0.00169193	Down	-2.1841	4.00572e-06	Down	-2.15374	2.0302e-09	Down	-2.25427	4.50615e-10	Down	NA	GO:0003677//DNA binding	NA	K10268//F-box and leucine-rich repeat protein 2/20;K08819//cyclin-dependent kinase 12/13 [EC:2.7.11.22 2.7.11.23];K13424//WRKY transcription factor 33	gi|590721727|ref|XP_007051697.1|//WRKY DNA-binding protein 56 [Theobroma cacao];gi|566158398|ref|XP_002301377.2|//hypothetical protein POPTR_0002s16640g [Populus trichocarpa]
208	TEA022581.1	-1.21745	8.22686e-12	Down	-1.96836	5.13394e-21	Down	-1.23897	3.04136e-09	Down	-1.8092	1.82154e-10	Down	NA	NA	NA	NA	gi|697184692|ref|XP_009601363.1|//PREDICTED: monoacylglycerol lipase ABHD6-like [Nicotiana tomentosiformis];gi|698471420|ref|XP_009784036.1|//PREDICTED: epoxide hydrolase 4-like [Nicotiana sylvestris]
209	TEA028939.1	-1.18426	0.00531402	Down	-2.16112	1.06977e-07	Down	-1.35197	0.0323096	Down	-1.02476	0.00964672	Down	NA	NA	NA	NA	gi|643737833|gb|KDP43858.1|//hypothetical protein JCGZ_20868 [Jatropha curcas]
210	BGI_novel_G014930	-2.59521	0.000428428	Down	-2.72531	0.000464115	Down	-2.90201	2.20594e-05	Down	-3.01676	7.51483e-05	Down	NA	NA	NA	NA	gi|407731641|gb|AFU25704.1|//gag-pol precursor [Castanea mollissima]
211	TEA005469.1	-1.00836	1.18798e-05	Down	-1.99676	4.87271e-11	Down	-1.45132	5.2412e-05	Down	-1.82396	2.08127e-13	Down	GO:0044464//cell part	GO:0016747//transferase activity, transferring acyl groups other than amino-acyl groups	GO:0006631//fatty acid metabolic process	K15397//3-ketoacyl-CoA synthase [EC:2.3.1.199]	gi|225432862|ref|XP_002283935.1|//PREDICTED: 3-ketoacyl-CoA synthase 11 [Vitis vinifera]
212	TEA012989.1	-1.30646	6.50811e-09	Down	-1.61287	0.00111878	Down	-2.09281	2.16259e-12	Down	-2.04918	3.20112e-16	Down	NA	GO:0016747//transferase activity, transferring acyl groups other than amino-acyl groups;GO:0004312//fatty acid synthase activity	GO:0006631//fatty acid metabolic process;GO:0006633//fatty acid biosynthetic process	K09458//3-oxoacyl-[acyl-carrier-protein] synthase II [EC:2.3.1.179]	gi|661884265|emb|CDP12182.1|//unnamed protein product [Coffea canephora];gi|590679413|ref|XP_007040574.1|//3-ketoacyl-acyl carrier protein synthase I [Theobroma cacao];gi|672119833|ref|XP_008783167.1|//PREDICTED: 3-oxoacyl-[acyl-carrier-protein] synthase I, chloroplastic-like [Phoenix dactylifera]
213	BGI_novel_G016116	-1.45807	0.00751279	Down	-1.71125	0.0163812	Down	-1.24203	0.0265543	Down	-2.29687	0.000757014	Down	GO:0016021//integral component of membrane	GO:0016705//oxidoreductase activity, acting on paired donors, with incorporation or reduction of molecular oxygen;GO:0020037//heme binding;GO:0005506//iron ion binding;GO:0004497//monooxygenase activity	GO:0055114//oxidation-reduction process	K09843//(+)-abscisic acid 8'-hydroxylase [EC:1.14.13.93];K07437//cytochrome P450, family 26, subfamily A	gi|359493045|ref|XP_003634499.1|//PREDICTED: abscisic acid 8'-hydroxylase 3-like [Vitis vinifera]
214	TEA032708.1	-1.929	4.54847e-07	Down	-1.19605	0.00641816	Down	-2.12515	2.63972e-06	Down	-1.25485	0.0238763	Down	NA	GO:0008757//S-adenosylmethionine-dependent methyltransferase activity;GO:0030795//jasmonate O-methyltransferase activity	GO:0006730//one-carbon metabolic process;GO:0032259//methylation	K08241//jasmonate O-methyltransferase [EC:2.1.1.141]	gi|440550959|gb|AGC11863.1|//salicylic acid carboxyl methyltransferase [Camellia japonica]
215	TEA002960.1	-1.1617	3.05168e-05	Down	-1.63129	0.000241098	Down	-1.23285	1.23357e-05	Down	-1.09673	0.0367187	Down	NA	NA	NA	K01870//isoleucyl-tRNA synthetase [EC:6.1.1.5];K19027//zinc finger FYVE domain-containing protein 26;K14440//SWI/SNF-related matrix-associated actin-dependent regulator of chromatin subfamily A-like protein 1 [EC:3.6.4.12]	gi|697185915|ref|XP_009601995.1|//PREDICTED: dirigent protein 21-like [Nicotiana tomentosiformis]
216	TEA005738.1	-1.04986	7.56709e-07	Down	-1.9766	1.33e-07	Down	-2.14665	6.59991e-13	Down	-2.15636	4.93002e-09	Down	NA	GO:0004553//hydrolase activity, hydrolyzing O-glycosyl compounds	GO:0044238//primary metabolic process	K01179//endoglucanase [EC:3.2.1.4]	gi|802658558|ref|XP_012080633.1|//PREDICTED: endoglucanase 11-like [Jatropha curcas]
217	TEA033380.1	-1.44259	4.99765e-08	Down	-2.3587	3.34155e-11	Down	-1.72052	8.64117e-09	Down	-1.61372	6.42707e-08	Down	GO:0016021//integral component of membrane	NA	NA	NA	gi|698481806|ref|XP_009787861.1|//PREDICTED: uncharacterized protein LOC104235748 [Nicotiana sylvestris]
218	TEA032937.1	-4.53465	3.46096e-15	Down	-4.91859	5.97747e-11	Down	-5.32377	1.20561e-15	Down	-5.14876	3.56388e-13	Down	NA	GO:0003824//catalytic activity	GO:0008152//metabolic process	K13070//momilactone-A synthase [EC:1.1.1.295];K09841//xanthoxin dehydrogenase [EC:1.1.1.288]	gi|802611242|ref|XP_012074380.1|//PREDICTED: secoisolariciresinol dehydrogenase-like [Jatropha curcas]
219	TEA006066.1	-1.13336	8.66739e-13	Down	-1.43764	2.06377e-11	Down	-1.51073	1.31803e-12	Down	-1.88624	8.24677e-15	Down	NA	GO:0032559//adenyl ribonucleotide binding;GO:0004672//protein kinase activity	GO:0006464//cellular protein modification process;GO:0023052//signaling	K07198//5'-AMP-activated protein kinase, catalytic alpha subunit [EC:2.7.11.11]	gi|297740758|emb|CBI30940.3|//unnamed protein product [Vitis vinifera];gi|694363251|ref|XP_009360931.1|//PREDICTED: CBL-interacting serine/threonine-protein kinase 23 isoform X1 [Pyrus x bretschneideri]
220	TEA001605.1	-1.2395	0.0018282	Down	-1.9649	1.25784e-06	Down	-2.04097	2.0399e-05	Down	-1.7034	0.000444861	Down	NA	NA	NA	K11273//chromosome transmission fidelity protein 1 [EC:3.6.4.13]	gi|731402435|ref|XP_010654662.1|//PREDICTED: uncharacterized protein LOC104880239 [Vitis vinifera]
221	TEA032793.1	-1.27878	1.32065e-18	Down	-1.08478	0.00182811	Down	-1.36727	1.11316e-10	Down	-1.1262	0.00144942	Down	NA	NA	NA	K09753//cinnamoyl-CoA reductase [EC:1.2.1.44]	gi|723434762|gb|AIX92145.1|//cinnamoyl-CoA reductase 1 [Betula platyphylla]
222	TEA020432.1	-1.10395	5.26642e-16	Down	-1.83761	1.47573e-06	Down	-1.25367	1.66964e-05	Down	-1.47155	5.96404e-06	Down	NA	GO:0050662//coenzyme binding;GO:0046993//oxidoreductase activity, acting on X-H and Y-H to form an X-Y bond, with oxygen as acceptor	GO:0008152//metabolic process	NA	gi|661883756|emb|CDP12589.1|//unnamed protein product [Coffea canephora]
223	TEA003935.1	-1.09438	1.95814e-14	Down	-2.12742	1.58536e-13	Down	-1.64817	6.88408e-22	Down	-1.70765	2.59081e-09	Down	GO:0032991//macromolecular complex;GO:0005874//microtubule;GO:0015630//microtubule cytoskeleton;GO:0005737//cytoplasm	GO:0032561//guanyl ribonucleotide binding;GO:0017111//nucleoside-triphosphatase activity;GO:0005525//GTP binding;GO:0005200//structural constituent of cytoskeleton;GO:0003924//GTPase activity	GO:0007017//microtubule-based process;GO:0009207//purine ribonucleoside triphosphate catabolic process;GO:0043623//cellular protein complex assembly	K07374//tubulin alpha	gi|470103758|ref|XP_004288297.1|//PREDICTED: tubulin alpha-3 chain [Fragaria vesca subsp. vesca];gi|255537890|ref|XP_002510010.1|//tubulin alpha chain, putative [Ricinus communis]
224	TEA026031.1	-1.17487	1.52834e-05	Down	-1.50102	9.13897e-06	Down	-1.10403	0.00276473	Down	-1.3373	0.0002314	Down	NA	NA	NA	NA	gi|590672411|ref|XP_007038604.1|//Phloem protein 2-A13 [Theobroma cacao]
225	TEA002442.1	-1.70656	0.00243397	Down	-1.77212	0.00133615	Down	-1.54335	0.00387701	Down	-2.51631	1.81188e-05	Down	NA	NA	NA	NA	gi|255587017|ref|XP_002534100.1|//PREDICTED: uncharacterized protein LOC8278149 [Ricinus communis]
226	TEA029725.1	-2.70839	0.0004134	Down	-3.60519	7.93875e-05	Down	-3.30171	5.25114e-05	Down	-3.63985	6.03594e-05	Down	NA	GO:0016740//transferase activity	GO:0008152//metabolic process	K02291//phytoene synthase [EC:2.5.1.32]	gi|731393162|ref|XP_010651360.1|//PREDICTED: phytoene synthase 2, chloroplastic-like isoform X1 [Vitis vinifera]
227	TEA007764.1	-1.45238	8.3468e-08	Down	-3.59832	4.56343e-25	Down	-2.25322	7.67192e-14	Down	-4.04428	4.18793e-21	Down	NA	NA	NA	K14407//cleavage stimulation factor subunit 2	gi|661881014|emb|CDP15399.1|//unnamed protein product [Coffea canephora]
228	TEA001506.1	-1.85038	7.70949e-26	Down	-2.39291	2.25338e-22	Down	-2.30216	6.33532e-33	Down	-2.11293	7.48933e-19	Down	NA	GO:0031406//carboxylic acid binding	NA	NA	gi|645272423|ref|XP_008241389.1|//PREDICTED: uncharacterized protein LOC103339815 [Prunus mume]
229	TEA013417.1	-1.176	7.45075e-23	Down	-1.16536	1.76862e-10	Down	-1.43209	2.48321e-08	Down	-1.10602	8.88863e-05	Down	NA	NA	NA	K03283//heat shock 70kDa protein 1/8;K17609//nucleoredoxin [EC:1.8.1.8];K16219//protein N-terminal methyltransferase [EC:2.1.1.244];K20393	gi|698538501|ref|XP_009765161.1|//PREDICTED: uncharacterized protein LOC104216739 [Nicotiana sylvestris]
230	TEA002005.1	-1.8948	8.95759e-08	Down	-1.60797	2.21676e-06	Down	-1.43788	1.66161e-05	Down	-1.4628	3.92905e-06	Down	NA	GO:0005488//binding	NA	K01179//endoglucanase [EC:3.2.1.4];K08869//aarF domain-containing kinase;K17613//calcineurin-binding protein cabin-1	gi|720019741|ref|XP_010262182.1|//PREDICTED: transcription factor MYB1R1-like [Nelumbo nucifera]
231	TEA029131.1	-1.10996	0.000315553	Down	-1.4577	3.89753e-06	Down	-1.01315	0.00393563	Down	-1.45692	1.1567e-06	Down	NA	NA	NA	K16222//Dof zinc finger protein DOF5.5	gi|225455716|ref|XP_002267092.1|//PREDICTED: dof zinc finger protein DOF5.4 [Vitis vinifera]
232	TEA012300.1	-2.09884	4.86891e-35	Down	-2.79331	1.81632e-16	Down	-2.50171	1.1585e-31	Down	-2.2715	2.59649e-26	Down	NA	NA	NA	NA	gi|747050793|ref|XP_011071479.1|//PREDICTED: CASP-like protein 1 [Sesamum indicum];gi|661897198|emb|CDO98910.1|//unnamed protein product [Coffea canephora]
233	TEA021465.1	-1.72668	9.65996e-06	Down	-2.50825	1.03762e-06	Down	-2.49869	1.40437e-09	Down	-2.68558	1.81279e-09	Down	GO:0016020//membrane	GO:0016709//oxidoreductase activity, acting on paired donors, with incorporation or reduction of molecular oxygen, NAD(P)H as one donor, and incorporation of one atom of oxygen;GO:0046872//metal ion binding	GO:0044550//secondary metabolite biosynthetic process	K00517;K13029//4-hydroxyphenylacetaldehyde oxime monooxygenase [EC:1.14.13.68];K07418//null;K07408//cytochrome P450, family 1, subfamily A, polypeptide 1 [EC:1.14.14.1]	gi|566210268|ref|XP_002323081.2|//hypothetical protein POPTR_0016s14440g [Populus trichocarpa];gi|470115998|ref|XP_004294175.1|//PREDICTED: cytochrome P450 71A1-like [Fragaria vesca subsp. vesca]
234	BGI_novel_G001345	-1.06121	0.0131332	Down	-1.4801	0.00313682	Down	-2.05498	8.71929e-07	Down	-1.45345	0.00170645	Down	GO:0016020//membrane	NA	NA	NA	gi|590698395|ref|XP_007045703.1|//Uncharacterized protein TCM_011399 [Theobroma cacao]
235	TEA025428.1	-1.1525	0.000362206	Down	-2.26405	1.88026e-12	Down	-1.61169	1.61171e-08	Down	-2.63635	1.907e-17	Down	NA	GO:0008017//microtubule binding	GO:0010051//xylem and phloem pattern formation;GO:0007010//cytoskeleton organization;GO:0009832//plant-type cell wall biogenesis	K10352//myosin heavy chain;K12472//epidermal growth factor receptor substrate 15;K09291//nucleoprotein TPR;K10400//kinesin family member 15	gi|225469059|ref|XP_002267938.1|//PREDICTED: microtubule-associated protein 70-5 [Vitis vinifera]
236	TEA001428.1	-2.5634	1.65833e-35	Down	-2.02506	4.72608e-05	Down	-2.73711	3.2615e-27	Down	-2.34562	1.10539e-08	Down	NA	NA	NA	K03283//heat shock 70kDa protein 1/8;K12486//stromal membrane-associated protein;K12598//ATP-dependent RNA helicase DOB1 [EC:3.6.4.13];K19022//AP-5 complex subunit beta-1	gi|359494546|ref|XP_003634802.1|//PREDICTED: uncharacterized protein LOC100259488 [Vitis vinifera];gi|731434151|ref|XP_010644941.1|//PREDICTED: uncharacterized protein LOC104877757 [Vitis vinifera]
237	TEA030224.1	-1.08392	7.39129e-05	Down	-1.50526	3.16189e-05	Down	-1.60951	2.67182e-13	Down	-1.27435	1.02189e-07	Down	NA	NA	NA	K10523//speckle-type POZ protein;K19307//25S rRNA (uracil2634-N3)-methyltransferase [EC:2.1.1.313]	gi|567921402|ref|XP_006452707.1|//hypothetical protein CICLE_v10008898mg [Citrus clementina];gi|225462070|ref|XP_002276318.1|//PREDICTED: BTB/POZ domain-containing protein At1g55760 [Vitis vinifera];gi|590604996|ref|XP_007020379.1|//BTB/POZ domain-containing protein [Theobroma cacao];gi|568841707|ref|XP_006474799.1|//PREDICTED: uncharacterized protein LOC102607832 [Citrus sinensis]
238	TEA006700.1	-1.15106	0.00196493	Down	-1.45407	6.91041e-07	Down	-1.1898	9.804e-05	Down	-1.35696	0.000678482	Down	NA	NA	NA	K03676//glutaredoxin 3	gi|661888162|emb|CDP08279.1|//unnamed protein product [Coffea canephora]
239	TEA024003.1	-1.01676	2.02388e-06	Down	-2.64607	6.66646e-30	Down	-2.11337	3.94446e-21	Down	-2.4886	2.01427e-31	Down	NA	GO:0004674//protein serine/threonine kinase activity;GO:0005524//ATP binding;GO:0032559//adenyl ribonucleotide binding	GO:0006464//cellular protein modification process;GO:0006468//protein phosphorylation	K04733//interleukin-1 receptor-associated kinase 4 [EC:2.7.11.1]	gi|723696971|ref|XP_010320603.1|//PREDICTED: serine/threonine-protein kinase PBS1 isoform X2 [Solanum lycopersicum];gi|225424744|ref|XP_002266222.1|//PREDICTED: serine/threonine-protein kinase PBS1 [Vitis vinifera]
240	TEA012024.1	-1.28186	3.56161e-22	Down	-1.55696	1.41184e-09	Down	-1.33581	1.00142e-27	Down	-1.00037	2.56383e-15	Down	NA	NA	NA	NA	gi|566204800|ref|XP_002320566.2|//hypothetical protein POPTR_0014s17480g [Populus trichocarpa]
241	TEA028928.1	-1.17404	1.88448e-05	Down	-1.21964	0.00151334	Down	-1.23588	1.04622e-05	Down	-1.71119	3.25273e-07	Down	NA	NA	NA	K14709//solute carrier family 39 (zinc transporter), member 1/2/3	gi|225464748|ref|XP_002264621.1|//PREDICTED: zinc transporter 8 [Vitis vinifera]
242	TEA031406.1	-2.19411	3.60847e-15	Down	-3.60354	3.03869e-21	Down	-3.58586	1.44745e-29	Down	-3.40319	4.30301e-25	Down	GO:0016020//membrane	GO:0046872//metal ion binding;GO:0005506//iron ion binding;GO:0004497//monooxygenase activity;GO:0016491//oxidoreductase activity	GO:0010268//brassinosteroid homeostasis;GO:0007275//multicellular organismal development;GO:0016132//brassinosteroid biosynthetic process;GO:0016125//sterol metabolic process	K07437//cytochrome P450, family 26, subfamily A	gi|590593538|ref|XP_007017596.1|//Cytochrome P450, family 722, subfamily A, polypeptide 1 [Theobroma cacao]
243	TEA004388.1	-1.11685	0.00358722	Down	-2.0665	8.67978e-08	Down	-2.10125	1.09863e-07	Down	-2.24755	5.5422e-06	Down	NA	NA	NA	K12581//CCR4-NOT transcription complex subunit 7/8;K03094//S-phase kinase-associated protein 1;K13126//polyadenylate-binding protein;K05941//glutathione gamma-glutamylcysteinyltransferase [EC:2.3.2.15];K01054	gi|743847229|ref|XP_011027935.1|//PREDICTED: protein FEZ-like [Populus euphratica]
244	TEA030221.1	-1.73486	0.0147375	Down	-2.63171	0.000697561	Down	-2.23001	0.0106932	Down	-2.85274	4.11733e-05	Down	NA	NA	NA	NA	gi|567892311|ref|XP_006438676.1|//hypothetical protein CICLE_v10031315mg [Citrus clementina]
245	TEA017250.1	-1.0613	0.0050329	Down	-2.46798	3.72049e-07	Down	-2.50197	3.62428e-07	Down	-3.48412	2.03731e-15	Down	NA	NA	NA	K04427//mitogen-activated protein kinase kinase kinase 7 [EC:2.7.11.25];K16573//gamma-tubulin complex component 6	gi|359485318|ref|XP_002278078.2|//PREDICTED: protein trichome birefringence-like 43 [Vitis vinifera]
246	TEA023084.1	-1.03153	0.00779155	Down	-2.12314	8.60224e-08	Down	-1.30144	0.000340743	Down	-1.40244	0.000333166	Down	GO:0009536//plastid	GO:0070566//adenylyltransferase activity	GO:0005977//glycogen metabolic process	K00975//glucose-1-phosphate adenylyltransferase [EC:2.7.7.27]	gi|225428422|ref|XP_002283855.1|//PREDICTED: glucose-1-phosphate adenylyltransferase large subunit 1 [Vitis vinifera];gi|529367593|gb|AGS94412.1|//ADP-glucose pyrophosphorylase large subunit 4 [Actinidia deliciosa]
247	TEA024103.1	-1.27225	1.04682e-09	Down	-1.51379	2.98963e-07	Down	-1.30975	3.46119e-14	Down	-1.31501	1.1443e-05	Down	NA	NA	NA	NA	gi|296088467|emb|CBI37458.3|//unnamed protein product [Vitis vinifera];gi|731381968|ref|XP_010665319.1|//PREDICTED: uncharacterized protein LOC100256168 isoform X1 [Vitis vinifera]
248	BGI_novel_G009943	-1.52836	0.00321966	Down	-4.86272	1.77251e-17	Down	-2.01002	0.0404898	Down	-3.67018	5.75049e-15	Down	NA	NA	NA	K09523//DnaJ homolog subfamily C member 3	gi|719992605|ref|XP_010253626.1|//PREDICTED: fasciclin-like arabinogalactan protein 11 [Nelumbo nucifera]
249	TEA007243.1	-1.1241	0.0372772	Down	-1.80466	0.00580044	Down	-1.80046	4.04444e-05	Down	-1.54424	0.00132874	Down	GO:0043231//intracellular membrane-bounded organelle	GO:0003676//nucleic acid binding	NA	K09422//myb proto-oncogene protein, plant	gi|225426160|ref|XP_002273004.1|//PREDICTED: transcription factor MYB86 [Vitis vinifera]
250	TEA009843.1	-1.29197	6.46372e-13	Down	-1.58766	1.43784e-14	Down	-1.92073	2.02748e-24	Down	-1.46159	9.37326e-11	Down	GO:0031090//organelle membrane;GO:0009526//plastid envelope;GO:0005622//intracellular;GO:0005774//vacuolar membrane;GO:0033176//proton-transporting V-type ATPase complex;GO:0005794//Golgi apparatus;GO:0009941//chloroplast envelope;GO:0033180//proton-transporting V-type ATPase, V1 domain;GO:0005886//plasma membrane	GO:0051015//actin filament binding;GO:0005524//ATP binding;GO:0032559//adenyl ribonucleotide binding;GO:0019829//cation-transporting ATPase activity;GO:0015078//hydrogen ion transmembrane transporter activity;GO:0046933//proton-transporting ATP synthase activity, rotational mechanism	GO:0015988//energy coupled proton transmembrane transport, against electrochemical gradient;GO:0015986//ATP synthesis coupled proton transport;GO:0046034//ATP metabolic process;GO:0051693//actin filament capping;GO:0015991//ATP hydrolysis coupled proton transport;GO:0051017//actin filament bundle assembly;GO:0035556//intracellular signal transduction	K02147//V-type H+-transporting ATPase subunit B;K17609//nucleoredoxin [EC:1.8.1.8]	gi|743755312|ref|XP_010943806.1|//PREDICTED: V-type proton ATPase subunit B 2 [Elaeis guineensis];gi|672112861|ref|XP_008808013.1|//PREDICTED: V-type proton ATPase subunit B 2-like isoform X1 [Phoenix dactylifera];gi|225459742|ref|XP_002285895.1|//PREDICTED: probable nucleoredoxin 2 [Vitis vinifera]
251	TEA021702.1	-1.96983	0.000110977	Down	-1.85542	0.000490492	Down	-1.53615	0.00185862	Down	-2.07389	6.53619e-05	Down	GO:0044464//cell part	GO:0015932//nucleobase-containing compound transmembrane transporter activity	GO:0015931//nucleobase-containing compound transport	K03457//nucleobase:cation symporter-1, NCS1 family	gi|147799196|emb|CAN65774.1|//hypothetical protein VITISV_030411 [Vitis vinifera]
252	TEA010008.1	-3.07173	3.56161e-22	Down	-5.0984	8.43299e-33	Down	-5.12978	2.55041e-51	Down	-4.83695	1.25095e-23	Down	NA	GO:0016757//transferase activity, transferring glycosyl groups	NA	K04628//2-hydroxyacylsphingosine 1-beta-galactosyltransferase [EC:2.4.1.45];K13030//cyanohydrin beta-glucosyltransferase [EC:2.4.1.85]	gi|675272226|gb|AIL51400.1|//glycosyltransferase [Actinidia deliciosa]
253	TEA003248.1	-1.10046	2.61051e-05	Down	-1.07114	0.00928817	Down	-1.85424	4.35415e-06	Down	-1.40774	0.00484875	Down	NA	NA	NA	K09422//myb proto-oncogene protein, plant	gi|595975107|ref|XP_007217823.1|//hypothetical protein PRUPE_ppa026877mg [Prunus persica]
254	TEA023563.1	-1.10274	0.0495595	Down	-2.65462	1.09256e-06	Down	-1.17577	0.043205	Down	-2.88725	2.76318e-07	Down	NA	NA	NA	K04733//interleukin-1 receptor-associated kinase 4 [EC:2.7.11.1]	gi|645237006|ref|XP_008225008.1|//PREDICTED: uncharacterized protein LOC103324687 [Prunus mume];gi|802795011|ref|XP_012092384.1|//PREDICTED: putative receptor-like protein kinase At4g00960 [Jatropha curcas]
255	BGI_novel_G001883	-1.29884	3.34772e-11	Down	-2.22828	3.03854e-05	Down	-2.1782	4.03957e-10	Down	-2.29608	1.04989e-06	Down	NA	NA	NA	K00430//peroxidase [EC:1.11.1.7]	gi|720062853|ref|XP_010275557.1|//PREDICTED: peroxidase 5-like [Nelumbo nucifera]
256	TEA005525.1	-1.02066	3.48055e-06	Down	-1.56901	0.0194416	Down	-1.87783	0.000434558	Down	-1.64945	8.50549e-05	Down	NA	GO:0016788//hydrolase activity, acting on ester bonds	GO:0044238//primary metabolic process	K21026;K01188//beta-glucosidase [EC:3.2.1.21];K00679//phospholipid:diacylglycerol acyltransferase [EC:2.3.1.158];K10960//geranylgeranyl reductase [EC:1.3.1.83]	gi|743792339|ref|XP_011044241.1|//PREDICTED: GDSL esterase/lipase At5g22810 [Populus euphratica]
257	TEA019354.1	-1.70668	0.00124013	Down	-1.74903	0.00149235	Down	-1.6845	9.63632e-06	Down	-2.43749	4.87994e-09	Down	NA	NA	NA	K06699//proteasome activator subunit 4;K12472//epidermal growth factor receptor substrate 15	gi|566213554|ref|XP_006371718.1|//hypothetical protein POPTR_0018s00850g [Populus trichocarpa];gi|697148156|ref|XP_009628254.1|//PREDICTED: dehydration-responsive protein RD22-like isoform X2 [Nicotiana tomentosiformis]
258	TEA000641.1	-2.514	9.22678e-06	Down	-1.91199	0.0128054	Down	-2.631	4.76616e-06	Down	-2.35986	9.70301e-06	Down	GO:0016020//membrane	GO:0016301//kinase activity;GO:0000166//nucleotide binding;GO:0004672//protein kinase activity	GO:0016310//phosphorylation	K00924	gi|747063392|ref|XP_011078243.1|//PREDICTED: receptor-like protein kinase HSL1 [Sesamum indicum];gi|604319509|gb|EYU30701.1|//hypothetical protein MIMGU_mgv1a000689mg [Erythranthe guttata]
259	TEA009877.1	-1.42775	3.65974e-05	Down	-1.66619	0.0199974	Down	-3.21726	2.10295e-21	Down	-1.52479	7.06437e-06	Down	NA	NA	NA	K01807//ribose 5-phosphate isomerase A [EC:5.3.1.6]	gi|747041857|ref|XP_011075467.1|//PREDICTED: kirola-like [Sesamum indicum];gi|661870484|emb|CDP21429.1|//unnamed protein product [Coffea canephora]
260	TEA030342.1	-1.49765	0.000339277	Down	-1.3971	0.0203483	Down	-1.57388	0.0020277	Down	-1.78341	0.00333171	Down	GO:0005634//nucleus;GO:0005737//cytoplasm	GO:0004674//protein serine/threonine kinase activity;GO:0005524//ATP binding;GO:0032559//adenyl ribonucleotide binding;GO:0004672//protein kinase activity	GO:0006464//cellular protein modification process;GO:0023052//signaling;GO:0006468//protein phosphorylation;GO:0035556//intracellular signal transduction	K07198//5'-AMP-activated protein kinase, catalytic alpha subunit [EC:2.7.11.11]	gi|526118050|ref|NP_001267927.1|//CBL-interacting protein kinase 14 [Vitis vinifera]
261	TEA014862.1	-1.29175	2.10744e-20	Down	-2.66653	1.93049e-12	Down	-2.19101	3.26213e-12	Down	-2.44261	1.81009e-23	Down	NA	NA	NA	K03006//DNA-directed RNA polymerase II subunit RPB1 [EC:2.7.7.6];K04733//interleukin-1 receptor-associated kinase 4 [EC:2.7.11.1]	gi|747060067|ref|XP_011076445.1|//PREDICTED: stellacyanin [Sesamum indicum]
262	TEA025095.1	-2.1799	2.27342e-05	Down	-1.31213	0.0136375	Down	-1.40042	0.00597999	Down	-1.12633	0.0207	Down	GO:0016020//membrane	GO:0046873//metal ion transmembrane transporter activity;GO:0042625//ATPase activity, coupled to transmembrane movement of ions;GO:0000166//nucleotide binding	GO:0008152//metabolic process;GO:0006816//calcium ion transport;GO:0009987//cellular process	K01537//Ca2+-transporting ATPase [EC:3.6.3.8]	gi|731416391|ref|XP_010659882.1|//PREDICTED: calcium-transporting ATPase 12, plasma membrane-type-like [Vitis vinifera]
263	TEA004791.1	-1.14743	0.000509966	Down	-1.49218	9.94875e-08	Down	-1.08074	0.000333554	Down	-1.39533	5.67099e-07	Down	NA	NA	NA	K09286//EREBP-like factor	gi|595791001|ref|XP_007199249.1|//hypothetical protein PRUPE_ppa022435mg [Prunus persica]
264	BGI_novel_G010159	-1.23153	9.53681e-07	Down	-1.71835	2.57166e-10	Down	-1.15381	0.00216343	Down	-1.40392	0.00476342	Down	NA	NA	NA	K00517;K11868//indoleacetaldoxime dehydratase [EC:4.99.1.6]	gi|147767047|emb|CAN67678.1|//hypothetical protein VITISV_035274 [Vitis vinifera]
265	BGI_novel_G009661	-2.94707	9.90268e-05	Down	-2.57811	0.0082954	Down	-2.17954	0.0174384	Down	-3.63901	6.67275e-05	Down	NA	GO:0000166//nucleotide binding;GO:0003676//nucleic acid binding	NA	K12890//splicing factor, arginine/serine-rich 1/9	gi|645259163|ref|XP_008235230.1|//PREDICTED: pre-mRNA-splicing factor SF2-like isoform X1 [Prunus mume]
266	TEA014321.1	-1.07123	0.010136	Down	-3.15695	8.71228e-17	Down	-2.37679	1.03052e-08	Down	-2.821	1.64085e-11	Down	NA	NA	NA	K09422//myb proto-oncogene protein, plant	gi|719966002|ref|XP_010257780.1|//PREDICTED: uncharacterized protein LOC104597747 [Nelumbo nucifera]
267	TEA019247.1	-2.22712	3.0806e-06	Down	-1.89996	0.00646757	Down	-1.95328	8.62497e-05	Down	-1.89582	0.00011905	Down	NA	NA	NA	K11273//chromosome transmission fidelity protein 1 [EC:3.6.4.13]	gi|731402435|ref|XP_010654662.1|//PREDICTED: uncharacterized protein LOC104880239 [Vitis vinifera]
268	TEA007569.1	-1.08579	3.54317e-10	Down	-2.34162	2.43452e-10	Down	-2.0542	3.16854e-12	Down	-1.9967	4.06441e-10	Down	NA	NA	NA	K00430//peroxidase [EC:1.11.1.7]	gi|641851315|gb|KDO70186.1|//hypothetical protein CISIN_1g043984mg [Citrus sinensis]
269	TEA021358.1	-1.04619	2.98945e-10	Down	-2.43629	5.36575e-38	Down	-2.17443	2.76082e-50	Down	-2.15956	1.52938e-12	Down	NA	NA	NA	K14411//RNA-binding protein Musashi	gi|147777594|emb|CAN67034.1|//hypothetical protein VITISV_013534 [Vitis vinifera]
270	TEA016144.1	-1.37435	0.00340411	Down	-2.10364	1.46586e-05	Down	-1.20192	0.00441212	Down	-1.55376	0.00170452	Down	NA	NA	NA	K03006//DNA-directed RNA polymerase II subunit RPB1 [EC:2.7.7.6];K04733//interleukin-1 receptor-associated kinase 4 [EC:2.7.11.1]	gi|359474843|ref|XP_002277916.2|//PREDICTED: chemocyanin [Vitis vinifera]
271	TEA021636.1	-1.0917	5.10392e-06	Down	-1.83042	3.29368e-16	Down	-1.05434	4.08522e-06	Down	-1.47189	3.79063e-07	Down	NA	NA	NA	K08065//nuclear transcription Y subunit beta	gi|731395039|ref|XP_010652046.1|//PREDICTED: nuclear transcription factor Y subunit B-5 [Vitis vinifera]
272	TEA028500.1	-1.03772	4.79562e-10	Down	-1.45147	0.0340932	Down	-1.80756	5.67122e-12	Down	-1.50183	7.9449e-05	Down	GO:0043231//intracellular membrane-bounded organelle	GO:0080019//fatty-acyl-CoA reductase (alcohol-forming) activity;GO:0016903//oxidoreductase activity, acting on the aldehyde or oxo group of donors	GO:0008152//metabolic process;GO:0035336//long-chain fatty-acyl-CoA metabolic process;GO:0055114//oxidation-reduction process;GO:0010345//suberin biosynthetic process	K13356//alcohol-forming fatty acyl-CoA reductase [EC:1.2.1.84]	gi|661889358|emb|CDP06945.1|//unnamed protein product [Coffea canephora];gi|697099293|ref|XP_009631058.1|//PREDICTED: alcohol-forming fatty acyl-CoA reductase-like isoform X1 [Nicotiana tomentosiformis]
273	TEA014076.1	-2.84935	2.09665e-06	Down	-3.83454	2.19371e-09	Down	-2.63697	2.0998e-05	Down	-3.33397	2.71611e-07	Down	GO:0016021//integral component of membrane	NA	NA	NA	gi|723752525|ref|XP_010314644.1|//PREDICTED: uncharacterized protein LOC104645202 [Solanum lycopersicum];gi|225458175|ref|XP_002281067.1|//PREDICTED: transmembrane protein 136 [Vitis vinifera]
274	TEA029779.1	-4.05501	6.99943e-22	Down	-4.46556	7.28726e-16	Down	-3.56226	4.51619e-21	Down	-4.82128	1.37466e-21	Down	GO:0016020//membrane	NA	NA	K07874//Ras-related protein Rab-1A;K02940//large subunit ribosomal protein L9e;K00801//farnesyl-diphosphate farnesyltransferase [EC:2.5.1.21];K01623//fructose-bisphosphate aldolase, class I [EC:4.1.2.13]	gi|645264206|ref|XP_008237581.1|//PREDICTED: WAT1-related protein At1g43650 [Prunus mume]
275	BGI_novel_G002640	-1.43336	0.00362389	Down	-3.38635	3.99722e-07	Down	-3.65124	4.11388e-11	Down	-2.77494	7.16662e-06	Down	NA	NA	NA	K01184//polygalacturonase [EC:3.2.1.15]	gi|719996525|ref|XP_010254802.1|//PREDICTED: protein RADIALIS-like 3 [Nelumbo nucifera]
276	TEA006526.1	-1.00518	2.14673e-07	Down	-2.35948	4.41498e-12	Down	-1.98496	1.16033e-34	Down	-2.37938	7.69621e-34	Down	GO:0044464//cell part	GO:0016747//transferase activity, transferring acyl groups other than amino-acyl groups	GO:0006631//fatty acid metabolic process	K15397//3-ketoacyl-CoA synthase [EC:2.3.1.199]	gi|661894338|emb|CDP02779.1|//unnamed protein product [Coffea canephora]
277	TEA000892.1	-1.31414	0.00153371	Down	-2.07162	0.0002385	Down	-1.65917	4.77809e-05	Down	-2.05381	1.92839e-06	Down	GO:0016021//integral component of membrane;GO:0005886//plasma membrane	NA	NA	NA	gi|657990229|ref|XP_008387337.1|//PREDICTED: CASP-like protein Os03g0767900 [Malus domestica];gi|225428588|ref|XP_002284707.1|//PREDICTED: CASP-like protein 5C1 [Vitis vinifera]
278	TEA017798.1	-2.14861	1.24906e-05	Down	-1.77142	0.0162985	Down	-2.85007	1.57872e-08	Down	-3.17747	2.10863e-08	Down	NA	NA	NA	K03283//heat shock 70kDa protein 1/8;K12598//ATP-dependent RNA helicase DOB1 [EC:3.6.4.13];K19022//AP-5 complex subunit beta-1	gi|731434151|ref|XP_010644941.1|//PREDICTED: uncharacterized protein LOC104877757 [Vitis vinifera]
279	TEA025608.1	-1.3974	0.000708339	Down	-2.70712	9.12856e-15	Down	-1.82517	5.50022e-07	Down	-1.81313	1.05285e-05	Down	NA	NA	NA	NA	gi|697187870|ref|XP_009602970.1|//PREDICTED: uncharacterized protein LOC104098028 [Nicotiana tomentosiformis];gi|661886921|emb|CDP09330.1|//unnamed protein product [Coffea canephora]
280	BGI_novel_G010629	-1.02187	0.035887	Down	1.37836	0.00603299	Up	1.60467	2.96553e-06	Up	1.99309	1.96568e-08	Up	NA	NA	NA	NA	gi|698562006|ref|XP_009772287.1|//PREDICTED: gibberellin-regulated protein 1-like isoform X2 [Nicotiana sylvestris]
281	TEA000368.1	-1.46946	0.00906952	Down	-2.46388	0.000288446	Down	-1.42457	0.00626301	Down	-1.86138	0.0225837	Down	NA	NA	NA	K14494//DELLA protein	gi|743919981|ref|XP_011004025.1|//PREDICTED: protein SCARECROW-like [Populus euphratica]
282	TEA029650.1	-1.14627	1.27912e-08	Down	-2.24848	9.58328e-07	Down	-2.24125	1.02132e-19	Down	-2.56956	1.8793e-09	Down	GO:0043231//intracellular membrane-bounded organelle	GO:0080019//fatty-acyl-CoA reductase (alcohol-forming) activity;GO:0003824//catalytic activity	GO:0008152//metabolic process;GO:0035336//long-chain fatty-acyl-CoA metabolic process;GO:0055114//oxidation-reduction process;GO:0010345//suberin biosynthetic process	K13356//alcohol-forming fatty acyl-CoA reductase [EC:1.2.1.84]	gi|661889358|emb|CDP06945.1|//unnamed protein product [Coffea canephora];gi|225436687|ref|XP_002263127.1|//PREDICTED: fatty acyl-CoA reductase 3 isoform 1 [Vitis vinifera]
283	BGI_novel_G010158	-1.17249	5.17325e-10	Down	-1.37973	0.00141439	Down	-1.01083	0.000150322	Down	-1.29923	0.00269538	Down	NA	NA	NA	K00517;K11868//indoleacetaldoxime dehydratase [EC:4.99.1.6]	gi|147767047|emb|CAN67678.1|//hypothetical protein VITISV_035274 [Vitis vinifera]
284	TEA009616.1	-2.44479	6.13483e-06	Down	-2.22273	0.00257559	Down	-2.11604	3.18326e-05	Down	-1.92277	0.00118754	Down	NA	NA	NA	K06997//PLP dependent protein	gi|823169462|ref|XP_012484204.1|//PREDICTED: UPF0481 protein At3g47200-like isoform X1 [Gossypium raimondii];gi|568868727|ref|XP_006487629.1|//PREDICTED: UPF0481 protein At3g47200-like [Citrus sinensis]
285	TEA003467.1	-1.45248	0.0106174	Down	-1.68967	0.00280979	Down	-1.48936	0.0027833	Down	-1.1877	0.0212514	Down	GO:0005737//cytoplasm	GO:0046914//transition metal ion binding	GO:0030001//metal ion transport;GO:0046916//cellular transition metal ion homeostasis	K00430//peroxidase [EC:1.11.1.7];K10572//inositol-pentakisphosphate 2-kinase [EC:2.7.1.158];K12823//ATP-dependent RNA helicase DDX5/DBP2 [EC:3.6.4.13];K18081//myotubularin-related protein 1/2 [EC:3.1.3.64 3.1.3.95]	gi|703152643|ref|XP_010110475.1|//hypothetical protein L484_003521 [Morus notabilis];gi|147866724|emb|CAN78416.1|//hypothetical protein VITISV_001731 [Vitis vinifera]
286	TEA024096.1	-2.66122	0.000383468	Down	-3.8347	1.96572e-05	Down	-2.87718	0.000305328	Down	-3.89301	1.21e-05	Down	NA	NA	NA	NA	gi|255550946|ref|XP_002516521.1|//PREDICTED: uncharacterized protein LOC8275674 [Ricinus communis]
287	BGI_novel_G010911	-1.12672	4.71922e-08	Down	-3.18181	1.15263e-12	Down	-1.5289	0.000411444	Down	-1.97398	8.2464e-06	Down	NA	NA	NA	K02184//formin 2	gi|565395533|ref|XP_006363393.1|//PREDICTED: extensin-2-like [Solanum tuberosum]
288	TEA004087.1	-2.19125	1.10228e-06	Down	-3.90067	3.16383e-12	Down	-2.68492	2.50744e-08	Down	-3.14548	9.06887e-11	Down	NA	NA	NA	K14494//DELLA protein	gi|567883185|ref|XP_006434151.1|//hypothetical protein CICLE_v10000940mg [Citrus clementina]
289	TEA015646.1	-1.1581	1.73406e-05	Down	-2.36991	6.61873e-08	Down	-2.01408	2.0094e-08	Down	-2.1938	6.63221e-14	Down	NA	GO:0016705//oxidoreductase activity, acting on paired donors, with incorporation or reduction of molecular oxygen;GO:0020037//heme binding;GO:0005506//iron ion binding;GO:0004497//monooxygenase activity	GO:0055114//oxidation-reduction process	K15398//fatty acid omega-hydroxylase [EC:1.14.-.-]	gi|590722000|ref|XP_007051775.1|//Cytochrome P450, family 86, subfamily A, polypeptide 8 isoform 1 [Theobroma cacao]
290	TEA025690.1	-1.12417	2.51942e-21	Down	-1.07311	0.000490492	Down	-1.2397	7.57365e-08	Down	-1.13737	0.00200609	Down	NA	GO:0048037//cofactor binding	GO:0008152//metabolic process	K09753//cinnamoyl-CoA reductase [EC:1.2.1.44]	gi|590579976|ref|XP_007013938.1|//NAD(P)-binding Rossmann-fold superfamily protein [Theobroma cacao]
291	TEA009224.1	-1.19491	5.19864e-08	Down	-2.32085	2.55922e-08	Down	-2.0647	1.04153e-08	Down	-2.0679	3.39646e-06	Down	NA	GO:0016787//hydrolase activity	GO:0044238//primary metabolic process	K21026;K01188//beta-glucosidase [EC:3.2.1.21];K00679//phospholipid:diacylglycerol acyltransferase [EC:2.3.1.158];K01206//alpha-L-fucosidase [EC:3.2.1.51];K10960//geranylgeranyl reductase [EC:1.3.1.83]	gi|502153012|ref|XP_004509186.1|//PREDICTED: GDSL esterase/lipase At2g23540-like [Cicer arietinum];gi|747077106|ref|XP_011085659.1|//PREDICTED: GDSL esterase/lipase At2g23540 [Sesamum indicum]
292	BGI_novel_G011867	-2.79814	3.92259e-07	Down	-1.38463	0.0248452	Down	-1.88543	0.000721989	Down	-1.58438	0.00118665	Down	NA	NA	NA	K19626//inversin;K06694//26S proteasome non-ATPase regulatory subunit 10	gi|255539873|ref|XP_002511001.1|//PREDICTED: ankyrin repeat-containing protein At3g12360 [Ricinus communis]
293	BGI_novel_G003436	-1.28759	2.0488e-13	Down	-1.53388	7.47359e-10	Down	-1.38742	4.46173e-15	Down	-1.40353	0.000108834	Down	NA	NA	NA	NA	gi|590698395|ref|XP_007045703.1|//Uncharacterized protein TCM_011399 [Theobroma cacao]
294	TEA006870.1	-1.16018	0.00608671	Down	-2.80394	1.68804e-14	Down	-3.0952	1.85955e-16	Down	-3.98496	4.04439e-19	Down	NA	NA	NA	K02984//small subunit ribosomal protein S3Ae;K13420//LRR receptor-like serine/threonine-protein kinase FLS2 [EC:2.7.11.1]	gi|565404103|ref|XP_006367488.1|//PREDICTED: leucine-rich repeat extensin-like protein 4 [Solanum tuberosum]
295	TEA026420.1	-1.51461	5.64056e-14	Down	-2.63519	4.07248e-35	Down	-2.11954	2.76586e-12	Down	-2.61395	4.20886e-23	Down	NA	NA	NA	K09285//AP2-like factor, ANT lineage	gi|565368325|ref|XP_006350797.1|//PREDICTED: uncharacterized protein LOC102604525 [Solanum tuberosum];gi|255558894|ref|XP_002520470.1|//conserved hypothetical protein [Ricinus communis];gi|661887342|emb|CDP09122.1|//unnamed protein product [Coffea canephora]
296	TEA012987.1	-1.19963	6.7983e-12	Down	-1.87128	5.01838e-13	Down	-1.77453	6.40528e-12	Down	-1.82847	1.73943e-07	Down	NA	NA	NA	K17479//glutaredoxin domain-containing cysteine-rich protein 1	gi|225426284|ref|XP_002266905.1|//PREDICTED: uncharacterized protein LOC100247840 [Vitis vinifera]
297	TEA033739.1	-1.38816	0.000907794	Down	-2.06963	6.62043e-06	Down	-1.74348	0.000198676	Down	-2.21276	1.61772e-05	Down	NA	NA	NA	K16283//E3 ubiquitin-protein ligase SDIR1 [EC:2.3.2.27];K16282//E3 ubiquitin-protein ligase RHA2 [EC:2.3.2.27]	gi|590702430|ref|XP_007046624.1|//Nucleic acid binding protein, putative [Theobroma cacao]
298	TEA007447.1	-1.35361	6.81452e-38	Down	-1.67497	8.43822e-08	Down	-2.12561	5.20482e-38	Down	-1.71016	6.51608e-25	Down	NA	GO:0005506//iron ion binding;GO:0016491//oxidoreductase activity	GO:0008152//metabolic process	K00517;K20619//null	gi|743790410|ref|XP_011038836.1|//PREDICTED: cytochrome P450 78A3 [Populus euphratica]

## Sheet: 319 DEGs
Number of gene	GeneID	log2FoldChange (NO3-/0N)	Padj(NO3-/0N)	Up/Down (NO3-/0N)	Cellular Component	Molecular Function	Biological Process	Kegg Orthology	Nr Description
1	BGI_novel_G001029	2.73959	2.37332e-10	Up	NA	NA	NA	K05747//Wiskott-Aldrich syndrome protein;K02184//formin 2	gi|698536830|ref|XP_009764638.1|//PREDICTED: extensin-2-like, partial [Nicotiana sylvestris]
2	TEA013610.1	1.04338	1.87931e-06	Up	NA	NA	NA	K16189//phytochrome-interacting factor 4;K11253//histone H3;K12126//phytochrome-interacting factor 3	gi|297745167|emb|CBI39159.3|//unnamed protein product [Vitis vinifera]
3	TEA013269.1	1.12467	4.82542e-23	Up	NA	NA	GO:0005991//trehalose metabolic process	K16055//trehalose 6-phosphate synthase/phosphatase [EC:2.4.1.15 3.1.3.12]	gi|590921222|gb|AHL29280.1|//trehalose-phosphate synthase 6 [Camellia sinensis]
4	TEA015464.1	1.3374	5.4822e-05	Up	GO:0016020//membrane	GO:0016301//kinase activity	GO:0016310//phosphorylation	K04733//interleukin-1 receptor-associated kinase 4 [EC:2.7.11.1];K04730//interleukin-1 receptor-associated kinase 1 [EC:2.7.11.1];K13415//protein brassinosteroid insensitive 1 [EC:2.7.10.1 2.7.11.1];K13420//LRR receptor-like serine/threonine-protein kinase FLS2 [EC:2.7.11.1]	gi|359479317|ref|XP_002270284.2|//PREDICTED: probable inactive receptor kinase At5g10020-like [Vitis vinifera];gi|147798821|emb|CAN67610.1|//hypothetical protein VITISV_007077 [Vitis vinifera]
5	BGI_novel_G011609	1.61866	0.00257329	Up	NA	NA	NA	NA	gi|302845401|ref|XP_002954239.1|//hypothetical protein VOLCADRAFT_102187 [Volvox carteri f. nagariensis]
6	TEA016123.1	1.02637	0.000395043	Up	NA	NA	NA	K17895//GATA-binding protein 3	gi|225453508|ref|XP_002277959.1|//PREDICTED: GATA transcription factor 4 [Vitis vinifera]
7	TEA000708.1	2.77968	0.000109651	Up	NA	GO:0003993//acid phosphatase activity;GO:0016791//phosphatase activity	GO:0016311//dephosphorylation	K14379//tartrate-resistant acid phosphatase type 5 [EC:3.1.3.2]	gi|595847507|ref|XP_007209339.1|//hypothetical protein PRUPE_ppa008418mg [Prunus persica];gi|645270320|ref|XP_008240404.1|//PREDICTED: purple acid phosphatase 17-like [Prunus mume]
8	BGI_novel_G015102	1.87206	7.09733e-06	Up	GO:0016020//membrane	NA	NA	NA	gi|302845401|ref|XP_002954239.1|//hypothetical protein VOLCADRAFT_102187 [Volvox carteri f. nagariensis]
9	TEA028883.1	2.41147	1.1101e-05	Up	NA	NA	NA	K19040//E3 ubiquitin-protein ligase ATL10/75/76/77/78 [EC:2.3.2.27]	gi|661894770|emb|CDP01769.1|//unnamed protein product [Coffea canephora]
10	BGI_novel_G003002	2.24881	0.0032337	Up	NA	GO:0008270//zinc ion binding;GO:0016491//oxidoreductase activity	GO:0055114//oxidation-reduction process	K18980//2-methylene-furan-3-one reductase [EC:1.3.1.105]	gi|645279340|ref|XP_008244672.1|//PREDICTED: putative quinone-oxidoreductase homolog, chloroplastic [Prunus mume]
11	TEA022797.1	1.27173	0.00186853	Up	GO:0005634//nucleus	GO:0008289//lipid binding;GO:0003677//DNA binding;GO:0043565//sequence-specific DNA binding	GO:0006355//regulation of transcription, DNA-templated	K09338//homeobox-leucine zipper protein	gi|728814362|gb|KHG01515.1|//Homeobox-leucine zipper ROC6 [Gossypium arboreum];gi|297741089|emb|CBI31820.3|//unnamed protein product [Vitis vinifera];gi|359489358|ref|XP_002272264.2|//PREDICTED: homeobox-leucine zipper protein ANTHOCYANINLESS 2 [Vitis vinifera]
12	TEA025173.1	1.06751	1.03339e-07	Up	NA	GO:0016791//phosphatase activity	NA	K19613//leucine-rich repeat protein SHOC2	gi|596286549|ref|XP_007225635.1|//hypothetical protein PRUPE_ppa008019mg [Prunus persica]
13	TEA010940.1	1.08856	0.00223397	Up	NA	GO:0016757//transferase activity, transferring glycosyl groups	NA	K13496//UDP-glucosyl transferase 73C [EC:2.4.1.-]	gi|731392923|ref|XP_002283018.2|//PREDICTED: UDP-glycosyltransferase 92A1 [Vitis vinifera]
14	TEA033490.1	1.06887	0.0207408	Up	NA	NA	NA	K14572//midasin	gi|731401947|ref|XP_010654485.1|//PREDICTED: midasin [Vitis vinifera];gi|723694087|ref|XP_010320131.1|//PREDICTED: midasin isoform X3 [Solanum lycopersicum]
15	TEA031960.1	1.32347	0.0180714	Up	GO:0009505//plant-type cell wall;GO:0009506//plasmodesma	GO:0016722//oxidoreductase activity, oxidizing metal ions;GO:0016682//oxidoreductase activity, acting on diphenols and related substances as donors, oxygen as acceptor;GO:0005507//copper ion binding;GO:0046914//transition metal ion binding;GO:0008447//L-ascorbate oxidase activity	GO:0008152//metabolic process;GO:0055114//oxidation-reduction process	K19791;K00423//L-ascorbate oxidase [EC:1.10.3.3]	gi|720073240|ref|XP_010278638.1|//PREDICTED: L-ascorbate oxidase homolog [Nelumbo nucifera];gi|697151315|ref|XP_009629876.1|//PREDICTED: L-ascorbate oxidase homolog [Nicotiana tomentosiformis];gi|747096279|ref|XP_011096053.1|//PREDICTED: L-ascorbate oxidase homolog [Sesamum indicum]
16	BGI_novel_G010957	4.12128	4.58016e-17	Up	NA	NA	NA	K12309//beta-galactosidase [EC:3.2.1.23]	gi|661894955|emb|CDP01954.1|//unnamed protein product [Coffea canephora]
17	TEA016937.1	1.18044	1.18798e-05	Up	NA	NA	NA	NA	gi|595848919|ref|XP_007209625.1|//hypothetical protein PRUPE_ppa011784mg [Prunus persica]
18	TEA000784.1	2.85864	9.2918e-12	Up	NA	GO:0020037//heme binding;GO:0005506//iron ion binding;GO:0030151//molybdenum ion binding;GO:0050464//nitrate reductase (NADPH) activity;GO:0043546//molybdopterin cofactor binding;GO:0008940//nitrate reductase activity;GO:0009703//nitrate reductase (NADH) activity;GO:0050662//coenzyme binding	GO:0042128//nitrate assimilation;GO:0042126//nitrate metabolic process;GO:0055114//oxidation-reduction process;GO:0006809//nitric oxide biosynthetic process	K10534//nitrate reductase (NAD(P)H) [EC:1.7.1.1 1.7.1.2 1.7.1.3]	gi|522362357|gb|AGQ16239.1|//nitrite reductase [Camellia sinensis]
19	TEA016190.1	1.15086	0.0463349	Up	NA	NA	NA	K03002//DNA-directed RNA polymerase I subunit RPA2 [EC:2.7.7.6]	gi|697138625|ref|XP_009623390.1|//PREDICTED: DNA-directed RNA polymerase I subunit RPA2 [Nicotiana tomentosiformis];gi|970002338|ref|XP_015061653.1|//PREDICTED: DNA-directed RNA polymerase I subunit 2 [Solanum pennellii];gi|698499166|ref|XP_009795429.1|//PREDICTED: DNA-directed RNA polymerase I subunit RPA2 [Nicotiana sylvestris]
20	TEA022654.1	1.18351	0.0014352	Up	NA	NA	NA	NA	gi|731400768|ref|XP_002277233.3|//PREDICTED: growth-regulating factor 3 [Vitis vinifera];gi|255587040|ref|XP_002534110.1|//conserved hypothetical protein [Ricinus communis]
21	BGI_novel_G001524	1.16836	0.036387	Up	NA	NA	NA	K08960//casein kinase 1, epsilon [EC:2.7.11.1]	gi|356523722|ref|XP_003530484.1|//PREDICTED: casein kinase I isoform delta-like isoform X1 [Glycine max]
22	BGI_novel_G008011	1.74866	0.0418396	Up	NA	NA	NA	K19613//leucine-rich repeat protein SHOC2	gi|694444725|ref|XP_009348861.1|//PREDICTED: TMV resistance protein N-like [Pyrus x bretschneideri]
23	BGI_novel_G006587	1.71615	0.00823656	Up	NA	NA	NA	NA	gi|658000095|ref|XP_008392490.1|//PREDICTED: uncharacterized protein LOC103454674 [Malus domestica]
24	TEA033173.1	1.16249	0.00509779	Up	GO:0009506//plasmodesma;GO:0016021//integral component of membrane;GO:0005886//plasma membrane	GO:0004674//protein serine/threonine kinase activity;GO:0005524//ATP binding;GO:0032559//adenyl ribonucleotide binding;GO:0004672//protein kinase activity	GO:0006464//cellular protein modification process;GO:0046777//protein autophosphorylation	K04733//interleukin-1 receptor-associated kinase 4 [EC:2.7.11.1];K04730//interleukin-1 receptor-associated kinase 1 [EC:2.7.11.1]	gi|590608580|ref|XP_007021303.1|//Kinase family protein [Theobroma cacao]
25	TEA003001.1	1.85924	3.39927e-23	Up	NA	GO:0016788//hydrolase activity, acting on ester bonds	NA	K01051//pectinesterase [EC:3.1.1.11]	gi|225453983|ref|XP_002280446.1|//PREDICTED: pectinesterase 2 [Vitis vinifera]
26	TEA029120.1	1.24878	0.00315981	Up	NA	NA	NA	K04733//interleukin-1 receptor-associated kinase 4 [EC:2.7.11.1];K08332//vacuolar protein 8	gi|641860246|gb|KDO78935.1|//hypothetical protein CISIN_1g041252mg [Citrus sinensis]
27	TEA021659.1	1.08038	3.95762e-12	Up	NA	NA	NA	K13754//solute carrier family 24 (sodium/potassium/calcium exchanger), member 6	gi|359479210|ref|XP_002272233.2|//PREDICTED: cation/calcium exchanger 1-like [Vitis vinifera]
28	TEA019232.1	1.16066	0.000216253	Up	GO:0009536//plastid	NA	GO:0006091//generation of precursor metabolites and energy	K08912//light-harvesting complex II chlorophyll a/b binding protein 1	gi|590622782|ref|XP_007025143.1|//Chlorophyll a-b binding protein, chloroplastic [Theobroma cacao]
29	TEA000548.1	2.8195	0.000245466	Up	NA	GO:0016879//ligase activity, forming carbon-nitrogen bonds;GO:0032559//adenyl ribonucleotide binding	GO:0006464//cellular protein modification process	K06689//ubiquitin-conjugating enzyme E2 D/E [EC:2.3.2.23]	gi|470107064|ref|XP_004289870.1|//PREDICTED: ubiquitin-conjugating enzyme E2 28-like [Fragaria vesca subsp. vesca]
30	BGI_novel_G014766	1.97273	0.0239222	Up	NA	GO:0004445//inositol-polyphosphate 5-phosphatase activity	GO:0046855//inositol phosphate dephosphorylation;GO:0009845//seed germination;GO:0032957//inositol trisphosphate metabolic process;GO:0046856//phosphatidylinositol dephosphorylation;GO:0009737//response to abscisic acid	K01099//phosphatidylinositol-bisphosphatase [EC:3.1.3.36]	gi|359474593|ref|XP_002279188.2|//PREDICTED: type I inositol 1,4,5-trisphosphate 5-phosphatase 2 isoform X2 [Vitis vinifera]
31	TEA015542.1	1.9346	0.0278578	Up	NA	GO:0016639//oxidoreductase activity, acting on the CH-NH2 group of donors, NAD or NADP as acceptor	GO:0019752//carboxylic acid metabolic process	K00262//glutamate dehydrogenase (NADP+) [EC:1.4.1.4]	gi|225442347|ref|XP_002281123.1|//PREDICTED: NADP-specific glutamate dehydrogenase [Vitis vinifera]
32	BGI_novel_G014328	1.09067	0.0455001	Up	NA	NA	NA	NA	gi|332322201|emb|CCA66222.1|//hypothetical protein [Beta vulgaris subsp. vulgaris]
33	BGI_novel_G012440	1.06431	1.1163e-06	Up	NA	NA	NA	NA	NA
34	TEA013377.1	1.04748	6.67367e-07	Up	NA	NA	GO:0023052//signaling;GO:0006351//transcription, DNA-templated	K12116//flavin-binding kelch repeat F-box protein 1	gi|920679981|gb|KOM26864.1|//hypothetical protein LR48_Vigan325s003600 [Vigna angularis]
35	TEA007484.1	1.01686	0.0394663	Up	NA	GO:0046914//transition metal ion binding;GO:0003824//catalytic activity	GO:0008152//metabolic process	K04125//gibberellin 2-oxidase [EC:1.14.11.13]	gi|643730544|gb|KDP37976.1|//hypothetical protein JCGZ_04619 [Jatropha curcas]
36	TEA016434.1	1.07084	8.81839e-06	Up	NA	NA	NA	K14496//abscisic acid receptor PYR/PYL family	gi|743906784|ref|XP_011046813.1|//PREDICTED: abscisic acid receptor PYL4 [Populus euphratica]
37	TEA004964.1	1.35978	0.000149821	Up	GO:0005634//nucleus;GO:0005783//endoplasmic reticulum	GO:0004871//signal transducer activity	GO:0016036//cellular response to phosphate starvation	K18696//glycerophosphodiester phosphodiesterase [EC:3.1.4.46];K14430//phosphate transporter	gi|643722659|gb|KDP32409.1|//hypothetical protein JCGZ_13334 [Jatropha curcas];gi|802640389|ref|XP_012078788.1|//PREDICTED: SPX domain-containing protein 1-like [Jatropha curcas]
38	TEA032451.1	1.12843	1.14468e-05	Up	GO:0016021//integral component of membrane	GO:0016705//oxidoreductase activity, acting on paired donors, with incorporation or reduction of molecular oxygen;GO:0020037//heme binding;GO:0005506//iron ion binding;GO:0004497//monooxygenase activity;GO:0016491//oxidoreductase activity	GO:0008152//metabolic process;GO:0055114//oxidation-reduction process	K09843//(+)-abscisic acid 8'-hydroxylase [EC:1.14.13.93]	gi|747070698|ref|XP_011082182.1|//PREDICTED: abscisic acid 8'-hydroxylase 1-like [Sesamum indicum];gi|661889244|emb|CDP07213.1|//unnamed protein product [Coffea canephora]
39	BGI_novel_G012059	2.0068	0.017008	Up	NA	NA	NA	K18423//exportin-2 (importin alpha re-exporter)	gi|359489740|ref|XP_002264036.2|//PREDICTED: exportin-2-like [Vitis vinifera]
40	TEA011967.1	1.03527	4.09704e-07	Up	NA	NA	NA	K14006//protein transport protein SEC23	gi|720029373|ref|XP_010265197.1|//PREDICTED: protein PLANT CADMIUM RESISTANCE 6-like [Nelumbo nucifera]
41	TEA012835.1	1.19485	2.95295e-07	Up	NA	NA	NA	K19519//transforming growth factor-beta-induced protein	gi|747104029|ref|XP_011100234.1|//PREDICTED: fasciclin-like arabinogalactan protein 13 [Sesamum indicum]
42	TEA024449.1	2.34575	0.000681502	Up	NA	NA	NA	K10526//OPC-8:0 CoA ligase 1 [EC:6.2.1.-]	gi|823224298|ref|XP_012444917.1|//PREDICTED: disco-interacting protein 2 homolog C isoform X1 [Gossypium raimondii]
43	BGI_novel_G004174	2.09749	0.0132475	Up	NA	NA	NA	K07937//ADP-ribosylation factor 1	gi|720087820|ref|XP_010244258.1|//PREDICTED: ADP-ribosylation factor 2-like [Nelumbo nucifera]
44	TEA001688.1	1.56053	2.4328e-12	Up	NA	GO:0016634//oxidoreductase activity, acting on the CH-CH group of donors, oxygen as acceptor;GO:0005506//iron ion binding	GO:0008152//metabolic process	K10717//cytokinin trans-hydroxylase	gi|747102769|ref|XP_011099558.1|//PREDICTED: cytokinin hydroxylase [Sesamum indicum]
45	TEA028101.1	1.40065	0.0291509	Up	GO:0016021//integral component of membrane	GO:0016705//oxidoreductase activity, acting on paired donors, with incorporation or reduction of molecular oxygen;GO:0020037//heme binding;GO:0005506//iron ion binding;GO:0004497//monooxygenase activity;GO:0016491//oxidoreductase activity	GO:0055114//oxidation-reduction process	K12640//brassinosteroid-6-oxidase 2 [EC:1.14.-.-]	gi|298204461|emb|CBI16941.3|//unnamed protein product [Vitis vinifera]
46	TEA010510.1	1.32877	0.000478249	Up	NA	GO:1901363//heterocyclic compound binding;GO:0097159//organic cyclic compound binding;GO:0005488//binding	NA	K12741//heterogeneous nuclear ribonucleoprotein A1/A3	gi|747055895|ref|XP_011074197.1|//PREDICTED: RNA-binding protein 38 [Sesamum indicum];gi|359492447|ref|XP_003634414.1|//PREDICTED: uncharacterized protein LOC100253997 [Vitis vinifera]
47	TEA002651.1	3.6803	2.63025e-76	Up	GO:0016021//integral component of membrane	NA	GO:0006810//transport;GO:0055085//transmembrane transport	K02575//MFS transporter, NNP family, nitrate/nitrite transporter	gi|661889477|emb|CDP07064.1|//unnamed protein product [Coffea canephora]
48	BGI_novel_G001829	1.17694	0.00399521	Up	GO:0005737//cytoplasm	GO:0003746//translation elongation factor activity	GO:0006414//translational elongation	K02356//elongation factor P	gi|661889669|emb|CDP06389.1|//unnamed protein product [Coffea canephora]
49	TEA003453.1	1.23163	1.37948e-28	Up	NA	GO:0016616//oxidoreductase activity, acting on the CH-OH group of donors, NAD or NADP as acceptor;GO:0000166//nucleotide binding;GO:0048037//cofactor binding	GO:0006007//glucose catabolic process	K00033//6-phosphogluconate dehydrogenase [EC:1.1.1.44 1.1.1.343]	gi|225426063|ref|XP_002275970.1|//PREDICTED: 6-phosphogluconate dehydrogenase, decarboxylating 1, chloroplastic [Vitis vinifera]
50	BGI_novel_G010202	1.48659	0.00355158	Up	NA	NA	NA	K11292//transcription elongation factor SPT6;K18577//mannosylglycoprotein endo-beta-mannosidase [EC:3.2.1.152]	gi|332322157|emb|CCA66153.1|//hypothetical protein [Beta vulgaris subsp. vulgaris]
51	TEA018348.1	1.1784	3.94899e-05	Up	NA	GO:0004553//hydrolase activity, hydrolyzing O-glycosyl compounds;GO:0008810//cellulase activity	GO:0044238//primary metabolic process;GO:0030245//cellulose catabolic process	K01179//endoglucanase [EC:3.2.1.4]	gi|590719178|ref|XP_007050983.1|//Glycosyl hydrolase 9B13 [Theobroma cacao];gi|643716565|gb|KDP28191.1|//hypothetical protein JCGZ_13962 [Jatropha curcas]
52	TEA032140.1	1.51582	1.18886e-22	Up	GO:0031224//intrinsic component of membrane;GO:0016021//integral component of membrane	GO:0005254//chloride channel activity;GO:0005247//voltage-gated chloride channel activity	GO:0006821//chloride transport;GO:0015698//inorganic anion transport	K05016//chloride channel 7	gi|255536929|ref|XP_002509531.1|//chloride channel clc, putative [Ricinus communis];gi|703156902|ref|XP_010111585.1|//Chloride channel protein CLC-b [Morus notabilis];gi|728833692|gb|KHG13135.1|//Chloride channel CLC-b -like protein [Gossypium arboreum];gi|702464807|ref|XP_010029007.1|//PREDICTED: chloride channel protein CLC-b [Eucalyptus grandis]
53	BGI_novel_G006652	1.52577	0.0291509	Up	GO:0016021//integral component of membrane	NA	GO:0008643//carbohydrate transport	K15281//solute carrier family 35	gi|449442004|ref|XP_004138772.1|//PREDICTED: putative UDP-sugar transporter DDB_G0278631-like [Cucumis sativus]
54	BGI_novel_G008717	1.164	0.0186753	Up	NA	NA	NA	NA	NA
55	BGI_novel_G004184	1.76147	1.47995e-20	Up	NA	NA	NA	K05747//Wiskott-Aldrich syndrome protein;K02184//formin 2	gi|698536830|ref|XP_009764638.1|//PREDICTED: extensin-2-like, partial [Nicotiana sylvestris]
56	BGI_novel_G000578	1.90812	2.79503e-13	Up	NA	NA	NA	K05747//Wiskott-Aldrich syndrome protein	gi|720005835|ref|XP_010257781.1|//PREDICTED: extensin-2-like [Nelumbo nucifera]
57	BGI_novel_G000512	1.80906	0.0453778	Up	NA	NA	NA	K05275//pyridoxine 4-dehydrogenase [EC:1.1.1.65]	gi|225433674|ref|XP_002266027.1|//PREDICTED: auxin-induced protein PCNT115 isoform 1 [Vitis vinifera]
58	TEA000555.1	1.75304	8.08913e-13	Up	GO:0016021//integral component of membrane	GO:0004553//hydrolase activity, hydrolyzing O-glycosyl compounds	GO:0005975//carbohydrate metabolic process	K03006//DNA-directed RNA polymerase II subunit RPB1 [EC:2.7.7.6];K14794//ribosomal RNA-processing protein 12;K01181//endo-1,4-beta-xylanase [EC:3.2.1.8]	gi|590684559|ref|XP_007041880.1|//Glycosyl hydrolase family 10 protein isoform 1 [Theobroma cacao];gi|697136105|ref|XP_009622121.1|//PREDICTED: probable transporter mch1 [Nicotiana tomentosiformis];gi|567859956|ref|XP_006422632.1|//hypothetical protein CICLE_v10028121mg [Citrus clementina]
59	BGI_novel_G005116	1.05052	0.0496416	Up	NA	NA	NA	K11982//E3 ubiquitin-protein ligase RNF115/126 [EC:2.3.2.27];K11274//chromosome transmission fidelity protein 4	gi|297734117|emb|CBI15364.3|//unnamed protein product [Vitis vinifera]
60	TEA032686.1	1.272	0.043445	Up	NA	GO:0000287//magnesium ion binding;GO:0016831//carboxy-lyase activity;GO:0030976//thiamine pyrophosphate binding	NA	K01568//pyruvate decarboxylase [EC:4.1.1.1]	gi|920680304|gb|KOM27176.1|//hypothetical protein LR48_Vigan404s002700 [Vigna angularis];gi|566165054|ref|XP_002305755.2|//pyruvate decarboxylase family protein [Populus trichocarpa]
61	TEA015378.1	1.00516	0.0430032	Up	NA	NA	GO:0009793//embryo development ending in seed dormancy	K17964//leucine-rich PPR motif-containing protein, mitochondrial	gi|225423589|ref|XP_002275605.1|//PREDICTED: pentatricopeptide repeat-containing protein At4g20090 isoform X2 [Vitis vinifera]
62	TEA004323.1	2.18758	0.00953498	Up	NA	NA	NA	NA	gi|720018978|ref|XP_010261967.1|//PREDICTED: protein Brevis radix-like 4 [Nelumbo nucifera]
63	BGI_novel_G013152	2.54383	8.29403e-05	Up	NA	NA	NA	K15718//linoleate 9S-lipoxygenase [EC:1.13.11.58];K16296//serine carboxypeptidase-like clade I [EC:3.4.16.-];K02941//large subunit ribosomal protein LP0	gi|657951276|ref|XP_008351922.1|//PREDICTED: uncharacterized protein LOC103415359 [Malus domestica]
64	BGI_novel_G003386	1.07878	4.2073e-05	Up	GO:0016021//integral component of membrane	GO:0004674//protein serine/threonine kinase activity;GO:0005524//ATP binding	GO:0006468//protein phosphorylation	K00924;K17422//large subunit ribosomal protein L41	gi|359495205|ref|XP_002263569.2|//PREDICTED: probable LRR receptor-like serine/threonine-protein kinase At1g34110-like [Vitis vinifera]
65	BGI_novel_G014983	1.81215	0.0189926	Up	NA	NA	NA	K05747//Wiskott-Aldrich syndrome protein;K02184//formin 2	gi|698536830|ref|XP_009764638.1|//PREDICTED: extensin-2-like, partial [Nicotiana sylvestris]
66	TEA023056.1	1.02835	2.55012e-07	Up	NA	NA	NA	K15601//lysine-specific demethylase 3 [EC:1.14.11.-]	gi|698460937|ref|XP_009781661.1|//PREDICTED: lysine-specific demethylase JMJ25-like [Nicotiana sylvestris];gi|731386397|ref|XP_010648867.1|//PREDICTED: lysine-specific demethylase JMJ25-like isoform X3 [Vitis vinifera]
67	BGI_novel_G016318	2.05787	0.0160866	Up	GO:0009570//chloroplast stroma	GO:0008270//zinc ion binding;GO:0004399//histidinol dehydrogenase activity;GO:0051287//NAD binding	GO:0009555//pollen development;GO:0000105//histidine biosynthetic process;GO:0055114//oxidation-reduction process	K00013//histidinol dehydrogenase [EC:1.1.1.23]	gi|296088118|emb|CBI35507.3|//unnamed protein product [Vitis vinifera]
68	BGI_novel_G006762	2.13052	0.00023568	Up	NA	NA	NA	NA	NA
69	BGI_novel_G005215	2.14259	0.0112187	Up	NA	NA	NA	NA	gi|255575239|ref|XP_002528523.1|//conserved hypothetical protein [Ricinus communis]
70	TEA012128.1	1.70065	2.63564e-15	Up	NA	NA	GO:0006810//transport	K02575//MFS transporter, NNP family, nitrate/nitrite transporter	gi|747050127|ref|XP_011071124.1|//PREDICTED: high affinity nitrate transporter 2.5 [Sesamum indicum]
71	BGI_novel_G009167	1.96741	0.0234581	Up	GO:0031969//chloroplast membrane	GO:0004789//thiamine-phosphate diphosphorylase activity;GO:0005525//GTP binding	GO:0009228//thiamine biosynthetic process;GO:0010228//vegetative to reproductive phase transition of meristem;GO:0010027//thylakoid membrane organization	NA	gi|590717479|ref|XP_007050625.1|//FZO-like [Theobroma cacao]
72	TEA008813.1	1.34598	0.0026799	Up	NA	NA	NA	K12736//peptidylprolyl isomerase domain and WD repeat-containing protein 1 [EC:5.2.1.8];K03549//KUP system potassium uptake protein;K06067//histone deacetylase 1/2 [EC:3.5.1.98];K05658//ATP-binding cassette, subfamily B (MDR/TAP), member 1 [EC:3.6.3.44]	gi|661879197|emb|CDP17057.1|//unnamed protein product [Coffea canephora];gi|18378607|gb|AAL68641.1|AF458765_1//polyprotein [Oryza sativa Japonica Group];gi|823147086|ref|XP_012473455.1|//PREDICTED: peptidyl-prolyl cis-trans isomerase CYP21-3, mitochondrial-like [Gossypium raimondii]
73	TEA024996.1	1.32559	0.000837223	Up	GO:0016020//membrane;GO:0016021//integral component of membrane	GO:0005488//binding;GO:0016491//oxidoreductase activity	GO:0055114//oxidation-reduction process	K13411//dual oxidase [EC:1.6.3.1 1.11.1.-];K13447//respiratory burst oxidase [EC:1.6.3.- 1.11.1.-]	gi|929981603|ref|NP_001234329.2|//ferric-chelate reductase [Solanum lycopersicum];gi|350538147|ref|NP_001234329.1|//ferric-chelate reductase [Solanum lycopersicum]
74	TEA003945.1	1.71582	9.58294e-06	Up	NA	NA	NA	K01051//pectinesterase [EC:3.1.1.11]	gi|255539737|ref|XP_002510933.1|//PREDICTED: 21 kDa protein [Ricinus communis]
75	BGI_novel_G008020	1.86044	0.0333368	Up	GO:0016021//integral component of membrane	NA	GO:0009733//response to auxin	K14488//SAUR family protein	gi|590685036|ref|XP_007041995.1|//SAUR family protein [Theobroma cacao]
76	TEA022975.1	1.07565	1.95563e-08	Up	NA	GO:0016667//oxidoreductase activity, acting on a sulfur group of donors	GO:0006790//sulfur compound metabolic process;GO:0019725//cellular homeostasis	K05907//adenylyl-sulfate reductase (glutathione) [EC:1.8.4.9]	gi|12831474|gb|AAB05871.2|//PAPS-reductase-like protein [Catharanthus roseus];gi|698519807|ref|XP_009804773.1|//PREDICTED: 5'-adenylylsulfate reductase 3, chloroplastic-like [Nicotiana sylvestris]
77	BGI_novel_G005485	1.20649	0.00899017	Up	NA	GO:0003677//DNA binding;GO:0003887//DNA-directed DNA polymerase activity;GO:0005524//ATP binding	GO:2000011//regulation of adaxial/abaxial pattern formation;GO:0010468//regulation of gene expression;GO:0009640//photomorphogenesis;GO:0009933//meristem structural organization;GO:1990067//intrachromosomal DNA recombination;GO:0071897//DNA biosynthetic process;GO:0051301//cell division;GO:0006261//DNA-dependent DNA replication;GO:1902749//regulation of cell cycle G2/M phase transition	K02349//DNA polymerase theta [EC:2.7.7.7]	gi|296081899|emb|CBI20904.3|//unnamed protein product [Vitis vinifera]
78	TEA033848.1	1.77222	0.0190872	Up	NA	NA	NA	NA	gi|747070790|ref|XP_011082233.1|//PREDICTED: uncharacterized protein LOC105165055 [Sesamum indicum]
79	BGI_novel_G014690	1.00918	0.00460624	Up	GO:0016021//integral component of membrane	GO:0005215//transporter activity	GO:0006810//transport	K15283//solute carrier family 35, member E1	gi|567890851|ref|XP_006437946.1|//hypothetical protein CICLE_v10033753mg, partial [Citrus clementina]
80	TEA015312.1	1.02605	0.000205634	Up	GO:0031224//intrinsic component of membrane;GO:0016021//integral component of membrane	GO:0005524//ATP binding;GO:0032559//adenyl ribonucleotide binding;GO:0017111//nucleoside-triphosphatase activity;GO:0016887//ATPase activity	GO:0006810//transport;GO:0009207//purine ribonucleoside triphosphate catabolic process;GO:0051234//establishment of localization	K05681//ATP-binding cassette, subfamily G (WHITE), member 2	gi|764542913|ref|XP_011459272.1|//PREDICTED: pleiotropic drug resistance protein 2-like [Fragaria vesca subsp. vesca];gi|661889375|emb|CDP06962.1|//unnamed protein product [Coffea canephora];gi|645217780|ref|XP_008227287.1|//PREDICTED: pleiotropic drug resistance protein 2-like isoform X1 [Prunus mume];gi|147855195|emb|CAN83834.1|//hypothetical protein VITISV_006821 [Vitis vinifera]
81	BGI_novel_G013683	1.54679	0.037876	Up	NA	GO:0004325//ferrochelatase activity	GO:0006783//heme biosynthetic process	K01772//ferrochelatase [EC:4.99.1.1]	gi|697148791|ref|XP_009628587.1|//PREDICTED: ferrochelatase-2, chloroplastic isoform X3 [Nicotiana tomentosiformis]
82	BGI_novel_G001600	4.01666	4.62757e-14	Up	NA	NA	NA	NA	gi|168998336|gb|ACA42564.1|//hypothetical protein [Camellia sinensis]
83	BGI_novel_G009512	1.33488	0.00828046	Up	NA	NA	NA	NA	gi|566164759|ref|XP_002305670.2|//hypothetical protein POPTR_0004s03700g [Populus trichocarpa]
84	TEA023088.1	1.0151	5.51382e-05	Up	NA	GO:0016788//hydrolase activity, acting on ester bonds	NA	K01051//pectinesterase [EC:3.1.1.11]	gi|225441979|ref|XP_002265217.1|//PREDICTED: pectinesterase 3 [Vitis vinifera]
85	BGI_novel_G014984	2.03265	3.0254e-34	Up	NA	NA	NA	K05747//Wiskott-Aldrich syndrome protein;K02184//formin 2	gi|698536830|ref|XP_009764638.1|//PREDICTED: extensin-2-like, partial [Nicotiana sylvestris]
86	TEA016723.1	1.00202	0.00164449	Up	GO:0030312//external encapsulating structure	NA	NA	K04733//interleukin-1 receptor-associated kinase 4 [EC:2.7.11.1];K12173//BRCA1-A complex subunit BRE	gi|698510968|ref|XP_009800616.1|//PREDICTED: osmotin-like protein [Nicotiana sylvestris]
87	TEA013592.1	1.06458	0.00064454	Up	NA	NA	NA	NA	gi|661897137|emb|CDO98849.1|//unnamed protein product [Coffea canephora]
88	TEA003961.1	1.75198	0.000947349	Up	NA	NA	NA	K01051//pectinesterase [EC:3.1.1.11]	gi|645257369|ref|XP_008234383.1|//PREDICTED: 21 kDa protein-like [Prunus mume]
89	BGI_novel_G011725	1.03219	0.02792	Up	NA	NA	NA	K10706//senataxin [EC:3.6.4.-]	gi|661894712|emb|CDP01711.1|//unnamed protein product [Coffea canephora]
90	TEA015133.1	1.22421	0.00284079	Up	NA	NA	NA	NA	gi|255552331|ref|XP_002517210.1|//PREDICTED: probable membrane-associated kinase regulator 1 [Ricinus communis]
91	BGI_novel_G007846	1.04095	1.24948e-06	Up	GO:0016021//integral component of membrane	GO:0015095//magnesium ion transmembrane transporter activity	GO:0015693//magnesium ion transport	K16075//magnesium transporter	gi|225432906|ref|XP_002284181.1|//PREDICTED: magnesium transporter MRS2-I isoform 1 [Vitis vinifera]
92	BGI_novel_G013944	1.02919	3.99489e-05	Up	NA	NA	NA	NA	gi|702496156|ref|XP_010037169.1|//PREDICTED: gibberellin-regulated protein 6 [Eucalyptus grandis]
93	TEA025313.1	1.0654	0.00108954	Up	NA	GO:0005506//iron ion binding;GO:0046914//transition metal ion binding;GO:0003824//catalytic activity;GO:0016707//gibberellin 3-beta-dioxygenase activity	GO:0008152//metabolic process;GO:0055114//oxidation-reduction process	K04125//gibberellin 2-oxidase [EC:1.14.11.13]	gi|643730544|gb|KDP37976.1|//hypothetical protein JCGZ_04619 [Jatropha curcas]
94	TEA016006.1	1.47032	0.00533144	Up	NA	NA	NA	NA	gi|694452926|ref|XP_009351302.1|//PREDICTED: uncharacterized protein LOC103942829 isoform X1 [Pyrus x bretschneideri]
95	BGI_novel_G007839	1.86496	0.0362497	Up	GO:0016021//integral component of membrane	GO:0015095//magnesium ion transmembrane transporter activity	GO:0015693//magnesium ion transport	K16075//magnesium transporter	gi|225432906|ref|XP_002284181.1|//PREDICTED: magnesium transporter MRS2-I isoform 1 [Vitis vinifera]
96	BGI_novel_G012083	2.38736	1.45431e-09	Up	NA	NA	NA	K05747//Wiskott-Aldrich syndrome protein	gi|698536830|ref|XP_009764638.1|//PREDICTED: extensin-2-like, partial [Nicotiana sylvestris]
97	BGI_novel_G016217	1.38799	0.0100952	Up	NA	NA	NA	NA	gi|225440548|ref|XP_002273340.1|//PREDICTED: uncharacterized protein LOC100245981 [Vitis vinifera]
98	TEA031188.1	1.10875	5.85702e-11	Up	GO:0031224//intrinsic component of membrane;GO:0016021//integral component of membrane	GO:0022857//transmembrane transporter activity;GO:0022891//substrate-specific transmembrane transporter activity	GO:0006810//transport;GO:0055085//transmembrane transport	K08150//MFS transporter, SP family, solute carrier family 2 (myo-inositol transporter), member 13;K08145//MFS transporter, SP family, solute carrier family 2 (facilitated glucose transporter), member 8	gi|768677201|gb|AJU57223.1|//sugar transporter ERD6-like 16 [Camellia sinensis];gi|697189130|ref|XP_009603614.1|//PREDICTED: sugar transporter ERD6-like 16 isoform X1 [Nicotiana tomentosiformis]
99	TEA015137.1	1.14286	0.0352353	Up	NA	NA	NA	NA	gi|590657887|ref|XP_007034692.1|//SEY1 [Theobroma cacao]
100	TEA014777.1	1.24268	1.62684e-07	Up	NA	NA	NA	K12581//CCR4-NOT transcription complex subunit 7/8;K03094//S-phase kinase-associated protein 1;K13126//polyadenylate-binding protein;K05941//glutathione gamma-glutamylcysteinyltransferase [EC:2.3.2.15];K01054	gi|359493876|ref|XP_002284654.2|//PREDICTED: NAC transcription factor 25 isoform X1 [Vitis vinifera]
101	BGI_novel_G010299	2.56772	2.66846e-10	Up	NA	NA	NA	K05747//Wiskott-Aldrich syndrome protein;K02184//formin 2	gi|698536830|ref|XP_009764638.1|//PREDICTED: extensin-2-like, partial [Nicotiana sylvestris]
102	TEA011913.1	1.38559	0.0313239	Up	NA	NA	NA	K14314//nuclear pore complex protein Nup210	gi|731418950|ref|XP_010660855.1|//PREDICTED: nuclear pore complex protein GP210 [Vitis vinifera];gi|296087607|emb|CBI34863.3|//unnamed protein product [Vitis vinifera]
103	TEA016947.1	1.2624	5.71102e-05	Up	GO:0016020//membrane;GO:0005618//cell wall;GO:0044464//cell part;GO:0016021//integral component of membrane;GO:0005576//extracellular region	NA	GO:0009664//plant-type cell wall organization	K20628;K00051//malate dehydrogenase (NADP+) [EC:1.1.1.82]	gi|720007455|ref|XP_010258310.1|//PREDICTED: expansin-A1 isoform X1 [Nelumbo nucifera]
104	TEA002526.1	1.13817	5.89372e-06	Up	GO:0043231//intracellular membrane-bounded organelle	GO:0004553//hydrolase activity, hydrolyzing O-glycosyl compounds;GO:0043167//ion binding	GO:0006026//aminoglycan catabolic process	K01183//chitinase [EC:3.2.1.14]	gi|197253305|gb|ACH54087.1|//class III chitinase [Vitis vinifera]
105	TEA027969.1	1.10496	5.90891e-05	Up	NA	NA	NA	K14550//U3 small nucleolar RNA-associated protein 10	gi|731422843|ref|XP_010662259.1|//PREDICTED: uncharacterized protein At3g06530 [Vitis vinifera];gi|297745033|emb|CBI38625.3|//unnamed protein product [Vitis vinifera]
106	TEA010980.1	1.05421	6.20925e-05	Up	NA	GO:0000287//magnesium ion binding;GO:0030955//potassium ion binding;GO:0004743//pyruvate kinase activity;GO:0016301//kinase activity	GO:0006096//glycolytic process	K00873//pyruvate kinase [EC:2.7.1.40]	gi|661880955|emb|CDP15340.1|//unnamed protein product [Coffea canephora]
107	TEA024448.1	1.09998	1.99107e-06	Up	GO:0005737//cytoplasm	GO:0003872//6-phosphofructokinase activity;GO:0046872//metal ion binding;GO:0005524//ATP binding	GO:0006002//fructose 6-phosphate metabolic process;GO:0061615//glycolytic process through fructose-6-phosphate	K00850//6-phosphofructokinase 1 [EC:2.7.1.11]	gi|560939379|gb|AHB32113.1|//6-phosphofructokinase 3-like protein [Camellia sinensis];gi|356507939|ref|XP_003522720.1|//PREDICTED: 6-phosphofructokinase 3-like [Glycine max]
108	BGI_novel_G010300	2.56772	2.66846e-10	Up	NA	NA	NA	K05747//Wiskott-Aldrich syndrome protein;K02184//formin 2	gi|698536830|ref|XP_009764638.1|//PREDICTED: extensin-2-like, partial [Nicotiana sylvestris]
109	BGI_novel_G007838	1.81282	0.0418903	Up	GO:0016021//integral component of membrane	GO:0015095//magnesium ion transmembrane transporter activity	GO:0015693//magnesium ion transport	K16075//magnesium transporter	gi|225432906|ref|XP_002284181.1|//PREDICTED: magnesium transporter MRS2-I isoform 1 [Vitis vinifera]
110	BGI_novel_G000650	1.01094	0.0190561	Up	NA	NA	NA	NA	gi|566182052|ref|XP_006379504.1|//hypothetical protein POPTR_0008s02960g [Populus trichocarpa]
111	TEA033901.1	1.84574	6.0542e-62	Up	GO:0009536//plastid	GO:0050661//NADP binding;GO:0016616//oxidoreductase activity, acting on the CH-OH group of donors, NAD or NADP as acceptor;GO:0000166//nucleotide binding;GO:0004345//glucose-6-phosphate dehydrogenase activity	GO:0006006//glucose metabolic process;GO:0006098//pentose-phosphate shunt;GO:0055114//oxidation-reduction process;GO:0019318//hexose metabolic process	K00036//glucose-6-phosphate 1-dehydrogenase [EC:1.1.1.49 1.1.1.363]	gi|225425210|ref|XP_002266930.1|//PREDICTED: glucose-6-phosphate 1-dehydrogenase, chloroplastic isoform X1 [Vitis vinifera];gi|224053521|ref|XP_002297854.1|//glucose-6-phosphate dehydrogenase family protein [Populus trichocarpa]
112	TEA022776.1	1.05854	3.41092e-08	Up	NA	GO:0016641//oxidoreductase activity, acting on the CH-NH2 group of donors, oxygen as acceptor;GO:0046914//transition metal ion binding;GO:0048037//cofactor binding	GO:0006807//nitrogen compound metabolic process	K00276//primary-amine oxidase [EC:1.4.3.21]	gi|703122064|ref|XP_010102489.1|//Putative primary amine oxidase 2 [Morus notabilis];gi|643720776|gb|KDP31040.1|//hypothetical protein JCGZ_11416 [Jatropha curcas];gi|645267976|ref|XP_008239321.1|//PREDICTED: copper amine oxidase 1-like [Prunus mume]
113	TEA015991.1	1.1486	8.34417e-22	Up	GO:0016021//integral component of membrane	GO:0004805//trehalose-phosphatase activity;GO:0003825//alpha,alpha-trehalose-phosphate synthase (UDP-forming) activity	GO:0005992//trehalose biosynthetic process;GO:0016311//dephosphorylation;GO:0005991//trehalose metabolic process	K16055//trehalose 6-phosphate synthase/phosphatase [EC:2.4.1.15 3.1.3.12]	gi|590921222|gb|AHL29280.1|//trehalose-phosphate synthase 6 [Camellia sinensis];gi|698584443|ref|XP_009778367.1|//PREDICTED: alpha,alpha-trehalose-phosphate synthase [UDP-forming] 6 [Nicotiana sylvestris];gi|566190282|ref|XP_006378432.1|//hypothetical protein POPTR_0010s11510g [Populus trichocarpa]
114	TEA007958.1	1.29754	0.0160656	Up	NA	GO:0032559//adenyl ribonucleotide binding;GO:0004672//protein kinase activity;GO:0004871//signal transducer activity	GO:0006464//cellular protein modification process	K04733//interleukin-1 receptor-associated kinase 4 [EC:2.7.11.1];K04730//interleukin-1 receptor-associated kinase 1 [EC:2.7.11.1]	gi|661886365|emb|CDP10055.1|//unnamed protein product [Coffea canephora]
115	TEA025055.1	1.13269	0.0139631	Up	NA	NA	NA	K02470//DNA gyrase subunit B [EC:5.99.1.3]	gi|147866080|emb|CAN80959.1|//hypothetical protein VITISV_037562 [Vitis vinifera]
116	TEA012626.1	1.65296	9.56838e-66	Up	NA	NA	NA	NA	gi|225457747|ref|XP_002262980.1|//PREDICTED: pathogen-related protein [Vitis vinifera];gi|703152701|ref|XP_010110490.1|//hypothetical protein L484_003537 [Morus notabilis]
117	BGI_novel_G008291	1.08741	0.0474758	Up	NA	GO:0008168//methyltransferase activity	GO:0032259//methylation	K00558//DNA (cytosine-5)-methyltransferase 1 [EC:2.1.1.37]	gi|255573870|ref|XP_002527854.1|//DNA (cytosine-5)-methyltransferase, putative [Ricinus communis]
118	TEA005286.1	2.03911	0.0181585	Up	NA	NA	NA	K13457//disease resistance protein RPM1	gi|747095843|ref|XP_011095817.1|//PREDICTED: disease resistance protein RPM1-like [Sesamum indicum]
119	BGI_novel_G015562	1.48239	0.0310607	Up	NA	GO:0043531//ADP binding;GO:0004721//phosphoprotein phosphatase activity	GO:0006952//defense response;GO:0006470//protein dephosphorylation	K19613//leucine-rich repeat protein SHOC2;K15078//structure-specific endonuclease subunit SLX1 [EC:3.6.1.-]	gi|703070002|ref|XP_010088665.1|//Putative disease resistance protein RGA3 [Morus notabilis]
120	TEA024654.1	1.92509	2.63426e-17	Up	GO:0016021//integral component of membrane	NA	GO:0055085//transmembrane transport	K02575//MFS transporter, NNP family, nitrate/nitrite transporter	gi|747050127|ref|XP_011071124.1|//PREDICTED: high affinity nitrate transporter 2.5 [Sesamum indicum];gi|661882989|emb|CDP13197.1|//unnamed protein product [Coffea canephora]
121	BGI_novel_G012015	1.34642	6.23708e-08	Up	NA	NA	NA	K06883//uncharacterized protein;K03469//ribonuclease HI [EC:3.1.26.4]	gi|147842172|emb|CAN71493.1|//hypothetical protein VITISV_011662 [Vitis vinifera]
122	TEA009770.1	1.23635	3.57764e-08	Up	GO:0010287//plastoglobule;GO:0009535//chloroplast thylakoid membrane;GO:0016021//integral component of membrane;GO:0009536//plastid;GO:0009941//chloroplast envelope;GO:0009522//photosystem I	GO:0031409//pigment binding;GO:0046872//metal ion binding;GO:0016168//chlorophyll binding	GO:0009768//photosynthesis, light harvesting in photosystem I;GO:0006091//generation of precursor metabolites and energy;GO:0009416//response to light stimulus;GO:0018298//protein-chromophore linkage	K08912//light-harvesting complex II chlorophyll a/b binding protein 1	gi|225463428|ref|XP_002274942.1|//PREDICTED: chlorophyll a-b binding protein 40, chloroplastic isoform 1 [Vitis vinifera];gi|225463432|ref|XP_002275075.1|//PREDICTED: chlorophyll a-b binding protein of LHCII type 1 [Vitis vinifera];gi|695017502|ref|XP_009395692.1|//PREDICTED: chlorophyll a-b binding protein of LHCII type 1-like [Musa acuminata subsp. malaccensis]
123	TEA029438.1	1.1057	0.0133542	Up	NA	GO:0032559//adenyl ribonucleotide binding;GO:0042623//ATPase activity, coupled	NA	K13179//ATP-dependent RNA helicase DDX18/HAS1 [EC:3.6.4.13]	gi|747068963|ref|XP_011081257.1|//PREDICTED: DEAD-box ATP-dependent RNA helicase 51-like [Sesamum indicum]
124	BGI_novel_G001011	1.03276	0.0368922	Up	NA	NA	NA	NA	NA
125	TEA022194.1	1.21742	0.0268722	Up	NA	NA	NA	K01953//asparagine synthase (glutamine-hydrolysing) [EC:6.3.5.4];K13783//MFS transporter, OPA family, solute carrier family 37 (glycerol-3-phosphate transporter), member 1/2	gi|661897290|emb|CDO99002.1|//unnamed protein product [Coffea canephora];gi|747086564|ref|XP_011090787.1|//PREDICTED: stem-specific protein TSJT1-like [Sesamum indicum]
126	TEA003962.1	1.77358	0.000185633	Up	NA	NA	NA	K14834//nucleolar complex protein 3	gi|596006013|ref|XP_007218408.1|//hypothetical protein PRUPE_ppa011478mg [Prunus persica]
127	BGI_novel_G004479	-1.51371	0.0239395	Down	NA	NA	NA	K13228//UDP-glucosyltransferase BX9 [EC:2.4.1.202];K00699//glucuronosyltransferase [EC:2.4.1.17];K13030//cyanohydrin beta-glucosyltransferase [EC:2.4.1.85]	gi|675272226|gb|AIL51400.1|//glycosyltransferase [Actinidia deliciosa]
128	TEA023653.1	-1.11345	1.4e-06	Down	NA	NA	NA	K04733//interleukin-1 receptor-associated kinase 4 [EC:2.7.11.1];K04730//interleukin-1 receptor-associated kinase 1 [EC:2.7.11.1]	gi|731385220|ref|XP_002282725.2|//PREDICTED: G-type lectin S-receptor-like serine/threonine-protein kinase At1g34300 [Vitis vinifera];gi|296081766|emb|CBI20771.3|//unnamed protein product [Vitis vinifera]
129	BGI_novel_G004929	-1.06524	2.36849e-12	Down	NA	NA	NA	NA	gi|147778529|emb|CAN71712.1|//hypothetical protein VITISV_013459 [Vitis vinifera]
130	TEA018331.1	-1.32313	0.000953335	Down	NA	NA	NA	K12741//heterogeneous nuclear ribonucleoprotein A1/A3;K06236//collagen, type I/II/III/V/XI/XXIV/XXVII, alpha;K14491//two-component response regulator ARR-B family;K14317//nuclear pore complex protein Nup214	gi|225439489|ref|XP_002268055.1|//PREDICTED: putative Myb family transcription factor At1g14600 [Vitis vinifera];gi|590628054|ref|XP_007026615.1|//Myb-like HTH transcriptional regulator family protein, putative isoform 1 [Theobroma cacao]
131	TEA006967.1	-2.00674	0.0184699	Down	NA	GO:0005488//binding	GO:0050794//regulation of cellular process;GO:0009725//response to hormone	K09422//myb proto-oncogene protein, plant	gi|661893408|emb|CDP03217.1|//unnamed protein product [Coffea canephora];gi|720035586|ref|XP_010267089.1|//PREDICTED: transcription repressor MYB6-like [Nelumbo nucifera]
132	TEA006699.1	-1.14043	1.59836e-05	Down	NA	NA	NA	K13692//UDP-glucose:(indol-3-yl)acetate beta-D-glucosyltransferase [EC:2.4.1.121];K13691//pathogen-inducible salicylic acid glucosyltransferase [EC:2.4.1.-]	gi|359478621|ref|XP_002274420.2|//PREDICTED: UDP-glycosyltransferase 87A1-like [Vitis vinifera]
133	BGI_novel_G009306	-1.11122	8.96729e-17	Down	NA	GO:0016740//transferase activity	NA	K13065//shikimate O-hydroxycinnamoyltransferase [EC:2.3.1.133]	gi|661884416|emb|CDP11973.1|//unnamed protein product [Coffea canephora]
134	TEA013594.1	-1.56617	0.0317425	Down	NA	NA	NA	NA	gi|590661273|ref|XP_007035627.1|//Late embryogenesis abundant protein Lea5-D [Theobroma cacao]
135	TEA023019.1	-1.13378	3.15302e-05	Down	NA	NA	NA	NA	gi|747081983|ref|XP_011088291.1|//PREDICTED: uncharacterized protein LOC105169569 [Sesamum indicum]
136	BGI_novel_G002472	-1.04538	0.00806519	Down	NA	NA	NA	NA	gi|643737311|gb|KDP43423.1|//hypothetical protein JCGZ_16710 [Jatropha curcas]
137	TEA011917.1	-1.03999	0.00025579	Down	NA	NA	NA	NA	gi|747088705|ref|XP_011091957.1|//PREDICTED: uncharacterized protein LOC105172276 [Sesamum indicum];gi|702269789|ref|XP_010043248.1|//PREDICTED: uncharacterized protein LOC104432507 isoform X1 [Eucalyptus grandis]
138	BGI_novel_G001139	-1.08309	0.0242371	Down	NA	NA	NA	K19613//leucine-rich repeat protein SHOC2	gi|643715111|gb|KDP27361.1|//hypothetical protein JCGZ_20185 [Jatropha curcas]
139	TEA007041.1	-1.30098	0.0195467	Down	GO:0031224//intrinsic component of membrane	NA	GO:0015833//peptide transport	K14638//solute carrier family 15 (peptide/histidine transporter), member 3/4	gi|225427035|ref|XP_002266951.1|//PREDICTED: protein NRT1/ PTR FAMILY 6.3 [Vitis vinifera]
140	TEA011685.1	-1.68359	0.0114359	Down	GO:0005886//plasma membrane	GO:0004674//protein serine/threonine kinase activity;GO:0000166//nucleotide binding	GO:0006468//protein phosphorylation	K04733//interleukin-1 receptor-associated kinase 4 [EC:2.7.11.1];K00276//primary-amine oxidase [EC:1.4.3.21]	gi|566150578|ref|XP_006369449.1|//hypothetical protein POPTR_0001s23540g, partial [Populus trichocarpa]
141	TEA013430.1	-2.68289	4.92746e-43	Down	NA	NA	NA	NA	gi|661896896|emb|CDP00085.1|//unnamed protein product [Coffea canephora];gi|698562569|ref|XP_009772447.1|//PREDICTED: uncharacterized protein LOC104222828 isoform X2 [Nicotiana sylvestris]
142	BGI_novel_G008587	-1.32504	0.0345491	Down	NA	NA	NA	NA	gi|568830427|ref|XP_006469501.1|//PREDICTED: zinc finger CCCH domain-containing protein 18-like isoform X1 [Citrus sinensis]
143	TEA022104.1	-1.01885	2.33983e-06	Down	NA	GO:0016765//transferase activity, transferring alkyl or aryl (other than methyl) groups;GO:0016740//transferase activity	GO:0008152//metabolic process;GO:0009058//biosynthetic process	K02291//phytoene synthase [EC:2.5.1.32]	gi|743066323|gb|AJB84620.1|//phytoene synthase [Camellia sinensis];gi|222107186|gb|ACM44688.1|//phytoene synthase [Diospyros kaki]
144	TEA026704.1	-2.4171	2.78954e-07	Down	NA	NA	NA	K13448//calcium-binding protein CML	gi|147817189|emb|CAN64302.1|//hypothetical protein VITISV_034922 [Vitis vinifera]
145	BGI_novel_G003806	-1.28692	1.10463e-10	Down	NA	NA	NA	NA	gi|551653921|ref|XP_005829737.1|//hypothetical protein GUITHDRAFT_153432 [Guillardia theta CCMP2712]
146	TEA028932.1	-1.17962	0.0127687	Down	NA	NA	NA	NA	gi|661895987|emb|CDP00565.1|//unnamed protein product [Coffea canephora]
147	TEA008381.1	-1.05765	4.84102e-05	Down	NA	GO:0043531//ADP binding	GO:0007165//signal transduction;GO:0006952//defense response;GO:0050896//response to stimulus	K19613//leucine-rich repeat protein SHOC2	gi|694328719|ref|XP_009355152.1|//PREDICTED: TMV resistance protein N-like [Pyrus x bretschneideri];gi|595836530|ref|XP_007207277.1|//hypothetical protein PRUPE_ppa024010m1g, partial [Prunus persica];gi|643715111|gb|KDP27361.1|//hypothetical protein JCGZ_20185 [Jatropha curcas];gi|596053422|ref|XP_007220769.1|//hypothetical protein PRUPE_ppa024626mg [Prunus persica]
148	TEA013923.1	-1.2242	0.00221715	Down	NA	NA	NA	K12938//anthocyanidin 5,3-O-glucosyltransferase [EC:2.4.1.-];K13263//isoflavone 7-O-glucosyltransferase [EC:2.4.1.170];K08237//hydroquinone glucosyltransferase [EC:2.4.1.218]	gi|568823583|ref|XP_006466192.1|//PREDICTED: UDP-glycosyltransferase 88B1-like [Citrus sinensis]
149	TEA028476.1	-1.27133	0.00503655	Down	NA	NA	NA	K09422//myb proto-oncogene protein, plant	gi|720020169|ref|XP_010262320.1|//PREDICTED: myb-related protein Myb4 [Nelumbo nucifera]
150	TEA005488.1	-1.25338	4.61373e-06	Down	NA	GO:0016491//oxidoreductase activity	GO:0008152//metabolic process	K00422//polyphenol oxidase [EC:1.10.3.1]	gi|222093457|gb|ACM43505.1|//polyphenoloxidase [Camellia nitidissima]
151	BGI_novel_G013608	-1.03768	6.49741e-07	Down	NA	NA	NA	NA	gi|567881981|ref|XP_006433549.1|//hypothetical protein CICLE_v10003144mg [Citrus clementina]
152	TEA001027.1	-1.15729	2.93685e-07	Down	NA	NA	NA	K09422//myb proto-oncogene protein, plant	gi|696740089|gb|AIT52315.1|//MYB family protein [Jatropha curcas];gi|731417415|ref|XP_010660298.1|//PREDICTED: protein ODORANT1 [Vitis vinifera]
153	TEA008626.1	-1.74659	1.12211e-05	Down	NA	GO:0016820//hydrolase activity, acting on acid anhydrides, catalyzing transmembrane movement of substances;GO:0015075//ion transmembrane transporter activity	GO:0006812//cation transport	K01537//Ca2+-transporting ATPase [EC:3.6.3.8]	gi|698419078|ref|XP_009787780.1|//PREDICTED: putative calcium-transporting ATPase 13, plasma membrane-type, partial [Nicotiana sylvestris]
154	TEA006451.1	-2.31666	0.0050621	Down	NA	GO:0005515//protein binding	GO:0044267//cellular protein metabolic process;GO:0050896//response to stimulus	K09534//DnaJ homolog subfamily C member 14	gi|703064200|ref|XP_010087145.1|//DnaJ homolog subfamily C member 14 [Morus notabilis]
155	BGI_novel_G002516	-1.04581	0.0130338	Down	NA	NA	NA	K10523//speckle-type POZ protein	gi|224074494|ref|XP_002304380.1|//hypothetical protein POPTR_0003s10220g [Populus trichocarpa]
156	BGI_novel_G016401	-1.00093	0.000302157	Down	NA	NA	NA	K16570//gamma-tubulin complex component 3	gi|5734736|gb|AAD50001.1|AC007259_14//Hypothetical protein [Arabidopsis thaliana]
157	TEA004037.1	-1.33904	1.60616e-32	Down	NA	NA	NA	K15502//serine/threonine-protein phosphatase 6 regulatory ankyrin repeat subunit A;K11323//histone arginine demethylase JMJD6 [EC:1.14.11.-]	gi|747092204|ref|XP_011093853.1|//PREDICTED: alpha-latrocrustotoxin-Lt1a-like isoform X1 [Sesamum indicum];gi|661893257|emb|CDP03066.1|//unnamed protein product [Coffea canephora]
158	BGI_novel_G007311	-1.20803	0.0101351	Down	GO:0016021//integral component of membrane;GO:0000148//1,3-beta-D-glucan synthase complex	GO:0003843//1,3-beta-D-glucan synthase activity	GO:0006075//(1->3)-beta-D-glucan biosynthetic process	K11000//callose synthase [EC:2.4.1.-]	gi|255574422|ref|XP_002528124.1|//transferase, transferring glycosyl groups, putative [Ricinus communis]
159	TEA027330.1	-1.22959	0.0397155	Down	NA	GO:0046872//metal ion binding	NA	K16465//centrin-1	gi|470141855|ref|XP_004306641.1|//PREDICTED: calcium-binding protein KIC [Fragaria vesca subsp. vesca]
[truncated: 160 more rows]

[truncated: 5 more sheets: 585 DEGs, 681 DEGs, 1003 DEGs, 1219 DEGs, 1229 DEGs]
