# Supplementary material for: Transcriptional regulation of amino acid metabolism in response to nitrogen deficiency and nitrogen forms in tea plant root (Camellia sinensis L.)
Source: Sci Rep. 2020 Apr 22;10:6868. doi: 10.1038/s41598-020-63835-6 (PMC7176667; doi:10.1038/s41598-020-63835-6)
Supplement: Supplementary file 7 — Supplementary Table S6. [file 41598_2020_63835_MOESM7_ESM.xlsx]

## Sheet: Synthesis
Supplementary S6 Potential genes encoding biosynthetic enzymes as well as enzymes catalyzing the initial amino acid catabolic steps
Gene number	Enzymes Name	Symbol	Gene_ID	Length	(FPKM)					log2Foldchange(FPKMN Forms/ FPKM0N)
					0 N	NO3-	EA	NH4+	NH4++NO3-	(NO3-/0N)	(EA/0N)	(NH4+/0N)	(NH4++NO3-/0N)
11	Glutamate dehydrogenase	GDH	TEA006665.1	1311	13.7533	21.3367	24.1133	14.4033	15.6167	0.720689	0.88344	0.232208	0.340538
			TEA009809.1	1581	17.3033	18.9033	24.85	40.2967	47.6667	0.2157	0.656731	1.43**	1.63**
			TEA015538.1	1626	10.86	10.24	10.2667	9.10667	9.60333	0.00718499	0.00726662	-0.0582402	-0.0106514
			TEA027436.1	1854	12.5867	10.85	11.3733	9.00333	9.75	-0.110811	-0.0578847	-0.290358	-0.198325
			TEA015542.1	1389	0.02	1.12667	0	1.05	0.663333	1.93**	-0.103346	2.11922	1.29023
			TEA028813.1	1026	0.0733333	0.0766667	0.156667	0.126667	0	0.00788062	0.269892	0.182195	-0.326136
			TEA031206.1	1617	13.2767	14.5167	73.1533	345.99	297.537	0.24037	2.47**	3.84**	4.53**
			TEA034004.1	1236	64.5267	52.1133	69.0467	48.16	51.9433	-0.162629	0.213318	-0.193557	-0.0782156
			TEA034006.1	1230	0.0466667	0.593333	0.336667	0.22	0.556667	1.79049	1.36072	0.935728	2.21**
			TEA034047.1	1104	0.943333	0.58	0.503333	0.22	0.306667	-0.331423	-0.488899	-1.08286	-0.804633
			TEA034048.1	825	0	0.0333333	0	0	0.0366667	0.0860349	0.01	0.01	0.153417
12	Glutamine synthetase	GS	BGI_novel_G002733	1131	5.79333	8.63667	11.6233	7.24667	6.28	0.653321	1.07287	0.509288	0.277847
			BGI_novel_G005999	2561	1.17333	1.03333	0.843333	0.786667	0.97	-0.0750241	-0.378926	-0.346467	-0.0886256
			TEA015536.1	1080	17.32	19.1333	20.25	15.3333	13.39	0.123258	0.1511	-0.117329	-0.301971
			TEA015580.1	1071	373.22	296.58	315.163	287.197	318.71	-0.232981	-0.148937	-0.210692	-0.0965115
			TEA028194.1	1299	28.77	29.8367	40.71	25.15	24.3333	0.108279	0.551824	-0.0369683	-0.0913301
			TEA032123.1	1098	15.05	24.2667	35.3333	29.8267	23.24	0.783067	1.31**	1.90**	0.791453
			TEA032217.1	1134	514.437	808.24	1049	648.123	570.757	0.757187	1.15**	0.521751	0.307158
			BGI_novel_G001556	707	0.593333	0.863333	0.423333	0.496667	0.383333	0.375849	-0.303539	-0.0451195	-0.288395
			BGI_novel_G001558	1822	0.91	1.19	0.133333	0.286667	0.61	0.0899546	-0.385819	-0.273312	-0.227405
			BGI_novel_G001559	548	0.216667	0	0.36	0.326667	0	-0.217029	0.213151	0.198496	-0.326136
			TEA009747.1	567	0.27	0.266667	0.406667	0.11	0.166667	0.0220758	0.364256	-0.491765	-0.401657
			TEA032125.1	597	0.13	0.05	0.05	0.156667	0	-0.077773	-0.194451	0.195314	-0.240892
1	Alanine decarboxylase	AlaDC	TEA005658.1	1846	660.02	1112.2	2125.75	1123.71	1332.03	0.83	1.76**	1.07**	1.14**
6	Glutamate synthase	GOGAT	BGI_novel_G014912	1459	28.2133	48.67	52.6667	51.0833	49.1333	0.873481	0.980709	1.04**	0.960497
			TEA003892.1	6642	64.7333	318.023	258.36	220.76	241.313	2.35**	2.05**	1.90**	1.99**
			TEA011569.1	2295	40.94	175.387	184.463	133.227	154.233	2.16**	2.19**	1.79**	1.98**
			TEA024031.1	1998	7.04	10.1133	6.94667	7.66	6.87	0.608614	0.0656455	0.308028	0.125249
			TEA026779.1	6693	35.21	81.6633	77.65	82.68	80.5333	1.29**	1.22**	1.42**	1.33**
			TEA030315.1	3327	14.52	19.4767	14.6567	15.16	15.1733	0.519451	0.102585	0.248009	0.22057
1	Theanine synthetase	TSI	TEA015198.1	2547	518.197	831.313	1171.58	744.007	838.567	0.780304	1.26**	0.716935	0.848061
3	1-pyrroline-5-carboxylate dehydrogenase	P5CS	TEA003086.1	1920	11.8167	13.65	18.2067	17.3	18.25	0.296441	0.700781	0.738128	0.788526
			TEA015816.1	462	2.73667	3.14333	4.65	3.94333	3.7	0.234819	0.780192	0.67665	0.591735
			TEA023846.1	1875	3.68	7.31	10.27	11.3333	11.5267	1.00649	1.30386	1.63**	1.63**
1	Pyrroline-5-carboxylate reductase	P5CR	TEA031031.1	1113	15.18	20.7933	17.6167	20.9267	13.32	0.541325	0.305324	0.620071	0.000588025
3	Glutamate N-acetyltransferase	GNAT	BGI_novel_G013698	399	1.08	0.3	0.706667	0.433333	0.34	-0.585591	-0.286154	-0.723099	-0.79152
			TEA003436.1	2040	5.70667	7.19	9.66333	11.6633	11.6167	0.439797	0.827088	1.22**	1.15**
			TEA014940.1	1749	5.9	5.28667	6.28	5.06	5.16667	-0.000996087	0.229719	-0.00348398	0.029215
3	Acetylglutamate kinase	AGK	BGI_novel_G007189	842	0.506667	0.613333	0.633333	0.4	0.623333	0.278783	0.339061	-0.0506141	0.338069
			BGI_novel_G013805	857	1.49667	2.16	1.13	1.69333	2.21333	0.536086	-0.25847	0.341753	0.680312
			TEA001454.1	1035	65.86	70.75	79.61	89.0667	94.3267	0.20865	0.36541	0.63501	0.691479
4	N-acetyl-gamma-glutamyl-phosphate reductase	AGPR	BGI_novel_G012019	2098	0.17	0.143333	0.0766667	0.03	0.1	-0.0568167	-0.346454	-0.832609	-0.151892
			BGI_novel_G012020	2034	0.616667	0.796667	0.3	0.556667	0.3	0.416445	-0.573581	0.042967	-0.623546
			BGI_novel_G012021	2085	0.103333	0	0.19	0.04	0	-0.497987	0.212041	-0.263985	-0.688051
			TEA005194.1	1836	24.6667	30.8867	31.8933	30.6333	30.1533	0.420475	0.46063	0.507617	0.466369
2	N-acetylornithine aminotransferase	NAOT	BGI_novel_G016499	1259	0.0433333	0.103333	0.35	0.186667	0.106667	0.35115	1.44994	0.836079	0.387439
			TEA019438.1	1401	29.9733	31.7933	38.26	32.53	32.5033	0.190002	0.44011	0.314998	0.292419
3	Ornithine carbamoyltransferase	OTC	TEA019294.1	1164	13.8967	15.39	18.0933	15.06	13.64	0.24626	0.465588	0.29403	0.144244
			TEA024762.1	1482	154.797	111.107	117.127	70.9667	52.49	-0.335783	-0.257603	-0.831834	-1.22**
			TEA024763.1	942	14.97	20.8767	27.96	22.8367	24	0.573704	0.982172	0.794623	0.846713
6	Argininosuccinate synthase	ASSY	BGI_novel_G008594	301	1.49	0.46	0.136667	0.42	0.363333	-0.58602	-1.24596	-0.802188	-0.893061
			TEA012591.1	1491	50.41	45.1933	41.1067	39.1033	39.7133	-0.0765402	-0.213898	-0.21479	-0.211084
			TEA012854.1	450	8.42667	9.71667	8.55333	10.2833	9.14	0.282026	0.11154	0.449237	0.282819
			TEA017270.1	2274	1.8	1.15667	1.93667	1.63	1.39333	-0.158785	0.0410489	-0.0783434	-0.117238
			TEA028681.1	1293	23.25	26.82	3.35667	15.7467	8.91333	0.293995	-2.09**	-0.33447	-1.029**
			TEA028835.1	999	52.48	64.2833	63.4467	66.27	58.7633	0.393607	0.366184	0.505713	0.335857
2	Argininosuccinate lyase	ASL	BGI_novel_G006770	929	5.20667	5.21	6.59	5.63	5.53667	0.0969031	0.408793	0.280947	0.260552
			TEA002053.1	1539	13.7267	13.9767	15.59	14.48	14.3167	0.0954679	0.331349	0.290101	0.234338
20	Aspartate aminotransferase	AspAT	BGI_novel_G000057	3601	10.7833	10.3467	8.66667	19.2567	19.97	0.0465524	-0.219126	0.998509	1.05**
			BGI_novel_G006957	1803	2	1.39	1.24	1.22	1.28333	-0.394023	-0.565091	-0.48246	-0.460786
			BGI_novel_G006958	578	4.7	3.33	4.25333	3.40667	4.05667	-0.344049	-0.0297632	-0.264521	-0.0114132
			BGI_novel_G006996	2245	72.05	74.7833	61.1833	62	64.09	0.156159	-0.144386	-0.0192751	0.00382134
			BGI_novel_G009730	227	0.333333	0	0	0	0	-0.0833817	-0.104042	-0.120917	-0.130356
			TEA001727.1	1275	7.30667	14.11	22.5733	22.26	22.6133	0.885504	1.63**	1.58**	1.60**
			TEA005805.1	1074	16.5833	17.1633	24.0467	36.9933	44.3333	0.15072	0.61672	1.32**	1.56911
			TEA012510.1	1404	11.6367	11.7667	15.68	12.0767	11.2733	0.114074	0.515327	0.236385	0.124445
			TEA015247.1	876	3.91667	3.70333	2.67333	3.11	2.73333	-0.0210512	-0.5192	-0.179837	-0.492749
			TEA018663.1	1653	13.7767	14.8067	21.27	23.47	26.2967	0.215944	0.740917	1.00**	1.15**
			TEA022382.1	1275	0	0.0533333	0.0266667	0	0	0.162202	0.118999	0.01	0.01
			TEA024315.1	570	3.71333	1.62667	2.65667	1.91333	2.05	-0.927447	-0.325715	-0.698275	-0.613848
			TEA024318.1	1377	91.0267	118.943	159.503	181.163	205.613	0.48074	0.894926	1.18505	1.34**
			TEA028894.1	2550	0.903333	1.83333	1.25667	1.58667	1.10333	1.02392	0.529587	0.9272	0.443125
			TEA033170.1	705	5.4	7.46667	7.01667	5.45	3.3	0.460199	0.417441	0.0344525	-0.662212
			TEA006343.1	489	0.643333	0.443333	0.136667	0.35	0.41	-0.116948	-0.618502	-0.242832	-0.163849
			TEA006349.1	1446	0.276667	0.183333	0.286667	0.253333	0.25	-0.182066	-0.105156	0.0799029	0.208422
			TEA006350.1	498	0.23	0.0266667	0.0666667	0.0966667	0.01	-0.413005	-0.322587	-0.197754	-0.857755
			TEA010341.1	834	0.683333	0.48	0.686667	0.653333	0.786667	-0.268682	0.119537	0.109963	0.326444
			TEA014443.1	453	17.74	12.6367	20.04	22.4467	27.2733	-0.36403	0.265727	0.531925	0.793416
4	asparagine synthetase	ASN	BGI_novel_G009179	1508	0	0.0466667	0.0166667	0	0.02	0.328687	0.118999	0.01	0.194806
			TEA018926.1	1812	22.57	23.81	22.3833	28.9333	28.4033	0.167303	0.0653722	0.551032	0.480817
			TEA029591.1	1716	0.07	0.04	0.116667	0.06	0.0733333	-0.0954579	0.28116	0.551032	0.0817765
			TEA030157.1	1053	0.12	0.166667	0.2	0.126667	0.113333	0.203744	0.395172	0.134645	0.019473
10	Aspartate kinase	AK	TEA001650.1	1467	4.67667	6.64333	7.15667	8.82333	8.63	0.402739	0.518472	1.01**	0.981617
			TEA002767.1	1626	7.42	6.43333	6.94667	5.93667	6.30667	-0.0839855	-0.00798694	-0.0954235	-0.0689711
			TEA005051.1	1821	7.17333	8.08667	8.11667	11.3967	9.55	0.332654	0.332348	0.906989	0.651056
			TEA009801.1	1503	2.47667	4.17667	3.20333	6.00333	5.58667	0.788979	0.532744	1.48**	1.27**
			TEA015994.1	2841	15.39	16.82	15.8567	18.4133	15.7	0.305349	0.13343	0.42406	0.209345
			TEA016462.1	2916	29.3167	30.9333	27.5733	29.7133	28.9133	0.212224	0.0367096	0.242638	0.151671
			BGI_novel_G005340	707	0.3	0.0433333	0	0.203333	0.0333333	-0.477996	-0.764091	-0.199006	-0.954389
			BGI_novel_G005341	2360	0.55	0.81	0.403333	0.37	0.39	0.571446	-0.280116	-0.349577	-0.257
			TEA008000.1	660	1.34333	1.27333	1.42667	0.703333	0.663333	0.0287638	0.152639	-0.620112	-0.722867
			BGI_novel_G015812	681	1.18333	0.683333	0.9	0.946667	0.836667	-0.475959	-0.261828	-0.143062	-0.245052
2	Aspartate-semialdehyde dehydrogenase	ASDH	TEA011029.1	1425	20.2567	34.73	25.6333	35.37	24.8833	0.865478	0.426496	0.958178	0.468734
			TEA019639.1	837	0.893333	0.4	0.236667	0.34	0.53	-0.668824	-1.2194	-0.889997	-0.449727
2	4-hydroxy-tetrahydrodipicolinate synthase	DHDPS	BGI_novel_G000823	1705	19.6367	21.5533	27.6533	23.3767	25.4367	0.228875	0.574913	0.430284	0.531312
			BGI_novel_G000824	1879	19.8467	21.45	21.33	24.79	22.3367	0.210533	0.193653	0.497697	0.345585
9	4-hydroxy-tetrahydrodipicolinate reductase	DHDPR	BGI_novel_G011142	1848	2.93	4.07	4.13	4.47667	2.60333	0.49031	0.48058	0.695681	0.0176005
			BGI_novel_G011141	1832	1.88667	2.35333	3.93667	3.41333	4.82667	0.384204	1.05728	1.01**	1.47**
			BGI_novel_G011140	1729	0.61	2.62333	1.34	1.37333	1.07333	1.57847	0.836552	0.978529	0.530493
			TEA026025.1	903	0.696667	0.69	0.743333	0.48	0.453333	0.147027	-0.0210217	-0.380059	-0.646047
			BGI_novel_G004263	3084	0.186667	0	0.0733333	0	0	-0.847367	-0.322325	-0.96777	-1.08474
			BGI_novel_G004262	3106	4.55333	4.78667	5.04	4.46333	3.51	0.174495	0.231473	0.156067	-0.20466
			BGI_novel_G011139	1792	1.15	0.18	0	0.996667	0.8	-1.3145	-3.66**	-0.0424422	-0.226502
			BGI_novel_G004261	3199	3.34333	2.50333	3.14667	2.29667	2.4	-0.301378	0.0121987	-0.330411	-0.300538
			BGI_novel_G004260	3509	0.163333	1.23667	0.0366667	0.573333	0	0.256239	-0.505478	0.301071	-1.08774
6	L,L-diaminopimelate aminotransferase	DAPAT	BGI_novel_G007255	858	0.473333	0.183333	0	1.13333	0.696667	-0.471702	-1.35264	1.09939	0.495002
			TEA005847.1	1254	37.4367	49.1667	45.6	54.2533	44.2267	0.488884	0.360988	0.67457	0.376532
			BGI_novel_G007254	2427	6.48	0.906667	2.67	9.6	8.18	-2.60**	-1.12**	0.748526	0.502937
			TEA003853.1	1278	0	0	0	0	0	0.01	0.01	0.01	0.01
			TEA003859.1	486	3.37	2.76333	11.3467	7.27333	7.80667	-0.1336	1.69**	1.14201	1.20459
			TEA030295.1	1272	0.156667	0.0566667	0.0833333	0.06	0.07	-0.455234	-0.401105	-0.562356	-0.503636
2	Diaminopimelate epimerase	DAPE	BGI_novel_G005274	765	6.78	6.99	6.74333	8.25667	8.45	0.146756	0.101394	0.483525	0.501336
			BGI_novel_G005275	1205	0.176667	0.253333	0.473333	0.356667	0.236667	0.314988	0.942109	0.632505	0.420071
4	Diaminopimelate decarboxylase	DAPD	TEA006396.1	1155	57.7333	59.13	49.7867	50.11	41.8267	0.120455	-0.121825	-0.0153094	-0.321678
			TEA006412.1	1551	14.3733	17.4767	16.4633	16.0167	13.0267	0.399003	0.350946	0.359854	0.0673548
			TEA013514.1	1608	16.3467	19.58	18.5367	18.3167	15.1633	0.36102	0.269218	0.349941	0.0653797
			TEA023710.1	1068	20.76	20.24	21.14	19.7867	17.11	0.0644866	0.117169	0.123303	-0.104195
2	Homoserine kinase	HSK	TEA021863.1	1146	2.83333	2.80333	3.28667	2.92	2.75	0.0861913	0.296667	0.243211	0.125688
			TEA023482.1	1140	43.66	47.1133	49.0467	43.8233	42.5767	0.216751	0.258171	0.202385	0.141461
3	Cystathionine gamma-synthase	CGS	TEA004422.1	1602	93.5633	119.323	140.603	171.34	151.573	0.45258	0.665103	1.06**	0.846486
			TEA014615.1	1614	35.3433	47.0867	50.2367	37.7033	29.46	0.515277	0.589981	0.273667	-0.0920965
			TEA014639.1	1413	1.23667	1.40333	1.16	1.08333	1.03	0.276484	-0.00777642	-0.001903	-0.098429
1	Cystathionine beta-lyase	CBL	TEA023768.1	1470	25.97	24.6967	29.1367	26.2367	28.4233	0.0319889	0.25926	0.215189	0.30987
6	Methionine synthase	MS	TEA007200.1	1332	716.353	687.69	369.273	461.05	333.61	0.0195021	-0.865282	-0.470589	-0.92275
			TEA019127.1	1182	376.02	305.297	307.03	334.11	320.247	-0.203751	-0.199725	0.0311221	-0.0703656
			TEA026890.1	1173	28.83	33.6167	19.96	25.6167	14.9467	0.334986	-0.485445	-0.00902519	-0.872134
			TEA022138.1	402	7.83333	6.67667	8.01	8.20667	7.51667	-0.128282	0.128055	0.206942	0.0468009
			TEA028087.1	1491	5.82333	9.42667	1.73	2.98667	3.18333	0.673645	-1.90**	-0.830776	-0.909658
			BGI_novel_G000928	1281	0.373333	0.453333	0.273333	0.55	0.2	0.233599	-0.222234	0.562615	-0.535421
4	Threonine synthase	THS	BGI_novel_G000404	2872	3.71333	3.52667	2.68667	2.35667	2.47333	0.023431	-0.36992	-0.456935	-0.404774
			TEA006130.1	1632	38.85	27.98	22.2	14.9433	13.5633	-0.360005	-0.706098	-1.12**	-1.30**
			TEA022411.1	1569	42.2667	59.4467	53.15	60.6867	56.0867	0.592819	0.417047	0.703568	0.582004
			TEA033488.1	1569	20.2333	24.3267	21.4233	27.73	20.58	0.366443	0.174309	0.642915	0.194842
2	Threonine dehydratase	TD	BGI_novel_G010931	1356	5.39667	5	4.62333	5.77333	4.88333	-0.00258277	-0.12362	0.27935	0.0293286
			TEA028122.1	2208	34.8733	36.1267	34.5133	40.05	35.89	0.153535	0.0951385	0.407362	0.258559
3	Acetolactate synthase	AHAS	TEA013639.1	1263	3.25667	5.19333	3.46667	2.58333	2.46333	0.727288	0.188895	-0.141716	-0.252274
			TEA005065.1	1293	0.676667	1.03333	0.59	0.4	0.53	0.727288	0.188895	-0.141716	-0.252274
			TEA033575.1	1965	48.5167	61.51	65.04	99.0367	102.75	0.444525	0.509976	1.21**	1.24**
7	Ketol-acid reductoisomerase	KARI	BGI_novel_G007130	1276	25.4867	38.08	33.49	41.6033	37.5467	0.677797	0.481598	0.90138	0.729456
			TEA024827.1	1683	52.37	64.32	71.5467	74.7233	69.05	0.399499	0.538685	0.705264	0.570677
			TEA026760.1	2148	0.793333	1.16333	1.26333	1.15	1.20333	0.657407	0.740241	0.682031	0.650054
			TEA013516.1	1824	10.6533	10.3567	11.4533	10.6833	9.48667	0.0601979	0.194047	0.181677	0.00259356
			TEA014049.1	1791	335.977	451.953	448.747	513.973	483.207	0.530503	0.508191	0.808373	0.696706
			TEA027339.1	1671	0.0433333	0	0.0433333	0	0	-0.221352	0.0267201	-0.304968	-0.330355
			TEA027341.1	1080	0	0	0	0	0	0.01	0.01	0.01	0.01
3	Dihydroxy-acid dehydratase	DHAD	BGI_novel_G004936	689	9.11667	12.5267	11.1033	12.2167	9.71333	0.534065	0.370861	0.592565	0.260581
			TEA023330.1	2046	29.63	41.1467	39.5333	42.7167	36.0233	0.572417	0.502235	0.708967	0.453384
			TEA023338.1	657	0	0	0	0	0.29	0.01	0.01	0.01	0.644887
13	2-isopropylmalate synthase	IPMS	BGI_novel_G001256	980	23.2433	22.7567	26.7433	28.9933	30.6467	0.0739555	0.291289	0.516014	0.57421
			BGI_novel_G001278	1231	0.896667	1.05	0.906667	0.623333	0.753333	0.246606	0.0797539	-0.242102	-0.14891
			BGI_novel_G001935	500	0.126667	0.306667	0.133333	0	0.0633333	0.359812	0.0326779	-0.38279	-0.149575
			BGI_novel_G001936	427	0.156667	0	0.0766667	0.08	0	-0.22269	-0.126288	-0.13424	-0.391047
			TEA003354.1	1737	12.03	13.1833	13.5533	16.77	16.0533	0.228693	0.243996	0.616822	0.591269
			TEA009489.1	2172	3.81333	2.89333	3.66667	3.22333	4.5	-0.306529	-0.0112558	0.0718504	0.414439
			TEA013605.1	654	0.816667	1.27	0.77	0.666667	0.54	0.468697	-0.00788952	-0.0918207	-0.235763
			TEA021505.1	1395	21.3133	25.0133	24.3767	27.7833	26.45	0.332029	0.279503	0.582385	0.481465
			BGI_novel_G002121	1161	2.80333	2.72	3.48	4.43333	4.27667	0.0366823	0.378794	0.805593	0.735735
			BGI_novel_G002122	1248	9.22333	9.86	10.4367	12.6467	12.1667	0.197033	0.264031	0.642878	0.563474
			BGI_novel_G004138	1273	10.0167	9.84	11.0433	12.7467	14.3067	0.0723226	0.222726	0.534337	0.668068
			BGI_novel_G008674	422	0.566667	0.156667	0.08	0.173333	0	-0.495552	-0.990319	-0.670528	-1.24242
			TEA009488.1	1011	1.04333	1.26333	0.806667	1.30333	0.96	0.314106	-0.457491	0.458496	-0.11347
3	3-isopropylmalate dehydratase	IPMD	BGI_novel_G013610	1626	0.373333	0.466667	0.33	0.223333	0.42	0.304996	-0.0600569	-0.424737	0.259063
			TEA009301.1	1458	67.4267	82.35	79.8467	79.0333	78.9867	0.391055	0.33409	0.419292	0.394991
			TEA029005.1	765	135.317	162.2	189.4	215.35	230.927	0.364576	0.571068	0.866775	0.94449
3	3-isopropylmalate dehydrogenase	IMD	TEA033656.1	1218	4.05667	6.97	6.39333	6.28	4.41	0.841599	0.723425	0.754187	0.282285
			TEA002919.1	765	2.64667	4.17	3.29	3.19333	3.08667	0.69798	0.389495	0.435588	0.379012
			TEA030868.1	1392	15.8033	23.39	19.11	21.58	16.5467	0.659642	0.361127	0.607424	0.231322
5	3-deoxy-7-phosphoheptulonate synthase	DAPHS	BGI_novel_G008676	1351	0.57	0.636667	0.633333	0.456667	0.493333	0.192885	0.192735	-0.0655015	-0.0230644
			BGI_novel_G015111	1272	1.08	0.663333	0.686667	0.716667	0.793333	-0.470188	-0.45547	-0.335224	-0.25255
			TEA006498.1	1578	77.9167	70.4833	63.26	56.7833	62.6967	-0.0389902	-0.20908	-0.245164	-0.139143
			TEA007223.1	1650	66.4067	50.8067	31.9533	28.1833	26.6167	-0.276636	-0.945271	-1.03**	-1.11**
			TEA028537.1	1620	675.483	597.087	416.74	577.303	552.953	-0.0660001	-0.596152	-0.00458161	-0.108037
1	3-dehydroquinate synthase	DHQS	TEA005497.1	1350	112.853	108.087	82.5567	85.81	88.5233	0.0450532	-0.355342	-0.184922	-0.172525
8	3-dehydroquinate dehydratase/shikimate 5- deshydrogenase	DHQ/SDH	BGI_novel_G009537	375	0	0	0	0.106667	0	0.01	0.01	0.141283	0.01
			TEA008672.1	1674	43.9567	32.36	67.7633	96.3933	98.4133	-0.333309	0.703456	1.30**	1.32**
			TEA011847.1	1524	56.1167	37.3267	79.6933	104.163	112.1	-0.441666	0.624245	1.11**	1.16**
			TEA012248.1	1338	6.07667	4.59	5.09333	3.39333	3.94333	-0.325872	-0.226375	-0.64116	-0.509636
			TEA012940.1	4710	61.8033	56.9267	53.2767	81.8367	76.5033	-0.00978333	-0.122339	0.599414	0.472042
			TEA027886.1	1599	1.71333	0.673333	0.26	0.393333	0.31	-1.01801	-2.18**	-1.71**	-2.00**
			TEA027892.1	1740	0.433333	0.25	0.356667	1.06333	0.89	-0.364983	-0.106193	1.22598	0.967743
			BGI_novel_G002529	368	2.9	7.64	7.98667	6.68667	4.15667	0.987372	1.07564	0.958716	0.460531
8	Shikimate kinase	SK	BGI_novel_G001384	1984	3.92333	3.92333	4.22	3.35333	3.72333	0.0951847	0.183864	-0.0328097	0.0914887
			TEA014638.1	927	4.84	6.73667	6.56	4.79667	5.30667	0.42657	0.447508	0.142742	0.159891
			TEA014956.1	1626	20.0033	16.32	21.9733	20.6467	25.9733	-0.190815	0.234017	0.257662	0.550604
			TEA019882.1	723	2.50667	2.60333	2.35333	2.51	2.60333	0.210522	0.0760359	0.162361	-0.00211563
			TEA026391.1	687	2.71667	3.72	3.70333	3.65	4.16	0.591384	0.64977	0.880786	0.968588
			TEA027977.1	963	17.1767	11.2267	11.8533	10.66	10.35	-0.497962	-0.440053	-0.499426	-0.564559
			TEA031382.1	1242	0.02	0	0.04	0	0.06	-0.0833817	0.12143	-0.120917	0.267711
			TEA031466.1	1197	7.55667	5.66	4.83333	4.34333	4.51	-0.302433	-0.54343	-0.584738	-0.559152
1	5-enolpyruvylshikimate 3-phosphate synthase	EPSPS	TEA006891.1	1752	122.823	91.93	69.0967	74.25	73.3567	-0.309937	-0.747651	-0.511557	-0.569401
5	Chorismate synthase	CS	BGI_novel_G007560	672	1.35333	0.856667	0.843333	0.493333	0.736667	-0.390381	-0.454927	-0.952519	-0.543446
			BGI_novel_G015262	469	0	0	0	0	0.14	0.01	0.01	0.01	0.147977
			TEA009377.1	2481	3.6	3.41	3.03667	2.89	3.46333	0.0485583	-0.119235	-0.0949118	0.11577
			TEA030650.1	1278	4.36333	3.57667	3.02333	3.63667	3.31667	-0.196142	-0.449702	-0.0544537	-0.215324
			TEA001343.1	1167	97.2933	81.0333	79.5633	97.5	96.9767	-0.154959	-0.196545	0.213806	0.17202
6	Anthranilate synthase	AS	TEA001219.1	2028	1.23667	1.68	1.34	1.79333	1.65	0.435511	0.157117	0.620015	0.492565
			TEA026213.1	1056	17.0833	13.6267	24.9067	19.0167	22.5333	-0.227156	0.625947	0.33333	0.553544
			BGI_novel_G010612	1122	5.75667	4.65333	4.17333	4.35333	4.37333	-0.192034	-0.353759	-0.193205	-0.212299
			TEA004665.1	1668	4.76333	6.27667	5	5.81	2.82	0.487459	0.163342	0.409819	-0.567914
			TEA009091.1	1788	0.296667	0.416667	0.22	0.226667	0.18	0.423572	-0.225362	-0.163223	-0.306212
			TEA025850.1	1791	21.86	24.4233	22.0967	21.7767	20.2267	0.26206	0.103559	0.174013	0.057845
2	Anthranilate phosphoribosyltransferase	APT	TEA006947.1	1230	7.44	5.13333	5.09667	3.72	4.53667	-0.348142	-0.372897	-0.685587	-0.485492
			TEA013938.1	1194	33.3133	29.3033	31.0333	29.8733	29.07	-0.0762996	0.0921975	0.0581592	-0.00188014
1	Phosphoribosylanthranilate isomerase	PAI	TEA000460.1	1596	5.14333	5.03333	5.64333	6.14667	4.68	0.0742277	0.217005	0.425882	0.048014
2	Indole-3-glycerol phosphate synthase	IGPS	TEA003644.1	1086	25.4633	23.44	25.4867	26.91	28.61	-0.0181331	0.0946896	0.273017	0.340107
			TEA003652.1	981	0.136667	0	0	0.04	0	-0.387427	-0.498335	-0.389171	-0.640087
1	Tryptophan synthase alpha chain	TSA	TEA013842.1	1032	11.1633	12.2533	16.6133	20.7433	20.7367	0.225267	0.649086	1.07*	1.05**
11	Tryptophan synthase	TPS	BGI_novel_G016454	1951	4.51667	3.61333	3.71333	2.23	3.28333	-0.21789	-0.182133	-0.767957	-0.259891
			BGI_novel_G016455	2039	2.09667	2.64667	2.29667	3.84	2.51667	0.37449	0.185532	0.955999	0.376875
			BGI_novel_G016456	2047	0	0	0	0.04	0	0.01	0.01	0.365069	0.01
			BGI_novel_G016457	2190	3.36333	4.69	3.18333	3.83333	3.69667	0.565394	0.0118815	0.361592	0.302434
			BGI_novel_G016458	2109	23.5533	20.0633	24.71	22.41	24.91	-0.129046	0.159682	0.116337	0.250769
			TEA006198.1	1425	1.28	0.136667	0.846667	0.773333	0.606667	-1.53566	-0.258983	-0.286254	-0.558924
			TEA026715.1	1194	0.436667	0.04	0.333333	0.426667	0.22	-1.14074	-0.17941	0.0875785	-0.459767
			BGI_novel_G004413	689	0.85	0.273333	1.23667	0.906667	0.403333	-0.588142	0.365327	0.164101	-0.482289
			BGI_novel_G016453	2370	21.99	25.5333	27.31	27.8433	23.72	0.315913	0.399549	0.52273	0.28028
			BGI_novel_G010719	2148	6.47667	7.83333	7.53	7.95	6.76667	0.3713	0.292179	0.432852	0.236208
			BGI_novel_G010720	2300	9.77	14.14	15.6133	19.8367	17.6533	0.621095	0.750468	1.19**	1.01**
7	Chorismate mutase	CM	TEA003363.1	1743	15.1833	16.4033	18.8967	13.5667	11.4	0.203974	0.398877	-0.00559313	-0.25046
			TEA028166.1	1596	37.0367	21.4567	24.4067	22.4	29.37	-0.680299	-0.509057	-0.505554	-0.157681
			TEA004417.1	4182	25.0333	21.1533	16.04	13.5267	9.90667	-0.04598	-0.501976	-0.621298	-1.17**
			BGI_novel_G012997	1539	0.873333	0.113333	0.173333	0.416667	0	-0.04598	-0.250423	-0.157443	-0.555615
			BGI_novel_G012998	1562	1.48333	1.96	1.19333	1.08	1.33	0.422024	-0.197708	-0.246846	0.0121708
			TEA013622.1	861	1.92667	1.08333	1.06667	0.526667	0.886667	-0.59362	-0.648217	-1.42685	-0.804684
			TEA019203.1	771	20.7633	15.7133	16.9633	14.0433	14.96	-0.289872	-0.192103	-0.346375	-0.279393
7	Glutamate-prephenate aminotransferase	PAT	TEA018663.1	1653	13.7767	14.8067	21.27	23.47	26.2967	0.215944	0.740917	1.00**	1.15**
			BGI_novel_G000057	3601	10.7833	10.3467	8.66667	19.2567	19.97	0.0465524	-0.219126	0.998509	1.05**
			TEA033170.1	705	5.4	7.46667	7.01667	5.45	3.3	0.460199	0.417441	0.0344525	-0.662212
			BGI_novel_G006996	2245	72.05	74.7833	61.1833	62	64.09	0.156159	-0.144386	-0.0192751	0.00382134
			BGI_novel_G009730	227	0.333333	0	0	0	0	-0.0833817	-0.104042	-0.120917	-0.130356
			TEA022382.1	1275	0	0.0533333	0.0266667	0	0	0.162202	0.118999	0.01	0.01
			TEA028894.1	2550	0.903333	1.83333	1.25667	1.58667	1.10333	1.02392	0.529587	0.9272	0.443125
4	Arogenate dehydrogenase	TyrA	BGI_novel_G008690	755	0.923333	0.893333	1.05333	0.626667	1.1	0.03	0.16	-0.28	0.36
			TEA032566.1	891	0.306667	0.27	0.41	0.553333	0.793333	-0.0585907	0.387701	0.81341	0.97743
			TEA023607.1	1206	9.74667	11.98	12.0367	13.79	12.9	0.4	0.4	0.7	0.64
			BGI_novel_G008689	901	0.51	0.626667	0.606667	0.49	0.57	0.23	0.25	0.12	0.26
4	Arogenate dehydratase	ADT	TEA026461.1	1740	6.88333	6.48667	6.77667	7.56	6.41	0.0204411	0.0632147	0.321872	0.0679076
			TEA022945.1	1200	7.84	7.58667	4.84	4.58333	3.83	0.0542905	-0.585885	-0.570651	-0.823128
			TEA033097.1	1248	6.30667	4.02667	4.69333	4.91	4.85333	-0.431757	-0.302927	-0.121915	-0.121367
			TEA010391.1	1077	2.61333	2.48667	2.16667	2.04	2.07667	0.0741365	-0.0586736	-0.137176	-0.0231143
7	Tyrosine decarboxylase	TDC	BGI_novel_G006765	606	0.24	0.66	0.326667	0.333333	0.37	0.422552	0.0990459	0.0701839	0.207789
			TEA003912.1	855	0	0.0133333	0	0.46	0.09	0.01	0.01	1.58111	0.272583
			TEA003919.1	879	4.20667	3.98667	3.39333	3.73667	3.46333	0.0250584	-0.228326	0.000877843	-0.106147
			TEA026101.1	1494	0.0166667	0	0	0.0333333	0.0866667	-0.0833817	-0.104042	0.242102	0.657059
			TEA012893.1	1194	0.02	0	0.0666667	0	0.02	-0.0830248	0.21009	-0.120062	0.023311
			TEA013689.1	471	0	0	0	0	0	0.01	0.01	0.01	0.01
			TEA023813.1	831	0.0666667	0	0	0	0	-0.224806	-0.297048	-0.386734	-0.393307
10	D-3-phosphoglycerate dehydrogenase	PGDH	BGI_novel_G010093	891	0.48	0.38	0.53	0.68	0.56	-0.133806	0.15677	0.520205	0.295186
			TEA003938.1	789	1.43	1.69667	1.45667	1.25333	1.28333	0.314928	0.135884	0.0117242	0.0540547
			TEA014195.1	1761	1.04333	0.653333	1.08333	2.51667	2.8	-0.555625	-0.275392	0.470356	0.631034
			TEA022500.1	1812	34.64	37.7967	29.4333	35.07	30.8767	0.228794	-0.142037	0.209604	0.0080655
			TEA023082.1	1914	29.6733	30.28	9.71	13.7433	8.45	0.136799	-1.50**	-0.911165	-1.59**
			TEA025386.1	1788	58.37	78.54	54.6233	57.1067	39.3867	0.517468	-0.0140117	0.13635	-0.392518
			TEA025413.1	1197	0	0.0566667	0	0	0.136667	0.162202	0.01	0.01	0.833479
			BGI_novel_G015193	1640	8.92667	7.88	7.25333	7.32333	6.26667	-0.065602	-0.197857	-0.0953696	-0.330251
			TEA008547.1	1173	13.6433	11.16	12.1867	10.77	12.63	-0.268672	-0.0283801	-0.0767832	0.0759216
			TEA008763.1	936	0	0	0	0.03	0	0.01	0.01	0.147947	0.01
3	Phosphoserine aminotransferase	PSAT	BGI_novel_G000274	1018	0.446667	0.13	0.36	0.273333	0.38	-0.736945	-0.153152	-0.346174	-0.0142506
			TEA002983.1	420	0	0	0	0	0.0833333	0.01	0.01	0.01	0.147977
			TEA017325.1	1281	142.397	152.86	123.92	143.023	126.363	0.208386	-0.105894	0.202962	0.00489492
3	Phosphoserine phosphatase	PSP	BGI_novel_G013616	443	1.01667	1.09667	0.796667	2.80667	2.13667	0.0841606	-0.203113	1.2413	0.907936
			TEA030589.1	888	2.03	1.63667	2.16333	2.90667	3.51667	-0.0684515	0.185666	0.718961	0.952763
			TEA031389.1	1273	25.3067	22.7533	19.6133	18.3833	18.04	-0.0285171	-0.362426	-0.200701	-0.328854
21	Serine hydroxymethyltransferase	SHMT	BGI_novel_G000543	2448	241.497	200.857	140.96	164.433	135.493	-0.155801	-0.679175	-0.361094	-0.645122
			BGI_novel_G007165	571	28.1633	30.0133	18.6767	27.0733	28.4667	0.191847	-0.48715	0.148347	0.202286
			BGI_novel_G011566	739	1.91	1.74	1.50333	1.25333	1.99	-0.0520026	-0.243534	-0.362821	0.192554
			BGI_novel_G012591	1124	3.01667	3.38667	3.09333	3.32333	2.12667	0.257306	0.118228	0.332106	-0.306408
			BGI_novel_G012714	299	0	0	0.213333	0	0	0.01	0.11834	0.01	0.01
			BGI_novel_G013096	1102	1.63667	0.903333	1.17667	0.886667	1.35667	-0.61724	-0.312414	-0.582809	-0.0973074
			BGI_novel_G013188	1077	52.6567	41.2467	32.41	35.03	26.8567	-0.243583	-0.596405	-0.391696	-0.764097
			BGI_novel_G013189	1848	1.14333	0.446667	0.656667	0.446667	0.826667	-0.788603	-0.606248	-1.04131	-0.297531
			TEA000324.1	1584	6.32667	6.75333	7.53667	7.27667	7.46667	0.17066	0.421845	0.465115	0.44833
			TEA008267.1	1416	41.66	38.7933	26.6967	24.7333	16.6333	0.00868651	-0.544339	-0.560825	-1.12**
			TEA011444.1	1764	12.06	10.0333	9.50333	9.40333	9.27333	-0.159021	-0.250546	-0.155491	-0.202881
			TEA014797.1	1770	25.1933	19.22	21.35	22.3667	23.24	-0.290156	-0.138175	0.011325	0.0498051
			TEA015494.1	1644	0.0366667	1.59	0.03	1.33667	1.93	4.00**	-0.0978317	4.28**	4.74**
			TEA015507.1	1545	0.113333	0.12	0	0.126667	0.1	0.105322	-1.30411	0.280776	-0.00951969
			TEA018839.1	1494	9.08333	12.12	9.77	9.40667	9.82333	0.511795	0.189811	0.236014	0.280232
			TEA022813.1	1710	60.8833	59.25	45.52	55.1233	47.0967	0.0655451	-0.328761	0.0475765	-0.195555
			TEA025786.1	1611	7.07333	4.67	4.06667	2.93	3.28	-0.454678	-0.601168	-0.901455	-0.881445
			TEA027857.1	1416	103.503	91.7567	60.59	72.4667	57.38	-0.0651509	-0.672517	-0.318765	-0.661844
			TEA030111.1	603	0	0.0866667	0	0	0	0.0852184	0.01	0.01	0.01
			TEA030917.1	432	39.9867	36.79	35.96	33.5367	31.07	-0.0283097	-0.0691905	-0.0798292	-0.194148
			TEA018120.1	477	0	0	0	0	0	0.01	0.01	0.01	0.01
15	Serine O-acetyltransferase	SOA	TEA028009.1	864	63.81	51.8367	65.8967	50.4767	63.5033	-0.193768	0.141979	-0.135339	0.170934
			TEA027214.1	885	36.8867	25.54	32.6	27.9967	37.63	-0.424449	-0.0850374	-0.183269	0.204653
			TEA027209.1	1023	0.176667	0.1	0.3	0.0533333	0.0766667	-0.248415	0.427338	-0.575189	-0.409286
			TEA026834.1	2259	9.64333	11.1433	21.84	15.34	23.0633	0.245137	1.19**	0.795209	1.35**
			TEA022502.1	873	13.8833	10.8933	13.18	11.2867	12.26	-0.234945	0.0127021	-0.0968819	0.00676029
			TEA002978.1	1014	6.73667	7.46333	8.58667	7.93333	8.17	0.242137	0.432343	0.416089	0.44475
			TEA001548.1	933	18.26	3.68	6.07	6.22333	13.3933	-2.11**	-1.40**	-1.28**	-0.216721
			TEA032236.1	1911	25.0867	12.65	32.45	30.14	37.6167	-0.859371	0.457836	0.462805	0.754654
			TEA016914.1	1200	2.44333	1.29667	1.76	1.26	1.69	-0.712088	-0.349168	-0.701917	-0.337951
			TEA016898.1	2013	0.173333	0.0666667	0.126667	0.19	0.1	-0.61147	-0.269826	0.182237	-0.441633
			TEA014161.1	1572	0.0466667	0.0466667	0	0.0466667	0.0466667	0.00706957	-0.406902	0.0893752	0.0466536
			TEA010854.1	1008	72.1167	73.38	128.57	61.61	83.43	0.122807	0.89494	0.00665713	0.373539
			TEA004246.1	2082	0.42	0.406667	0.166667	0.37	0.303333	0.0470425	-0.94502	0.00517279	-0.239806
			TEA002828.1	1260	0	0	0	0.04	0	0.01	0.01	0.26811	0.01
			TEA001884.1	2040	0.176667	0.03	0.1	0.06	0.126667	-0.621316	-0.384202	-0.59361	-0.10343
14	Cysteine synthase	CS	TEA011501.1	1104	0.743333	0.616667	0.276667	0.726667	0.693333	-0.177652	-1.07589	0.0219371	0.0338237
			TEA026387.1	987	1.19333	1.08	0.75	0.88	0.96	0.0691867	-0.500133	-0.259042	-0.16878
			TEA025341.1	1842	3.23	2.7	3.38667	2.86667	2.69	-0.129584	0.193944	0.0288617	-0.0752602
			TEA023601.1	900	1.55	1.61333	1.87333	1.18667	1.45667	0.106616	0.381025	-0.216452	0.145415
			TEA023586.1	1002	163.453	167.813	235.97	225.93	248.603	0.1445	0.625366	0.665325	0.780216
			TEA023582.1	1641	18.2333	15.1967	19.7133	15.7067	18.8867	-0.15398	0.202287	-0.00485158	0.250869
			TEA007590.1	1074	32.8633	49.9	43.6933	45.5767	38.35	0.703194	0.501796	0.640616	0.39275
			TEA005403.1	474	0.966667	1.5	0.673333	1.08667	0.596667	0.579977	-0.263701	0.252139	-0.322283
			TEA004172.1	1278	3.17667	3.20667	3.54	3.07	2.97333	0.198935	0.276035	0.242508	0.178697
			TEA003268.1	747	0.59	0.266667	0.213333	0.49	0.946667	-0.480133	-0.659208	-0.072249	0.546252
			BGI_novel_G013603	778	1.49	1.76	1.81	1.88	1.21667	0.270388	0.323285	0.48407	-0.107775
			BGI_novel_G013602	1307	0.0433333	0.136667	0.0766667	0.0833333	0.0933333	0.368174	0.160426	0.192193	0.37257
			BGI_novel_G003613	308	0	0.683333	0.136667	0.136667	0	0.490386	0.11834	0.150033	0.01
			BGI_novel_G002518	1017	0.16	0.35	0.45	0.383333	0.546667	0.53588	0.941512	0.958375	1.29781

## Sheet: Ranking
Enzymes Name	Symbol	Gene_ID	Length	FPKM ([NH4++NO3-]-N)
Alanine decarboxylase	AlaDC	TEA005658.1	1846	1332.03
Theanine synthetase I	TSI	TEA015198.1	2547	838.567
Glutamine synthetase	GS	TEA032217.1	1134	570.757
3-deoxy-7-phosphoheptulonate synthase	DAPHS	TEA028537.1	1620	552.953
Ketol-acid reductoisomerase	KARI	TEA014049.1	1791	483.207
Methionine synthase	MS	TEA007200.1	1332	333.61
Methionine synthase	MS	TEA019127.1	1182	320.247
Glutamine synthetase	GS	TEA015580.1	1071	318.71
Glutamate dehydrogenase	GDH	TEA031206.1	1617	297.537
Cysteine synthase	CS	TEA023586.1	1002	248.603
Glutamate synthase	GOGAT	TEA003892.1	6642	241.313
3-isopropylmalate dehydratase	IPMD	TEA029005.1	765	230.927
Aspartate aminotransferase	AspAT	TEA024318.1	1377	205.613
Glutamate synthase	GOGAT	TEA011569.1	2295	154.233
Cystathionine gamma-synthase	CGS	TEA004422.1	1602	151.573
Glycine hydroxymethyltransferase	SHMT	BGI_novel_G000543	2448	135.493
Phosphoserine aminotransferase	PSAT	TEA017325.1	1281	126.363
3-dehydroquinate dehydratase	DHD	TEA011847.1	1524	112.1
Acetolactate synthase	AHAS	TEA033575.1	1965	102.75
3-dehydroquinate dehydratase	DHD	TEA008672.1	1674	98.4133
Chorismate synthase	CS	TEA001343.1	1167	96.9767
Acetylglutamate kinase	AGK	TEA001454.1	1035	94.3267
3-dehydroquinate synthase	DHQS	TEA005497.1	1350	88.5233
Serine O-acetyltransferase	SOA	TEA010854.1	1008	83.43
Glutamate synthase	GOGAT	TEA026779.1	6693	80.5333
3-isopropylmalate dehydratase	IPMD	TEA009301.1	1458	78.9867
3-dehydroquinate dehydratase	DHD	TEA012940.1	4710	76.5033
5-enolpyruvylshikimate 3-phosphate synthase	EPSPS	TEA006891.1	1752	73.3567
Ketol-acid reductoisomerase	KARI	TEA024827.1	1683	69.05
Aspartate aminotransferase	AspAT	BGI_novel_G006996	2245	64.09
Glutamate-prephenate aminotransferase	PAT	BGI_novel_G006996	2245	64.09
Serine O-acetyltransferase	SOA	TEA028009.1	864	63.5033
3-deoxy-7-phosphoheptulonate synthase	DAPHS	TEA006498.1	1578	62.6967
Argininosuccinate synthase	ASSY	TEA028835.1	999	58.7633
Glycine hydroxymethyltransferase	SHMT	TEA027857.1	1416	57.38
Threonine synthase	THS	TEA022411.1	1569	56.0867
Ornithine carbamoyltransferase	OTC	TEA024762.1	1482	52.49
Glutamate dehydrogenase	GDH	TEA034004.1	1236	51.9433
Glutamate synthase	GOGAT	BGI_novel_G014912	1459	49.1333
Glycine dehydrogenase	GDD	TEA022478.1	3210	47.9667
Glutamate dehydrogenase	GDH	TEA009809.1	1581	47.6667
Glycine hydroxymethyltransferase	SHMT	TEA022813.1	1710	47.0967
Aspartate aminotransferase	AspAT	TEA005805.1	1074	44.3333
L,L-diaminopimelate aminotransferase	DAPAT	TEA005847.1	1254	44.2267
Homoserine kinase	HSK	TEA023482.1	1140	42.5767
Diaminopimelate decarboxylase	DAPD	TEA006396.1	1155	41.8267
Argininosuccinate synthase	ASSY	TEA012591.1	1491	39.7133
D-3-phosphoglycerate dehydrogenase	PGDH	TEA025386.1	1788	39.3867
Cysteine synthase	CS	TEA007590.1	1074	38.35
Serine O-acetyltransferase	SOA	TEA027214.1	885	37.63
Serine O-acetyltransferase	SOA	TEA032236.1	1911	37.6167
Ketol-acid reductoisomerase	KARI	BGI_novel_G007130	1276	37.5467
Dihydroxy-acid dehydratase	DHAD	TEA023330.1	2046	36.0233
Threonine dehydratase	TD	TEA028122.1	2208	35.89
N-acetylornithine aminotransferase	NAOT	TEA019438.1	1401	32.5033
Glycine hydroxymethyltransferase	SHMT	TEA030917.1	432	31.07
D-3-phosphoglycerate dehydrogenase	PGDH	TEA022500.1	1812	30.8767
2-isopropylmalate synthase	IPMS	BGI_novel_G001256	980	30.6467
N-acetyl-gamma-glutamyl-phosphate reductase	AGPR	TEA005194.1	1836	30.1533
Cystathionine gamma-synthase	CGS	TEA014615.1	1614	29.46
Chorismate mutase	CM	TEA028166.1	1596	29.37
Anthranilate phosphoribosyltransferase	APT	TEA013938.1	1194	29.07
Aspartate kinase	AK	TEA016462.1	2916	28.9133
Indole-3-glycerol phosphate synthase	IGPS	TEA003644.1	1086	28.61
Glycine hydroxymethyltransferase	SHMT	BGI_novel_G007165	571	28.4667
Cystathionine beta-lyase	CBL	TEA023768.1	1470	28.4233
Asparagine synthetase	ASN	TEA018926.1	1812	28.4033
Aspartate aminotransferase	AspAT	TEA014443.1	453	27.2733
Glycine hydroxymethyltransferase	SHMT	BGI_novel_G013188	1077	26.8567
3-deoxy-7-phosphoheptulonate synthase	DAPHS	TEA007223.1	1650	26.6167
2-isopropylmalate synthase	IPMS	TEA021505.1	1395	26.45
Aspartate aminotransferase	AspAT	TEA018663.1	1653	26.2967
Glutamate-prephenate aminotransferase	PAT	TEA018663.1	1653	26.2967
Shikimate kinase	SK	TEA014956.1	1626	25.9733
4-hydroxy-tetrahydrodipicolinate synthase	DHDPS	BGI_novel_G000823	1705	25.4367
Tryptophan synthase	TPS	BGI_novel_G016458	2109	24.91
Aspartate-semialdehyde dehydrogenase	ASD	TEA011029.1	1425	24.8833
Glutamine synthetase	GS	TEA028194.1	1299	24.3333
Ornithine carbamoyltransferase	OTC	TEA024763.1	942	24
Tryptophan synthase	TPS	BGI_novel_G016453	2370	23.72
Glutamine synthetase	GS	TEA032123.1	1098	23.24
Glycine hydroxymethyltransferase	SHMT	TEA014797.1	1770	23.24
Serine O-acetyltransferase	SOA	TEA026834.1	2259	23.0633
Aspartate aminotransferase	AspAT	TEA001727.1	1275	22.6133
Anthranilate synthase	AS	TEA026213.1	1056	22.5333
4-hydroxy-tetrahydrodipicolinate synthase	DHDPS	BGI_novel_G000824	1879	22.3367
Tryptophan synthase alpha chain	TSA	TEA013842.1	1032	20.7367
Threonine synthase	THS	TEA033488.1	1569	20.58
Anthranilate synthase	AS	TEA025850.1	1791	20.2267
Aspartate aminotransferase	AspAT	BGI_novel_G000057	3601	19.97
Glutamate-prephenate aminotransferase	PAT	BGI_novel_G000057	3601	19.97
Cysteine synthase	CS	TEA023582.1	1641	18.8867
1-pyrroline-5-carboxylate dehydrogenase	P5CS	TEA003086.1	1920	18.25
Phosphoserine phosphatase	PSP	TEA031389.1	1273	18.04
Tryptophan synthase	TPS	BGI_novel_G010720	2300	17.6533
Diaminopimelate decarboxylase	DAPD	TEA023710.1	1068	17.11
Glycine hydroxymethyltransferase	SHMT	TEA008267.1	1416	16.6333
3-isopropylmalate dehydrogenase	IMD	TEA030868.1	1392	16.5467
2-isopropylmalate synthase	IPMS	TEA003354.1	1737	16.0533
Aspartate kinase	AK	TEA015994.1	2841	15.7
Glutamate dehydrogenase	GDH	TEA006665.1	1311	15.6167
Glutamate synthase	GOGAT	TEA030315.1	3327	15.1733
Diaminopimelate decarboxylase	DAPD	TEA013514.1	1608	15.1633
Chorismate mutase	CM	TEA019203.1	771	14.96
Methionine synthase	MS	TEA026890.1	1173	14.9467
Argininosuccinate lyase	ASL	TEA002053.1	1539	14.3167
2-isopropylmalate synthase	IPMS	BGI_novel_G004138	1273	14.3067
Ornithine carbamoyltransferase	OTC	TEA019294.1	1164	13.64
Threonine synthase	THS	TEA006130.1	1632	13.5633
Serine O-acetyltransferase	SOA	TEA001548.1	933	13.3933
Glutamine synthetase	GS	TEA015536.1	1080	13.39
Pyrroline-5-carboxylate reductase	P5CR	TEA031031.1	1113	13.32
Diaminopimelate decarboxylase	DAPD	TEA006412.1	1551	13.0267
D-3-phosphoglycerate dehydrogenase	PGDH	TEA008547.1	1173	12.63
Serine O-acetyltransferase	SOA	TEA022502.1	873	12.26
2-isopropylmalate synthase	IPMS	BGI_novel_G002122	1248	12.1667
Glutamate N-acetyltransferase	GNAT	TEA003436.1	2040	11.6167
1-pyrroline-5-carboxylate dehydrogenase	P5CS	TEA023846.1	1875	11.5267
Chorismate mutase	CM	TEA003363.1	1743	11.4
Aspartate aminotransferase	AspAT	TEA012510.1	1404	11.2733
Shikimate kinase	SK	TEA027977.1	963	10.35
Chorismate mutase	CM	TEA004417.1	4182	9.90667
Glycine hydroxymethyltransferase	SHMT	TEA018839.1	1494	9.82333
Glutamate dehydrogenase	GDH	TEA027436.1	1854	9.75
Dihydroxy-acid dehydratase	DHAD	BGI_novel_G004936	689	9.71333
Glutamate dehydrogenase	GDH	TEA015538.1	1626	9.60333
Aspartate kinase	AK	TEA005051.1	1821	9.55
Ketol-acid reductoisomerase	KARI	TEA013516.1	1824	9.48667
Glycine hydroxymethyltransferase	SHMT	TEA011444.1	1764	9.27333
Argininosuccinate synthase	ASSY	TEA012854.1	450	9.14
Argininosuccinate synthase	ASSY	TEA028681.1	1293	8.91333
Aspartate kinase	AK	TEA001650.1	1467	8.63
Diaminopimelate epimerase	DAPE	BGI_novel_G005274	765	8.45
D-3-phosphoglycerate dehydrogenase	PGDH	TEA023082.1	1914	8.45
L,L-diaminopimelate aminotransferase	DAPAT	BGI_novel_G007254	2427	8.18
Serine O-acetyltransferase	SOA	TEA002978.1	1014	8.17
Glycine dehydrogenase	GDD	TEA029083.1	3168	8
L,L-diaminopimelate aminotransferase	DAPAT	TEA003859.1	486	7.80667
Methionine synthase	MS	TEA022138.1	402	7.51667
Glycine hydroxymethyltransferase	SHMT	TEA000324.1	1584	7.46667
Glutamate synthase	GOGAT	TEA024031.1	1998	6.87
Tryptophan synthase	TPS	BGI_novel_G010719	2148	6.76667
Glycine dehydrogenase	GDD	TEA010236.1	747	6.68
Arogenate-prephenate dehydratase	ADT-PDT	TEA026461.1	1740	6.41
Aspartate kinase	AK	TEA002767.1	1626	6.30667
Glutamine synthetase	GS	BGI_novel_G002733	1131	6.28
D-3-phosphoglycerate dehydrogenase	PGDH	BGI_novel_G015193	1640	6.26667
Glycine dehydrogenase	GDD	TEA010235.1	1407	6.24333
Aspartate kinase	AK	TEA009801.1	1503	5.58667
Argininosuccinate lyase	ASL	BGI_novel_G006770	929	5.53667
Shikimate kinase	SK	TEA014638.1	927	5.30667
Glutamate N-acetyltransferase	GNAT	TEA014940.1	1749	5.16667
Threonine dehydratase	TD	BGI_novel_G010931	1356	4.88333
Arogenate-prephenate dehydratase	ADT-PDT	TEA033097.1	1248	4.85333
4-hydroxy-tetrahydrodipicolinate reductase	DHDPR	BGI_novel_G011141	1832	4.82667
Phosphoribosylanthranilate isomerase	PAI	TEA000460.1	1596	4.68
Anthranilate phosphoribosyltransferase	APT	TEA006947.1	1230	4.53667
Shikimate kinase	SK	TEA031466.1	1197	4.51
2-isopropylmalate synthase	IPMS	TEA009489.1	2172	4.5
3-isopropylmalate dehydrogenase	IMD	TEA033656.1	1218	4.41
Anthranilate synthase	AS	BGI_novel_G010612	1122	4.37333
2-isopropylmalate synthase	IPMS	BGI_novel_G002121	1161	4.27667
Shikimate kinase	SK	TEA026391.1	687	4.16
3-dehydroquinate dehydratase	DHD	BGI_novel_G002529	368	4.15667
Aspartate aminotransferase	AspAT	BGI_novel_G006958	578	4.05667
3-dehydroquinate dehydratase	DHD	TEA012248.1	1338	3.94333
Arogenate-prephenate dehydratase	ADT-PDT	TEA022945.1	1200	3.83
Shikimate kinase	SK	BGI_novel_G001384	1984	3.72333
1-pyrroline-5-carboxylate dehydrogenase	P5CS	TEA015816.1	462	3.7
Tryptophan synthase	TPS	BGI_novel_G016457	2190	3.69667
Phosphoserine phosphatase	PSP	TEA030589.1	888	3.51667
4-hydroxy-tetrahydrodipicolinate reductase	DHDPR	BGI_novel_G004262	3106	3.51
Chorismate synthase	CS	TEA009377.1	2481	3.46333
Tyrosine decarboxylase	TDC	TEA003919.1	879	3.46333
Chorismate synthase	CS	TEA030650.1	1278	3.31667
Aspartate aminotransferase	AspAT	TEA033170.1	705	3.3
Glutamate-prephenate aminotransferase	PAT	TEA033170.1	705	3.3
Tryptophan synthase	TPS	BGI_novel_G016454	1951	3.28333
Glycine hydroxymethyltransferase	SHMT	TEA025786.1	1611	3.28
Methionine synthase	MS	TEA028087.1	1491	3.18333
3-isopropylmalate dehydrogenase	IMD	TEA002919.1	765	3.08667
Cysteine synthase	CS	TEA004172.1	1278	2.97333
Anthranilate synthase	AS	TEA004665.1	1668	2.82
D-3-phosphoglycerate dehydrogenase	PGDH	TEA014195.1	1761	2.8
Homoserine kinase	HSK	TEA021863.1	1146	2.75
Aspartate aminotransferase	AspAT	TEA015247.1	876	2.73333
Cysteine synthase	CS	TEA025341.1	1842	2.69
4-hydroxy-tetrahydrodipicolinate reductase	DHDPR	BGI_novel_G011142	1848	2.60333
Shikimate kinase	SK	TEA019882.1	723	2.60333
Tryptophan synthase	TPS	BGI_novel_G016455	2039	2.51667
Threonine synthase	THS	BGI_novel_G000404	2872	2.47333
Acetolactate synthase	AHAS	TEA013639.1	1263	2.46333
4-hydroxy-tetrahydrodipicolinate reductase	DHDPR	BGI_novel_G004261	3199	2.4
Acetylglutamate kinase	AGK	BGI_novel_G013805	857	2.21333
Phosphoserine phosphatase	PSP	BGI_novel_G013616	443	2.13667
Glycine hydroxymethyltransferase	SHMT	BGI_novel_G012591	1124	2.12667
Arogenate-prephenate dehydratase	ADT-PDT	TEA010391.1	1077	2.07667
Aspartate aminotransferase	AspAT	TEA024315.1	570	2.05
Glycine hydroxymethyltransferase	SHMT	BGI_novel_G011566	739	1.99
Glycine hydroxymethyltransferase	SHMT	TEA015494.1	1644	1.93
Serine O-acetyltransferase	SOA	TEA016914.1	1200	1.69
Anthranilate synthase	AS	TEA001219.1	2028	1.65
Cysteine synthase	CS	TEA023601.1	900	1.45667
Argininosuccinate synthase	ASSY	TEA017270.1	2274	1.39333
Glycine hydroxymethyltransferase	SHMT	BGI_novel_G013096	1102	1.35667
Chorismate mutase	CM	BGI_novel_G012998	1562	1.33
Aspartate aminotransferase	AspAT	BGI_novel_G006957	1803	1.28333
D-3-phosphoglycerate dehydrogenase	PGDH	TEA003938.1	789	1.28333
Cysteine synthase	CS	BGI_novel_G013603	778	1.21667
Ketol-acid reductoisomerase	KARI	TEA026760.1	2148	1.20333
Aspartate aminotransferase	AspAT	TEA028894.1	2550	1.10333
Glutamate-prephenate aminotransferase	PAT	TEA028894.1	2550	1.10333
4-hydroxy-tetrahydrodipicolinate reductase	DHDPR	BGI_novel_G011140	1729	1.07333
Cystathionine gamma-synthase	CGS	TEA014639.1	1413	1.03
Glutamine synthetase	GS	BGI_novel_G005999	2561	0.97
2-isopropylmalate synthase	IPMS	TEA009488.1	1011	0.96
Cysteine synthase	CS	TEA026387.1	987	0.96
Cysteine synthase	CS	TEA003268.1	747	0.946667
3-dehydroquinate dehydratase	DHD	TEA027892.1	1740	0.89
Chorismate mutase	CM	TEA013622.1	861	0.886667
Aspartate kinase	AK	BGI_novel_G015812	681	0.836667
Glycine hydroxymethyltransferase	SHMT	BGI_novel_G013189	1848	0.826667
4-hydroxy-tetrahydrodipicolinate reductase	DHDPR	BGI_novel_G011139	1792	0.8
3-deoxy-7-phosphoheptulonate synthase	DAPHS	BGI_novel_G015111	1272	0.793333
Arogenate dehydrogenase	ADT	TEA032566.1	891	0.793333
Aspartate aminotransferase	AspAT	TEA010341.1	834	0.786667
2-isopropylmalate synthase	IPMS	BGI_novel_G001278	1231	0.753333
Chorismate synthase	CS	BGI_novel_G007560	672	0.736667
L,L-diaminopimelate aminotransferase	DAPAT	BGI_novel_G007255	858	0.696667
Cysteine synthase	CS	TEA011501.1	1104	0.693333
Glutamate dehydrogenase	GDH	TEA015542.1	1389	0.663333
Aspartate kinase	AK	TEA008000.1	660	0.663333
Acetylglutamate kinase	AGK	BGI_novel_G007189	842	0.623333
Glutamine synthetase	GS	BGI_novel_G001558	1822	0.61
Tryptophan synthase	TPS	TEA006198.1	1425	0.606667
Cysteine synthase	CS	TEA005403.1	474	0.596667
D-3-phosphoglycerate dehydrogenase	PGDH	BGI_novel_G010093	891	0.56
Glutamate dehydrogenase	GDH	TEA034006.1	1230	0.556667
Cysteine synthase	CS	BGI_novel_G002518	1017	0.546667
2-isopropylmalate synthase	IPMS	TEA013605.1	654	0.54
Aspartate-semialdehyde dehydrogenase	ASD	TEA019639.1	837	0.53
Acetolactate synthase	AHAS	TEA005065.1	1293	0.53
3-deoxy-7-phosphoheptulonate synthase	DAPHS	BGI_novel_G008676	1351	0.493333
4-hydroxy-tetrahydrodipicolinate reductase	DHDPR	TEA026025.1	903	0.453333
3-isopropylmalate dehydratase	IPMD	BGI_novel_G013610	1626	0.42
Aspartate aminotransferase	AspAT	TEA006343.1	489	0.41
Tryptophan synthase	TPS	BGI_novel_G004413	689	0.403333
Aspartate kinase	AK	BGI_novel_G005341	2360	0.39
Glutamine synthetase	GS	BGI_novel_G001556	707	0.383333
Phosphoserine aminotransferase	PSAT	BGI_novel_G000274	1018	0.38
Tyrosine decarboxylase	TDC	BGI_novel_G006765	606	0.37
Argininosuccinate synthase	ASSY	BGI_novel_G008594	301	0.363333
Glutamate N-acetyltransferase	GNAT	BGI_novel_G013698	399	0.34
3-dehydroquinate dehydratase	DHD	TEA027886.1	1599	0.31
Glutamate dehydrogenase	GDH	TEA034047.1	1104	0.306667
Serine O-acetyltransferase	SOA	TEA004246.1	2082	0.303333
N-acetyl-gamma-glutamyl-phosphate reductase	AGPR	BGI_novel_G012020	2034	0.3
Dihydroxy-acid dehydratase	DHAD	TEA023338.1	657	0.29
Aspartate aminotransferase	AspAT	TEA006349.1	1446	0.25
Diaminopimelate epimerase	DAPE	BGI_novel_G005275	1205	0.236667
Tryptophan synthase	TPS	TEA026715.1	1194	0.22
Methionine synthase	MS	BGI_novel_G000928	1281	0.2
Anthranilate synthase	AS	TEA009091.1	1788	0.18
Glutamine synthetase	GS	TEA009747.1	567	0.166667
Chorismate synthase	CS	BGI_novel_G015262	469	0.14
D-3-phosphoglycerate dehydrogenase	PGDH	TEA025413.1	1197	0.136667
Serine O-acetyltransferase	SOA	TEA001884.1	2040	0.126667
Asparagine synthetase	ASN	TEA030157.1	1053	0.113333
N-acetylornithine aminotransferase	NAOT	BGI_novel_G016499	1259	0.106667
Glycine hydroxymethyltransferase	SHMT	TEA015507.1	1545	0.1
N-acetyl-gamma-glutamyl-phosphate reductase	AGPR	BGI_novel_G012019	2098	0.1
Serine O-acetyltransferase	SOA	TEA016898.1	2013	0.1
Cysteine synthase	CS	BGI_novel_G013602	1307	0.0933333
Tyrosine decarboxylase	TDC	TEA003912.1	855	0.09
Tyrosine decarboxylase	TDC	TEA026101.1	1494	0.0866667
Phosphoserine aminotransferase	PSAT	TEA002983.1	420	0.0833333
Serine O-acetyltransferase	SOA	TEA027209.1	1023	0.0766667
Asparagine synthetase	ASN	TEA029591.1	1716	0.0733333
L,L-diaminopimelate aminotransferase	DAPAT	TEA030295.1	1272	0.07
2-isopropylmalate synthase	IPMS	BGI_novel_G001935	500	0.0633333
Shikimate kinase	SK	TEA031382.1	1242	0.06
Serine O-acetyltransferase	SOA	TEA014161.1	1572	0.0466667
Glutamate dehydrogenase	GDH	TEA034048.1	825	0.0366667
Aspartate kinase	AK	BGI_novel_G005340	707	0.0333333
Asparagine synthetase	ASN	BGI_novel_G009179	1508	0.02
Tyrosine decarboxylase	TDC	TEA012893.1	1194	0.02
Aspartate aminotransferase	AspAT	TEA006350.1	498	0.01
Glutamate dehydrogenase	GDH	TEA028813.1	1026	0
Glutamine synthetase	GS	BGI_novel_G001559	548	0
Glutamine synthetase	GS	TEA032125.1	597	0
N-acetyl-gamma-glutamyl-phosphate reductase	AGPR	BGI_novel_G012021	2085	0
Aspartate aminotransferase	AspAT	BGI_novel_G009730	227	0
Aspartate aminotransferase	AspAT	TEA022382.1	1275	0
4-hydroxy-tetrahydrodipicolinate reductase	DHDPR	BGI_novel_G004263	3084	0
4-hydroxy-tetrahydrodipicolinate reductase	DHDPR	BGI_novel_G004260	3509	0
L,L-diaminopimelate aminotransferase	DAPAT	TEA003853.1	1278	0
Ketol-acid reductoisomerase	KARI	TEA027339.1	1671	0
Ketol-acid reductoisomerase	KARI	TEA027341.1	1080	0
2-isopropylmalate synthase	IPMS	BGI_novel_G001936	427	0
3-dehydroquinate dehydratase	DHD	BGI_novel_G009537	375	0
Indole-4-glycerol phosphate synthase	IGPS	TEA003652.1	981	0
Tryptophan synthase	TPS	BGI_novel_G016456	2047	0
Chorismate mutase	CM	BGI_novel_G012997	1539	0
Glutamate-prephenate aminotransferase	PAT	BGI_novel_G009730	227	0
Glutamate-prephenate aminotransferase	PAT	TEA022382.1	1275	0
Tyrosine decarboxylase	TDC	TEA013689.1	471	0
Tyrosine decarboxylase	TDC	TEA023813.1	831	0
D-3-phosphoglycerate dehydrogenase	PGDH	TEA008763.1	936	0
Glycine hydroxymethyltransferase	SHMT	BGI_novel_G012714	299	0
Glycine hydroxymethyltransferase	SHMT	TEA030111.1	603	0
Glycine hydroxymethyltransferase	SHMT	TEA018120.1	477	0
Serine O-acetyltransferase	SOA	TEA002828.1	1260	0
Cysteine synthase	CS	BGI_novel_G003613	308	0
				10634.1

## Sheet: Catabolism
Supplementary S6 Potential genes encoding biosynthetic enzymes as well as enzymes catalyzing the initial amino acid catabolic steps
Gene number	Enzymes Name	Symbol	Gene_ID	Length	(FPKM)					log2Foldchange(FPKMN Forms/ FPKM0N)				1
					0 N	NO3-	EA	NH4+	NH4++NO3-	(NO3-/0N)	(EA/0N)	(NH4+/0N)	(NH4++NO3-/0N)	2
3	Arginine decarboxylase	ADC	BGI_novel_G004726	1149	0.746667	0.643333	0.236667	0.506667	0.713333	-0.0937734	-1.12514	-0.298889	0.0692821	3
			TEA009777.1	2115	324.127	374.01	568.603	454.487	363.363	0.312029	0.897916	0.684865	0.342286	4
			TEA032991.1	2163	82.3133	88.34	221.957	249.58	210.853	0.207647	1.51**	1.76**	1.49**	5
2	Proline dehydrogenase	ProDH	TEA016181.1	1476	2.78	2.62333	3.86	2.19	2.35667	0.0075553	0.538494	-0.156323	-0.0670784	6
			TEA027545.1	1440	10.0867	4.60333	10.5667	11.5833	15.1433	-0.997708	0.156779	0.399719	0.749499	7
3	Arginase	ARG	BGI_novel_G008240	1643	0.0833333	0.12	0.126667	0.196667	0.253333	0.173709	0.304667	0.479163	0.90407	8
			BGI_novel_G008241	1652	17.2233	12.2833	17.4967	15.0633	20.0233	-0.379873	0.108296	0.0264272	0.389162	9
			TEA009085.1	1104	144.253	84.7367	61.25	25.0433	27.4067	-0.686168	-1.14**	-2.34**	-2.13**	10
7	L-asparaginase	ANS	BGI_novel_G008253	1517	366.753	193.94	330.45	298.793	359.62	-0.810799	-0.0633362	-0.0757868	0.148255	11
			BGI_novel_G008254	781	17.4967	9.94667	16.5667	13.58	16.46	-0.689875	0.00671382	-0.15168	0.0946936	12
			BGI_novel_G008255	431	0	0.0833333	0.163333	0.183333	0	0.0877271	0.327249	0.467415	0.01	13
			BGI_novel_G008256	5495	0	0	0	0.03	0.0166667	0.01	0.01	0.633118	0.463976	14
			TEA016885.1	1434	31.4567	27.19	26.23	21.99	24.5167	-0.0899443	-0.182696	-0.324134	-0.169943	15
			TEA028846.1	1194	25.8867	20.3	18.0367	19.8067	19.07	-0.259207	-0.38797	-0.168418	-0.268099	16
			TEA032091.1	2103	41.2333	38.3533	35.7533	36.98	36.67	-0.0027618	-0.114113	0.041481	0.0045166	17
2	lysine N-acetyltransferase	LA	TEA007269.1	1227	40.14	48.38	50.21	40.72	31.8367	0.36909	0.413766	0.187871	-0.157606	18
			TEA013502.1	1350	28.9733	27.69	30.0933	27.8967	25.35	0.03758	0.144554	0.126206	-0.0206939	19
4	Saccharopine dehydrogenase	SDH	TEA007982.1	3042	85.7533	53.85	72.52	71.95	83.2433	-0.543578	-0.144093	-0.0370962	0.1082	20
			BGI_novel_G004251	2570	0.433333	0.423333	0.26	0.413333	0.2	0.0504965	-0.480337	0.0844107	-0.743447	21
			BGI_novel_G010677	669	0.59	0.5	0.213333	0.703333	0.173333	-0.0821171	-0.692147	0.347023	-0.9279	22
			TEA013407.1	744	0	0	0.04	0	0	0.01	0.118999	0.01	0.01	23
5	S-adenosylmethionine synthetase	SAMS	BGI_novel_G011532	587	0.06	0	0.0666667	0.193333	0.09	-0.0811046	0.0093648	0.405917	0.0202911	24
			TEA006735.1	1182	1748.94	1334.94	718.693	971.24	781.84	-0.29741	-1.17**	-0.646329	-0.986718	25
			TEA012514.1	1173	119.043	93.4133	65.3367	85.6033	77.6867	-0.286397	-0.794893	-0.317746	-0.467973	26
			TEA020895.1	1185	204.607	227.32	117.893	134.08	67.49	0.242034	-0.707404	-0.414929	-1.40**	27
			TEA026890.1	1173	28.83	33.6167	19.96	25.6167	14.9467	0.334986	-0.580448	-0.00902519	-0.872134	28
3	Methionine-gamma-lyase	ML	BGI_novel_G011329	1708	15.7367	8.38667	9.70667	30.7467	26.81	-0.760074	-0.548903	0.915361	0.899346	29
			BGI_novel_G011330	1515	8.2	4.17667	4.53667	16.59	16.1633	-0.79636	-0.654328	1.06157	1.08058	30
			TEA027487.1	456	2.21333	3.54333	3.33	5.75667	6.64333	0.985632	0.861706	1.66**	1.92**	31
6	Branched-chain amino acid aminotransferase	BCAT	BGI_novel_G013815	647	0.84	1.14667	0.753333	1.19	0.876667	0.349004	-0.0544254	0.45093	0.156429	32
			BGI_novel_G016416	249	0.42	0.8	0.203333	0.703333	0.413333	0.289533	0.0142114	0.249662	0.150399	33
			TEA001698.1	1407	2.3	1.52333	1.32333	1.26	1.22667	-0.357557	-0.618714	-0.679602	-0.62336	34
			TEA003507.1	1266	74.5433	75.75	77.1333	113.617	103.32	0.127546	0.141254	0.801695	0.64649	35
			TEA021456.1	1137	116.303	89.2967	87.4733	58.8067	47.69	-0.275997	-0.321986	-0.778062	-1.09**	36
			TEA002303.1	1683	42.4867	45.6467	39.36	38.6833	33.2033	0.202415	-0.0182696	0.0516717	-0.182993	37
2	L-tryptophan---pyruvate aminotransferase	TAR	TEA027937.1	1206	0.0833333	0.0633333	0.0866667	0.0433333	0.0633333	-0.0761474	0.0607446	-0.231192	-0.0652986	38
			TEA015009.1	1455	1.58667	1.10333	0.666667	0.456667	0.593333	-0.35279	-0.99342	-1.41509	-1.08695	39
7	Phenylalanine ammonia-lyase	PAL	TEA003137.1	2157	60.55	30.8167	17.5267	25.5033	24.3033	-0.845762	-1.64**	-0.938855	-1.00592	40
			TEA003374.1	2130	525.243	303.197	348.417	448.277	423.09	-0.678614	-0.492824	-0.00764627	-0.13402	41
			TEA014056.1	2487	235.693	100.063	55.01	99.9933	89.4333	-1.11**	-1.92**	-0.948844	-1.18**	42
			TEA014166.1	603	17.9033	9.33667	5.3	9.41	7.60333	-0.774957	-1.55**	-0.663313	-0.995391	43
			TEA023243.1	2121	189.437	106.3	80.8133	83.44	70.17	-0.704406	-1.11**	-0.909792	-1.18**	44
			TEA024587.1	2202	194.493	82.52	85.9967	131.087	117.197	-1.12**	-1.06**	-0.337591	-0.536668	45
			TEA034008.1	2149	279.113	175.74	123.517	188.013	169.67	-0.551506	-1.07**	-0.319945	-0.523063	46
6	Tyrosine aminotransferase	TAT	BGI_novel_G006133	991	1.17667	1.93333	1.68	1.61333	2	0.692658	0.536439	0.593224	0.857721	47
			TEA000909.1	1203	106.713	50.9067	64.4333	251.597	220.647	-0.958238	-0.609633	1.12666	1.18**	48
			TEA003114.1	1182	0.953333	0.653333	1	0.633333	0.46	-0.351436	0.0927803	-0.356265	-0.749964	49
			TEA004234.1	1563	5.24333	2.55	4.45	24.3833	22.4167	-0.666885	-0.00524492	1.884	2.36**	50
			TEA032103.1	1362	0.343333	0.343333	1.04	1.00333	1.37	0.039791	1.43481	1.54048	1.97**	51
			TEA032117.1	747	1.03333	1.06667	1.52	0.883333	1.28333	0.330947	0.185329	-0.282353	0.423797	52
4	Glycine dehydrogenase	GDD	TEA010235.1	1407	10.6633	10.9967	7.22	7.7	6.24333	0.79026	0.0167602	0.546683	-0.586291	53
			TEA010236.1	747	5.13333	10.7967	4.42	4.64	6.68	0.147888	-0.461408	-0.270762	-0.586291	54
			TEA022478.1	3210	69.1467	78.78	48.8	61.2633	47.9667	0.279799	-0.382147	-0.00471501	-0.366579	55
			TEA029083.1	3168	14.5	15.74	8.16667	9.21667	8	0.231472	-0.726451	-0.672334	-0.672334	56
3	Cysteine desulfurase	SDS	TEA016038.1	1350	68.5533	67.8367	71.7367	63.71	67.7	0.0894339	0.157073	0.0861414	0.154767	57
			BGI_novel_G002770	1996	6.26	7.17667	6.28333	5.80333	5.64	0.290706	0.0914172	0.0896373	0.0168025	58
			TEA002983.1	420	0	0	0	0	0.0833333	0.01	0.01	0.01	0.147977	59
1	Cysteine desulfhydrase	DES	TEA012929.1	909	2.8	2.73667	2.61	2.11667	2.53	-0.0676684	-0.204252	-0.333129	-0.170674	60
3	Glutamate-cysteine ligase	GCL	BGI_novel_G010022	586	0.353333	0.69	0.766667	0.366667	0.573333	0.487774	0.623442	0.144989	0.515542	61
			BGI_novel_G000431	1125	0.836667	1.22	0.983333	0.763333	0.903333	0.526182	0.233686	-0.0395628	0.252333	62
			BGI_novel_G000430	1137	0.113333	0.166667	0.366667	0.466667	0	0.137147	0.821854	1.19571	-0.411394	63
3	Alanine aminotransferase	AlaT	TEA016362.1	1062	0.766667	0.806667	1.16	1.25333	1.04667	0.0382565	0.645578	0.779164	0.547504	64
			TEA021522.1	939	0.0566667	0	0	0	0	-0.157371	-0.194451	-0.222778	-0.240892	65
			TEA023090.1	1608	49.6933	104.857	132.333	186.71	219.063	1.16**	1.48**	2.08**	2.28**	66
