# Supplementary material for: Transcriptional regulation of amino acid metabolism in response to nitrogen deficiency and nitrogen forms in tea plant root (Camellia sinensis L.)
Source: Sci Rep. 2020 Apr 22;10:6868. doi: 10.1038/s41598-020-63835-6 (PMC7176667; doi:10.1038/s41598-020-63835-6)
Supplement: Supplementary file 8 — Supplementary Table S7. [file 41598_2020_63835_MOESM8_ESM.xlsx]

## Sheet: Total
Supplementary table S7 Potential genes and DEGs encoding enzymes related to the Glu pathway in tea plant roots under various forms of N
Number of genes	Enzymes Name	Symbol	Gene_ID	Length	(FPKM)					log2Foldchange(FPKMN Forms/ FPKM0N)
					0 N	NO3-	EA	NH4+	NH4++NO3-	(NO3-/0N)	(EA/0N)	(NH4+/0N)	(NH4++NO3-/0N)
11	Glutamate dehydrogenase	GDH	TEA006665.1	1311	13.7533	21.3367	24.1133	14.4033	15.6167	0.720689	0.88344	0.232208	0.340538
			TEA009809.1	1581	17.3033	18.9033	24.85	40.2967	47.6667	0.2157	0.656731	1.43**	1.63**
			TEA015538.1	1626	10.86	10.24	10.2667	9.10667	9.60333	0.00718499	0.00726662	-0.0582402	-0.0106514
			TEA027436.1	1854	12.5867	10.85	11.3733	9.00333	9.75	-0.110811	-0.0578847	-0.290358	-0.198325
			TEA015542.1	1389	0.02	1.12667	0	1.05	0.663333	1.93**	-0.103346	2.11922	1.29023
			TEA028813.1	1026	0.0733333	0.0766667	0.156667	0.126667	0	0.00788062	0.269892	0.182195	-0.326136
			TEA031206.1	1617	13.2767	14.5167	73.1533	345.99	297.537	0.24037	2.47**	3.84**	4.53**
			TEA034004.1	1236	64.5267	52.1133	69.0467	48.16	51.9433	-0.162629	0.213318	-0.193557	-0.0782156
			TEA034006.1	1230	0.0466667	0.593333	0.336667	0.22	0.556667	1.79049	1.36072	0.935728	2.21**
			TEA034047.1	1104	0.943333	0.58	0.503333	0.22	0.306667	-0.331423	-0.488899	-1.08286	-0.804633
			TEA034048.1	825	0	0.0333333	0	0	0.0366667	0.0860349	0.01	0.01	0.153417
12	Glutamine synthetase	GS	BGI_novel_G002733	1131	5.79333	8.63667	11.6233	7.24667	6.28	0.653321	1.07287	0.509288	0.277847
			BGI_novel_G005999	2561	1.17333	1.03333	0.843333	0.786667	0.97	-0.0750241	-0.378926	-0.346467	-0.0886256
			TEA015536.1	1080	17.32	19.1333	20.25	15.3333	13.39	0.123258	0.1511	-0.117329	-0.301971
			TEA015580.1	1071	373.22	296.58	315.163	287.197	318.71	-0.232981	-0.148937	-0.210692	-0.0965115
			TEA028194.1	1299	28.77	29.8367	40.71	25.15	24.3333	0.108279	0.551824	-0.0369683	-0.0913301
			TEA032123.1	1098	15.05	24.2667	35.3333	29.8267	23.24	0.783067	1.31**	1.90**	0.791453
			TEA032217.1	1134	514.437	808.24	1049	648.123	570.757	0.757187	1.15**	0.521751	0.307158
			BGI_novel_G001556	707	0.593333	0.863333	0.423333	0.496667	0.383333	0.375849	-0.303539	-0.0451195	-0.288395
			BGI_novel_G001558	1822	0.91	1.19	0.133333	0.286667	0.61	0.0899546	-0.385819	-0.273312	-0.227405
			BGI_novel_G001559	548	0.216667	0	0.36	0.326667	0	-0.217029	0.213151	0.198496	-0.326136
			TEA009747.1	567	0.27	0.266667	0.406667	0.11	0.166667	0.0220758	0.364256	-0.491765	-0.401657
			TEA032125.1	597	0.13	0.05	0.05	0.156667	0	-0.077773	-0.194451	0.195314	-0.240892
6	Glutamate synthase	GOGAT	BGI_novel_G014912	1459	28.2133	48.67	52.6667	51.0833	49.1333	0.873481	0.980709	1.04**	0.960497
			TEA003892.1	6642	64.7333	318.023	258.36	220.76	241.313	2.35**	2.05**	1.90**	1.99**
			TEA011569.1	2295	40.94	175.387	184.463	133.227	154.233	2.16**	2.19**	1.79**	1.98**
			TEA024031.1	1998	7.04	10.1133	6.94667	7.66	6.87	0.608614	0.0656455	0.308028	0.125249
			TEA026779.1	6693	35.21	81.6633	77.65	82.68	80.5333	1.29**	1.22**	1.42**	1.33**
			TEA030315.1	3327	14.52	19.4767	14.6567	15.16	15.1733	0.519451	0.102585	0.248009	0.22057
1	Theanine synthetase	TSI	TEA015198.1	2547	518.197	831.313	1171.58	744.007	838.567	0.780304	1.26**	0.716935	0.848061
1	Alanine decarboxylase	AlaDC	TEA005658.1	1698	660.02 1112.20 2125.75 1231.71 1332.03					0.84 1.76** 1.07** 1.14**
3	Arginine decarboxylase	ADC	BGI_novel_G004726	1149	0.746667	0.643333	0.236667	0.506667	0.713333	-0.0937734	-1.12514	-0.298889	0.0692821
			TEA009777.1	2115	324.127	374.01	568.603	454.487	363.363	0.312029	0.897916	0.684865	0.342286
			TEA032991.1	2163	82.3133	88.34	221.957	249.58	210.853	0.207647	1.51**	1.76**	1.49**
3	1-pyrroline-5-carboxylate dehydrogenase	P5CS	TEA003086.1	1920	11.8167	13.65	18.2067	17.3	18.25	0.296441	0.700781	0.738128	0.788526
			TEA015816.1	462	2.73667	3.14333	4.65	3.94333	3.7	0.234819	0.780192	0.67665	0.591735
			TEA023846.1	1875	3.68	7.31	10.27	11.3333	11.5267	1.00649	1.30386	1.63**	1.63**
1	Pyrroline-5-carboxylate reductase	P5CR	TEA031031.1	1113	15.18	20.7933	17.6167	20.9267	13.32	0.541325	0.305324	0.620071	0.000588025
2	Proline dehydrogenase	ProDH	TEA016181.1	1476	2.78	2.62333	3.86	2.19	2.35667	0.0075553	0.538494	-0.156323	-0.0670784
			TEA027545.1	1440	10.0867	4.60333	10.5667	11.5833	15.1433	-0.997708	0.156779	0.399719	0.749499
3	Glutamate N-acetyltransferase	GNAT	BGI_novel_G013698	399	1.08	0.3	0.706667	0.433333	0.34	-0.585591	-0.286154	-0.723099	-0.79152
			TEA003436.1	2040	5.70667	7.19	9.66333	11.6633	11.6167	0.439797	0.827088	1.22**	1.15**
			TEA014940.1	1749	5.9	5.28667	6.28	5.06	5.16667	-0.000996087	0.229719	-0.00348398	0.029215
3	Acetylglutamate kinase	AGK	BGI_novel_G007189	842	0.506667	0.613333	0.633333	0.4	0.623333	0.278783	0.339061	-0.0506141	0.338069
			BGI_novel_G013805	857	1.49667	2.16	1.13	1.69333	2.21333	0.536086	-0.25847	0.341753	0.680312
			TEA001454.1	1035	65.86	70.75	79.61	89.0667	94.3267	0.20865	0.36541	0.63501	0.691479
4	N-acetyl-gamma-glutamyl-phosphate reductase	AGPR	BGI_novel_G012019	2098	0.17	0.143333	0.0766667	0.03	0.1	-0.0568167	-0.346454	-0.832609	-0.151892
			BGI_novel_G012020	2034	0.616667	0.796667	0.3	0.556667	0.3	0.416445	-0.573581	0.042967	-0.623546
			BGI_novel_G012021	2085	0.103333	0	0.19	0.04	0	-0.497987	0.212041	-0.263985	-0.688051
			TEA005194.1	1836	24.6667	30.8867	31.8933	30.6333	30.1533	0.420475	0.46063	0.507617	0.466369
2	N-acetylornithine aminotransferase	NAOT	BGI_novel_G016499	1259	0.0433333	0.103333	0.35	0.186667	0.106667	0.35115	1.44994	0.836079	0.387439
			TEA019438.1	1401	29.9733	31.7933	38.26	32.53	32.5033	0.190002	0.44011	0.314998	0.292419
3	Ornithine carbamoyltransferase	OTC	TEA019294.1	1164	13.8967	15.39	18.0933	15.06	13.64	0.24626	0.465588	0.29403	0.144244
			TEA024762.1	1482	154.797	111.107	117.127	70.9667	52.49	-0.335783	-0.257603	-0.831834	-1.22**
			TEA024763.1	942	14.97	20.8767	27.96	22.8367	24	0.573704	0.982172	0.794623	0.846713
6	Argininosuccinate synthase	ASSY	BGI_novel_G008594	301	1.49	0.46	0.136667	0.42	0.363333	-0.58602	-1.24596	-0.802188	-0.893061
			TEA012591.1	1491	50.41	45.1933	41.1067	39.1033	39.7133	-0.0765402	-0.213898	-0.21479	-0.211084
			TEA012854.1	450	8.42667	9.71667	8.55333	10.2833	9.14	0.282026	0.11154	0.449237	0.282819
			TEA017270.1	2274	1.8	1.15667	1.93667	1.63	1.39333	-0.158785	0.0410489	-0.0783434	-0.117238
			TEA028681.1	1293	23.25	26.82	3.35667	15.7467	8.91333	0.293995	-2.09**	-0.33447	-1.029**
			TEA028835.1	999	52.48	64.2833	63.4467	66.27	58.7633	0.393607	0.366184	0.505713	0.335857
2	Argininosuccinate lyase	ASL	BGI_novel_G006770	929	5.20667	5.21	6.59	5.63	5.53667	0.0969031	0.408793	0.280947	0.260552
			TEA002053.1	1539	13.7267	13.9767	15.59	14.48	14.3167	0.0954679	0.331349	0.290101	0.234338
3	Arginase	ARG	BGI_novel_G008240	1643	0.0833333	0.12	0.126667	0.196667	0.253333	0.173709	0.304667	0.479163	0.90407
			BGI_novel_G008241	1652	17.2233	12.2833	17.4967	15.0633	20.0233	-0.379873	0.108296	0.0264272	0.389162
			TEA009085.1	1104	144.253	84.7367	61.25	25.0433	27.4067	-0.686168	-1.14**	-2.34**	-2.13**

## Sheet: Significant
Supplementary S7 Potential genes and DEGs encoding enzymes related to the Glu pathway in tea plant roots under various forms of N
Enzymes Name	Symbol	Gene_ID	Length (bp)	Expression Level (FPKM)						Log2Fold Change(FPKMN Forms/ FPKM0N)
				0 N	NO3-	EA	NH4+	NH4++NO3-		(NO3-/0 N)	(EA/ 0N)	(NH4+/0 N)	(NH4++NO3-/0 N)
Glutamate dehydrogenase	GDH	TEA009809.1	1581	17.3033	18.9033	24.85	40.2967	47.6667		0.2157	0.656731	1.43**	1.63**
		TEA015542.1	1389	0.02	1.12667	0	1.05	0.663333		1.93**	-0.103346	2.11922	1.29023
		TEA031206.1	1617	13.2767	14.5167	73.1533	345.99	297.537		0.24037	2.47**	3.84**	4.53**
		TEA034006.1	1230	0.0466667	0.593333	0.336667	0.22	0.556667		1.79049	1.36072	0.935728	2.21**
Glutamine synthetase	GS	TEA032123.1	1098	15.05	24.2667	35.3333	29.8267	23.24		0.783067	1.31**	1.90**	0.791453
		TEA032217.1	1134	514.437	808.24	1049	648.123	570.757		0.757187	1.15**	0.521751	0.307158
Glutamate synthase	GOGAT	BGI_novel_G014912	1459	28.2133	48.67	52.6667	51.0833	49.1333		0.873481	0.980709	1.04**	0.960497
		TEA003892.1	6642	64.7333	318.023	258.36	220.76	241.313		2.35**	2.05**	1.90**	1.99**
		TEA011569.1	2295	40.94	175.387	184.463	133.227	154.233		2.16**	2.19**	1.79**	1.98**
		TEA026779.1	6693	35.21	81.6633	77.65	82.68	80.5333		1.29**	1.22**	1.42**	1.33**
Alanine decarboxylase	AlaDC	TEA005658.1	1698	660.02 1112.20 2125.75 1231.71 1332.03						0.84	1.76	1.07	1.14
Theanine synthetase	TSI	TEA015198.1	2547	518.197	831.313	1171.58	744.007	838.567		0.780304	1.26**	0.716935	1.63**
1-pyrroline-5-carboxylate dehydrogenase	P5CS	TEA023846.1	1875	3.68	7.31	10.27	11.3333	11.5267		1.00649	1.30386	1.63**	1.15**
Glutamate N-acetyltransferase	GNAT	TEA003436.1	2040	5.70667	7.19	9.66333	11.6633	11.6167		0.439797	0.827088	1.22**	-1.22**
N-ornithine carbamoyltransferase	OTC	TEA024762.1	2333	154.797	111.107	117.127	70.9667	52.49		-0.335783	-0.257603	-0.831834	-1.029**
Argininosuccinate synthase	ASSY	TEA028681.1	2232	23.25	26.82	3.35667	15.7467	8.91333		0.293995	-2.09**	-0.33447	-2.13**
Arginase	ARG	TEA009085.1	1941	144.253	84.7367	61.25	25.0433	27.4067		-0.686168	-1.14**	-2.34**
Arginine decarboxylase	ADC	TEA032991.1	2163	82.3133	88.34	221.957	249.58	210.853		0.207647	1.51**	1.76**	1.49**
