# Supplementary material for: Transcriptional regulation of amino acid metabolism in response to nitrogen deficiency and nitrogen forms in tea plant root (Camellia sinensis L.)
Source: Sci Rep. 2020 Apr 22;10:6868. doi: 10.1038/s41598-020-63835-6 (PMC7176667; doi:10.1038/s41598-020-63835-6)
Supplement: Supplementary file 9 — Supplementary Table S8. [file 41598_2020_63835_MOESM9_ESM.xlsx]

## Sheet: Total
Supplementary S8 Potential genes and DEGs encoding enzymes related to the Asp and pyruvate pathways in tea roots under various forms of N
Gene number	Enzymes name	Symbol	Gene_ID	Length	Expression Level (FPKM)					log2FoldChange (FPKMN Forms/ FPKM0N)
					0 N	NO3-	EA	NH4+	NH4++NO3-	NO3-/0N	EA/0N	NH4+/0N	NH4++NO3-/0 N
20	Aspartate aminotransferase	AspAT	BGI_novel_G000057	3601	10.7833	10.3467	8.66667	19.2567	19.97	0.0465524	-0.219126	0.998509	1.05**
			BGI_novel_G006957	1803	2	1.39	1.24	1.22	1.28333	-0.394023	-0.565091	-0.48246	-0.460786
			BGI_novel_G006958	578	4.7	3.33	4.25333	3.40667	4.05667	-0.344049	-0.0297632	-0.264521	-0.0114132
			BGI_novel_G006996	2245	72.05	74.7833	61.1833	62	64.09	0.156159	-0.144386	-0.0192751	0.00382134
			BGI_novel_G009730	227	0.333333	0	0	0	0	-0.0833817	-0.104042	-0.120917	-0.130356
			TEA001727.1	1275	7.30667	14.11	22.5733	22.26	22.6133	0.885504	1.63**	1.58**	1.60**
			TEA005805.1	1074	16.5833	17.1633	24.0467	36.9933	44.3333	0.15072	0.61672	1.32**	1.56911
			TEA012510.1	1404	11.6367	11.7667	15.68	12.0767	11.2733	0.114074	0.515327	0.236385	0.124445
			TEA015247.1	876	3.91667	3.70333	2.67333	3.11	2.73333	-0.0210512	-0.5192	-0.179837	-0.492749
			TEA018663.1	1653	13.7767	14.8067	21.27	23.47	26.2967	0.215944	0.740917	1.00**	1.15**
			TEA022382.1	1275	0	0.0533333	0.0266667	0	0	0.162202	0.118999	0.01	0.01
			TEA024315.1	570	3.71333	1.62667	2.65667	1.91333	2.05	-0.927447	-0.325715	-0.698275	-0.613848
			TEA024318.1	1377	91.0267	118.943	159.503	181.163	205.613	0.48074	0.894926	1.18505	1.34**
			TEA028894.1	2550	0.903333	1.83333	1.25667	1.58667	1.10333	1.02392	0.529587	0.9272	0.443125
			TEA033170.1	705	5.4	7.46667	7.01667	5.45	3.3	0.460199	0.417441	0.0344525	-0.662212
			TEA006343.1	489	0.643333	0.443333	0.136667	0.35	0.41	-0.116948	-0.618502	-0.242832	-0.163849
			TEA006349.1	1446	0.276667	0.183333	0.286667	0.253333	0.25	-0.182066	-0.105156	0.0799029	0.208422
			TEA006350.1	498	0.23	0.0266667	0.0666667	0.0966667	0.01	-0.413005	-0.322587	-0.197754	-0.857755
			TEA010341.1	834	0.683333	0.48	0.686667	0.653333	0.786667	-0.268682	0.119537	0.109963	0.326444
			TEA014443.1	453	17.74	12.6367	20.04	22.4467	27.2733	-0.36403	0.265727	0.531925	0.793416
7	L-asparaginase	ANS	BGI_novel_G008253	1517	366.753	193.94	330.45	298.793	359.62	-0.810799	-0.0633362	-0.0757868	0.148255
			BGI_novel_G008254	781	17.4967	9.94667	16.5667	13.58	16.46	-0.689875	0.00671382	-0.15168	0.0946936
			BGI_novel_G008255	431	0	0.0833333	0.163333	0.183333	0	0.0877271	0.327249	0.467415	0.01
			BGI_novel_G008256	5495	0	0	0	0.03	0.0166667	0.01	0.01	0.633118	0.463976
			TEA016885.1	1434	31.4567	27.19	26.23	21.99	24.5167	-0.0899443	-0.182696	-0.324134	-0.169943
			TEA028846.1	1194	25.8867	20.3	18.0367	19.8067	19.07	-0.259207	-0.38797	-0.168418	-0.268099
			TEA032091.1	2103	41.2333	38.3533	35.7533	36.98	36.67	-0.0027618	-0.114113	0.041481	0.0045166
4	asparagine synthetase	ASN	BGI_novel_G009179	1508	0	0.0466667	0.0166667	0	0.02	0.328687	0.118999	0.01	0.194806
			TEA018926.1	1812	22.57	23.81	22.3833	28.9333	28.4033	0.167303	0.0653722	0.551032	0.480817
			TEA029591.1	1716	0.07	0.04	0.116667	0.06	0.0733333	-0.0954579	0.28116	0.551032	0.0817765
			TEA030157.1	1053	0.12	0.166667	0.2	0.126667	0.113333	0.203744	0.395172	0.134645	0.019473
10	Aspartate kinase	AK	TEA001650.1	1467	4.67667	6.64333	7.15667	8.82333	8.63	0.402739	0.518472	1.01**	0.981617
			TEA002767.1	1626	7.42	6.43333	6.94667	5.93667	6.30667	-0.0839855	-0.00798694	-0.0954235	-0.0689711
			TEA005051.1	1821	7.17333	8.08667	8.11667	11.3967	9.55	0.332654	0.332348	0.906989	0.651056
			TEA009801.1	1503	2.47667	4.17667	3.20333	6.00333	5.58667	0.788979	0.532744	1.48**	1.27**
			TEA015994.1	2841	15.39	16.82	15.8567	18.4133	15.7	0.305349	0.13343	0.42406	0.209345
			TEA016462.1	2916	29.3167	30.9333	27.5733	29.7133	28.9133	0.212224	0.0367096	0.242638	0.151671
			BGI_novel_G005340	707	0.3	0.0433333	0	0.203333	0.0333333	-0.477996	-0.764091	-0.199006	-0.954389
			BGI_novel_G005341	2360	0.55	0.81	0.403333	0.37	0.39	0.571446	-0.280116	-0.349577	-0.257
			TEA008000.1	660	1.34333	1.27333	1.42667	0.703333	0.663333	0.0287638	0.152639	-0.620112	-0.722867
2	Aspartate-semialdehyde dehydrogenase	ASDH	TEA011029.1	1425	20.2567	34.73	25.6333	35.37	24.8833	0.865478	0.426496	0.958178	0.468734
			TEA019639.1	837	0.893333	0.4	0.236667	0.34	0.53	-0.668824	-1.2194	-0.889997	-0.449727
1	Aspartate kinase-homoserine dehydrogenase	(AK)HSD	BGI_novel_G015812	681	1.18333	0.683333	0.9	0.946667	0.836667	-0.475959	-0.261828	-0.143062	-0.245052
2	4-hydroxy-tetrahydrodipicolinate synthase	DHDPS	BGI_novel_G000823	1705	19.6367	21.5533	27.6533	23.3767	25.4367	0.228875	0.574913	0.430284	0.531312
			BGI_novel_G000824	1879	19.8467	21.45	21.33	24.79	22.3367	0.210533	0.193653	0.497697	0.345585
9	4-hydroxy-tetrahydrodipicolinate reductase	DHDPR	BGI_novel_G011142	1848	2.93	4.07	4.13	4.47667	2.60333	0.49031	0.48058	0.695681	0.0176005
			BGI_novel_G011141	1832	1.88667	2.35333	3.93667	3.41333	4.82667	0.384204	1.05728	1.01**	1.47**
			BGI_novel_G011140	1729	0.61	2.62333	1.34	1.37333	1.07333	1.57847	0.836552	0.978529	0.530493
			TEA026025.1	903	0.696667	0.69	0.743333	0.48	0.453333	0.147027	-0.0210217	-0.380059	-0.646047
			BGI_novel_G004263	3084	0.186667	0	0.0733333	0	0	-0.847367	-0.322325	-0.96777	-1.08474
			BGI_novel_G004262	3106	4.55333	4.78667	5.04	4.46333	3.51	0.174495	0.231473	0.156067	-0.20466
			BGI_novel_G011139	1792	1.15	0.18	0	0.996667	0.8	-1.3145	-3.66**	-0.0424422	-0.226502
			BGI_novel_G004261	3199	3.34333	2.50333	3.14667	2.29667	2.4	-0.301378	0.0121987	-0.330411	-0.300538
			BGI_novel_G004260	3509	0.163333	1.23667	0.0366667	0.573333	0	0.256239	-0.505478	0.301071	-1.08774
6	L,L-diaminopimelate aminotransferase	DAPAT	BGI_novel_G007255	858	0.473333	0.183333	0	1.13333	0.696667	-0.471702	-1.35264	1.09939	0.495002
			TEA005847.1	1254	37.4367	49.1667	45.6	54.2533	44.2267	0.488884	0.360988	0.67457	0.376532
			BGI_novel_G007254	2427	6.48	0.906667	2.67	9.6	8.18	-2.60**	-1.12**	0.748526	0.502937
			TEA003853.1	1278	0	0	0	0	0	0.01	0.01	0.01	0.01
			TEA003859.1	486	3.37	2.76333	11.3467	7.27333	7.80667	-0.1336	1.69**	1.14201	1.20459
			TEA030295.1	1272	0.156667	0.0566667	0.0833333	0.06	0.07	-0.455234	-0.401105	-0.562356	-0.503636
2	Diaminopimelate epimerase	DAPE	BGI_novel_G005274	765	6.78	6.99	6.74333	8.25667	8.45	0.146756	0.101394	0.483525	0.501336
			BGI_novel_G005275	1205	0.176667	0.253333	0.473333	0.356667	0.236667	0.314988	0.942109	0.632505	0.420071
4	Diaminopimelate decarboxylase	DAPD	TEA006396.1	1155	57.7333	59.13	49.7867	50.11	41.8267	0.120455	-0.121825	-0.0153094	-0.321678
			TEA006412.1	1551	14.3733	17.4767	16.4633	16.0167	13.0267	0.399003	0.350946	0.359854	0.0673548
			TEA013514.1	1608	16.3467	19.58	18.5367	18.3167	15.1633	0.36102	0.269218	0.349941	0.0653797
			TEA023710.1	1068	20.76	20.24	21.14	19.7867	17.11	0.0644866	0.117169	0.123303	-0.104195
2	lysine N-acetyltransferase	LA	TEA007269.1	1227	40.14	48.38	50.21	40.72	31.8367	0.36909	0.413766	0.187871	-0.157606
			TEA013502.1	1350	28.9733	27.69	30.0933	27.8967	25.35	0.03758	0.144554	0.126206	-0.0206939
4	Lysine ketoglutarate reductase - saccaropine dehydrogenase	LKR/SDH	TEA007982.1	3042	85.7533	53.85	72.52	71.95	83.2433	-0.543578	-0.144093	-0.0370962	0.1082
			BGI_novel_G004251	2570	0.433333	0.423333	0.26	0.413333	0.2	0.0504965	-0.480337	0.0844107	-0.743447
			BGI_novel_G010677	669	0.59	0.5	0.213333	0.703333	0.173333	-0.0821171	-0.692147	0.347023	-0.9279
			TEA013407.1	744	0	0	0.04	0	0	0.01	0.118999	0.01	0.01
2	Homoserine kinase	HSK	TEA021863.1	1146	2.83333	2.80333	3.28667	2.92	2.75	0.0861913	0.296667	0.243211	0.125688
			TEA023482.1	1140	43.66	47.1133	49.0467	43.8233	42.5767	0.216751	0.258171	0.202385	0.141461
3	Cystathionine gamma-synthase	CGS	TEA004422.1	1602	93.5633	119.323	140.603	171.34	151.573	0.45258	0.665103	1.06**	0.846486
			TEA014615.1	1614	35.3433	47.0867	50.2367	37.7033	29.46	0.515277	0.589981	0.273667	-0.0920965
			TEA014639.1	1413	1.23667	1.40333	1.16	1.08333	1.03	0.276484	-0.00777642	-0.001903	-0.098429
1	Cystathionine beta-lyase	CBL	TEA023768.1	1470	25.97	24.6967	29.1367	26.2367	28.4233	0.0319889	0.25926	0.215189	0.30987
6	Methionine synthase	MS	TEA007200.1	1332	716.353	687.69	369.273	461.05	333.61	0.0195021	-0.865282	-0.470589	-0.92275
			TEA019127.1	1182	376.02	305.297	307.03	334.11	320.247	-0.203751	-0.199725	0.0311221	-0.0703656
			TEA026890.1	1173	28.83	33.6167	19.96	25.6167	14.9467	0.334986	-0.485445	-0.00902519	-0.872134
			TEA022138.1	402	7.83333	6.67667	8.01	8.20667	7.51667	-0.128282	0.128055	0.206942	0.0468009
			TEA028087.1	1491	5.82333	9.42667	1.73	2.98667	3.18333	0.673645	-1.90**	-0.830776	-0.909658
			BGI_novel_G000928	1281	0.373333	0.453333	0.273333	0.55	0.2	0.233599	-0.222234	0.562615	-0.535421
5	S-adenosylmethionine synthetase	SAMS	BGI_novel_G011532	587	0.06	0	0.0666667	0.193333	0.09	-0.0811046	0.0093648	0.405917	0.0202911
			TEA006735.1	1182	1748.94	1334.94	718.693	971.24	781.84	-0.29741	-1.17**	-0.646329	-0.986718
			TEA012514.1	1173	119.043	93.4133	65.3367	85.6033	77.6867	-0.286397	-0.794893	-0.317746	-0.467973
			TEA020895.1	1185	204.607	227.32	117.893	134.08	67.49	0.242034	-0.707404	-0.414929	-1.40**
			TEA026890.1	1173	28.83	33.6167	19.96	25.6167	14.9467	0.334986	-0.580448	-0.00902519	-0.872134
3	Methionine-gamma-lyase	ML	BGI_novel_G011329	1708	15.7367	8.38667	9.70667	30.7467	26.81	-0.760074	-0.548903	0.915361	0.899346
			BGI_novel_G011330	1515	8.2	4.17667	4.53667	16.59	16.1633	-0.79636	-0.654328	1.06157	1.08058
			TEA027487.1	456	2.21333	3.54333	3.33	5.75667	6.64333	0.985632	0.861706	1.66**	1.92**
4	Threonine synthase	THS	BGI_novel_G000404	2872	3.71333	3.52667	2.68667	2.35667	2.47333	0.023431	-0.36992	-0.456935	-0.404774
			TEA006130.1	1632	38.85	27.98	22.2	14.9433	13.5633	-0.360005	-0.706098	-1.12**	-1.30**
			TEA022411.1	1569	42.2667	59.4467	53.15	60.6867	56.0867	0.592819	0.417047	0.703568	0.582004
			TEA033488.1	1569	20.2333	24.3267	21.4233	27.73	20.58	0.366443	0.174309	0.642915	0.194842
2	Threonine dehydratase	TD	BGI_novel_G010931	1356	5.39667	5	4.62333	5.77333	4.88333	-0.00258277	-0.12362	0.27935	0.0293286
			TEA028122.1	2208	34.8733	36.1267	34.5133	40.05	35.89	0.153535	0.0951385	0.407362	0.258559
3	Acetolactate synthase	AHAS	TEA013639.1	1263	3.25667	5.19333	3.46667	2.58333	2.46333	0.727288	0.188895	-0.141716	-0.252274
			TEA005065.1	1293	0.676667	1.03333	0.59	0.4	0.53	0.727288	0.188895	-0.141716	-0.252274
			TEA033575.1	1965	48.5167	61.51	65.04	99.0367	102.75	0.444525	0.509976	1.21**	1.24**
7	Ketol-acid reductoisomerase	KARI	BGI_novel_G007130	1276	25.4867	38.08	33.49	41.6033	37.5467	0.677797	0.481598	0.90138	0.729456
			TEA024827.1	1683	52.37	64.32	71.5467	74.7233	69.05	0.399499	0.538685	0.705264	0.570677
			TEA026760.1	2148	0.793333	1.16333	1.26333	1.15	1.20333	0.657407	0.740241	0.682031	0.650054
			TEA013516.1	1824	10.6533	10.3567	11.4533	10.6833	9.48667	0.0601979	0.194047	0.181677	0.00259356
			TEA014049.1	1791	335.977	451.953	448.747	513.973	483.207	0.530503	0.508191	0.808373	0.696706
			TEA027339.1	1671	0.0433333	0	0.0433333	0	0	-0.221352	0.0267201	-0.304968	-0.330355
			TEA027341.1	1080	0	0	0	0	0	0.01	0.01	0.01	0.01
3	Dihydroxy-acid dehydratase	DHAD	BGI_novel_G004936	689	9.11667	12.5267	11.1033	12.2167	9.71333	0.534065	0.370861	0.592565	0.260581
			TEA023330.1	2046	29.63	41.1467	39.5333	42.7167	36.0233	0.572417	0.502235	0.708967	0.453384
			TEA023338.1	657	0	0	0	0	0.29	0.01	0.01	0.01	0.644887
6	Branched-chain amino acid aminotransferase	BCAT	BGI_novel_G013815	647	0.84	1.14667	0.753333	1.19	0.876667	0.349004	-0.0544254	0.45093	0.156429
			BGI_novel_G016416	249	0.42	0.8	0.203333	0.703333	0.413333	0.289533	0.0142114	0.249662	0.150399
			TEA001698.1	1407	2.3	1.52333	1.32333	1.26	1.22667	-0.357557	-0.618714	-0.679602	-0.62336
			TEA003507.1	1266	74.5433	75.75	77.1333	113.617	103.32	0.127546	0.141254	0.801695	0.64649
			TEA021456.1	1137	116.303	89.2967	87.4733	58.8067	47.69	-0.275997	-0.321986	-0.778062	-1.09**
			TEA002303.1	1683	42.4867	45.6467	39.36	38.6833	33.2033	0.202415	-0.0182696	0.0516717	-0.182993
3	Alanine aminotransferase	AlaT	TEA016362.1	1062	0.766667	0.806667	1.16	1.25333	1.04667	0.0382565	0.645578	0.779164	0.547504
			TEA021522.1	939	0.0566667	0	0	0	0	-0.157371	-0.194451	-0.222778	-0.240892
			TEA023090.1	1608	49.6933	104.857	132.333	186.71	219.063	1.16**	1.48**	2.08**	2.28**
13	2-isopropylmalate synthase	IPMS	BGI_novel_G001256	980	23.2433	22.7567	26.7433	28.9933	30.6467	0.0739555	0.291289	0.516014	0.57421
			BGI_novel_G001278	1231	0.896667	1.05	0.906667	0.623333	0.753333	0.246606	0.0797539	-0.242102	-0.14891
			BGI_novel_G001935	500	0.126667	0.306667	0.133333	0	0.0633333	0.359812	0.0326779	-0.38279	-0.149575
			BGI_novel_G001936	427	0.156667	0	0.0766667	0.08	0	-0.22269	-0.126288	-0.13424	-0.391047
			TEA003354.1	1737	12.03	13.1833	13.5533	16.77	16.0533	0.228693	0.243996	0.616822	0.591269
			TEA009489.1	2172	3.81333	2.89333	3.66667	3.22333	4.5	-0.306529	-0.0112558	0.0718504	0.414439
			TEA013605.1	654	0.816667	1.27	0.77	0.666667	0.54	0.468697	-0.00788952	-0.0918207	-0.235763
			TEA021505.1	1395	21.3133	25.0133	24.3767	27.7833	26.45	0.332029	0.279503	0.582385	0.481465
			BGI_novel_G002121	1161	2.80333	2.72	3.48	4.43333	4.27667	0.0366823	0.378794	0.805593	0.735735
			BGI_novel_G002122	1248	9.22333	9.86	10.4367	12.6467	12.1667	0.197033	0.264031	0.642878	0.563474
			BGI_novel_G004138	1273	10.0167	9.84	11.0433	12.7467	14.3067	0.0723226	0.222726	0.534337	0.668068
			BGI_novel_G008674	422	0.566667	0.156667	0.08	0.173333	0	-0.495552	-0.990319	-0.670528	-1.24242
			TEA009488.1	1011	1.04333	1.26333	0.806667	1.30333	0.96	0.314106	-0.457491	0.458496	-0.11347
3	3-isopropylmalate dehydratase	IPMD	BGI_novel_G013610	1626	0.373333	0.466667	0.33	0.223333	0.42	0.304996	-0.0600569	-0.424737	0.259063
			TEA009301.1	1458	67.4267	82.35	79.8467	79.0333	78.9867	0.391055	0.33409	0.419292	0.394991
			TEA029005.1	765	135.317	162.2	189.4	215.35	230.927	0.364576	0.571068	0.866775	0.94449
3	3-isopropylmalate dehydrogenase	IMD	TEA033656.1	1218	4.05667	6.97	6.39333	6.28	4.41	0.841599	0.723425	0.754187	0.282285
			TEA002919.1	765	2.64667	4.17	3.29	3.19333	3.08667	0.69798	0.389495	0.435588	0.379012
			TEA030868.1	1392	15.8033	23.39	19.11	21.58	16.5467	0.659642	0.361127	0.607424	0.231322

## Sheet: Significant
Supplementary S8 Potential genes and DEGs encoding enzymes related to the Asp and pyruvate pathways in tea roots under various forms of N
Enzymes name	Symbol	Gene_ID	Length(bp)	Expression Level (FPKM)									Log2Fold Change(adjFPKMN Forms/ adjFPKM0N)
				0 N	NO3-	EA	NH4+	NH4++NO3-					(NO3-/0 N)	(EA/0 N)	(NH4+/0 N)	(NH4++NO3-/0 N)
Aspartate aminotransferase	AspAT	BGI_novel_G000057	3601	10.7833	10.3467	8.66667	19.2567	19.97					0.0465524	-0.219126	0.998509	1.05**
		TEA001727.1	1275	7.30667	14.11	22.5733	22.26	22.6133					0.885504	1.63**	1.58**	1.60**
		TEA005805.1	1074	16.5833	17.1633	24.0467	36.9933	44.3333					0.15072	0.61672	1.32**	1.56911
		TEA018663.1	1653	13.7767	14.8067	21.27	23.47	26.2967					0.215944	0.740917	1.00**	1.15**
		TEA024318.1	1377	91.0267	118.943	159.503	181.163	205.613					0.48074	0.894926	1.18505	1.34**
Aspartate kinase	AK	TEA001650.1	1467	4.67667	6.64333	7.15667	8.82333	8.63					0.402739	0.518472	1.01**	0.981617
		TEA009801.1	1503	2.47667	4.17667	3.20333	6.00333	5.58667					0.788979	0.532744	1.48**	1.27**
4-hydroxy-tetrahydrodipicolinate reductase	DHDPR	BGI_novel_G011141	1832	1.88667	2.35333	3.93667	3.41333	4.82667					0.384204	1.05728	1.01**	1.47**
		BGI_novel_G011139	1792	1.15	0.18	0	0.996667	0.8					-1.3145	-3.66**	-0.0424422	-0.226502
L,L-diaminopimelate aminotransferase	DAPAT	BGI_novel_G007254	2427	6.48	0.906667	2.67	9.6	8.18					-2.60**	-1.12**	0.748526	0.502937
		TEA003859.1	486	3.37	2.76333	11.3467	7.27333	7.80667					-0.1336	1.69**	1.14201	1.20459
Cystathionine gamma-synthase	CGS	TEA004422.1	1602	93.5633	119.323	140.603	171.34	151.573					0.45258	0.665103	1.06**	0.846486
Methionine synthase	MS	TEA028087.1	1491	5.82333	9.42667	1.73	2.98667	3.18333					0.673645	-1.90**	-0.830776	-0.909658
S-adenosylmethionine synthetase	SAMS	TEA006735.1	1182	1748.94	1334.94	718.693	971.24	781.84					-0.29741	-1.17**	-0.646329	-0.986718
		TEA020895.1	1185	204.607	227.32	117.893	134.08	67.49					0.242034	-0.707404	-0.414929	-1.40**
Methionine-gamma-lyase	ML	TEA027487.1	456	2.21333	3.54333	3.33	5.75667	6.64333					0.985632	0.861706	1.66**	1.92**
Threonine synthase	THS	TEA006130.1	1632	38.85	27.98	22.2	14.9433	13.5633					-0.360005	-0.706098	-1.12**	-1.30**
Acetolactate synthase	AHAS	TEA033575.1	1965	48.5167	61.51	65.04	99.0367	102.75					0.444525	0.509976	1.21**	1.24**
Alanine aminotransferase	AlaT	TEA023090.1	2461	49.6933	104.857	132.333	186.71	219.063					1.16**	1.48**	2.08**	2.28**
Branched-chain amino acid aminotransferase	BCAT	TEA021456.1	1137	116.303	89.2967	87.4733	58.8067	47.69					-0.275997	-0.321986	-0.778062	-1.09**
