# Supplementary material for: Transcriptional regulation of amino acid metabolism in response to nitrogen deficiency and nitrogen forms in tea plant root (Camellia sinensis L.)
Source: Sci Rep. 2020 Apr 22;10:6868. doi: 10.1038/s41598-020-63835-6 (PMC7176667; doi:10.1038/s41598-020-63835-6)
Supplement: Supplementary file 10 — Supplementary Table S9. [file 41598_2020_63835_MOESM10_ESM.xlsx]

## Sheet: Total
Supplementary S9 Potential genes and DEGs encoding enzymes related to the phosphoenolpyruvate pathway in tea plant roots under various forms of N
Gene number	Enzymes name	Symbol	Gene_ID	Length (bp)	Expression level(FPKM)					log2Foldchange(FPKMN Forms/ FPKM0N)
					0 N	NO3-	EA	NH4+	NH4++NO3-	(NO3-/0N)	(EA/0N)	(NH4+/0N)	(NH4++NO3-/0N)
5	3-deoxy-7-phosphoheptulonate synthase	DAPHS	BGI_novel_G008676	1351	0.57	0.636667	0.633333	0.456667	0.493333	0.192885	0.192735	-0.0655015	-0.0230644
			BGI_novel_G015111	1272	1.08	0.663333	0.686667	0.716667	0.793333	-0.470188	-0.45547	-0.335224	-0.25255
			TEA006498.1	1578	77.9167	70.4833	63.26	56.7833	62.6967	-0.0389902	-0.20908	-0.245164	-0.139143
			TEA007223.1	1650	66.4067	50.8067	31.9533	28.1833	26.6167	-0.276636	-0.945271	-1.03**	-1.11**
			TEA028537.1	1620	675.483	597.087	416.74	577.303	552.953	-0.0660001	-0.596152	-0.00458161	-0.108037
1	3-dehydroquinate synthase	DHQS	TEA005497.1	1350	112.853	108.087	82.5567	85.81	88.5233	0.0450532	-0.355342	-0.184922	-0.172525
8	3-dehydroquinate dehydratase/shikimate 5- deshydrogenase	DHQ/SDH	BGI_novel_G009537	375	0	0	0	0.106667	0	0.01	0.01	0.141283	0.01
			TEA008672.1	1674	43.9567	32.36	67.7633	96.3933	98.4133	-0.333309	0.703456	1.30**	1.32**
			TEA011847.1	1524	56.1167	37.3267	79.6933	104.163	112.1	-0.441666	0.624245	1.11**	1.16**
			TEA012248.1	1338	6.07667	4.59	5.09333	3.39333	3.94333	-0.325872	-0.226375	-0.64116	-0.509636
			TEA012940.1	4710	61.8033	56.9267	53.2767	81.8367	76.5033	-0.00978333	-0.122339	0.599414	0.472042
			TEA027886.1	1599	1.71333	0.673333	0.26	0.393333	0.31	-1.01801	-2.18**	-1.71**	-2.00**
			TEA027892.1	1740	0.433333	0.25	0.356667	1.06333	0.89	-0.364983	-0.106193	1.22598	0.967743
			BGI_novel_G002529	368	2.9	7.64	7.98667	6.68667	4.15667	0.987372	1.07564	0.958716	0.460531
8	Shikimate kinase	SK	BGI_novel_G001384	1984	3.92333	3.92333	4.22	3.35333	3.72333	0.0951847	0.183864	-0.0328097	0.0914887
			TEA014638.1	927	4.84	6.73667	6.56	4.79667	5.30667	0.42657	0.447508	0.142742	0.159891
			TEA014956.1	1626	20.0033	16.32	21.9733	20.6467	25.9733	-0.190815	0.234017	0.257662	0.550604
			TEA019882.1	723	2.50667	2.60333	2.35333	2.51	2.60333	0.210522	0.0760359	0.162361	-0.00211563
			TEA026391.1	687	2.71667	3.72	3.70333	3.65	4.16	0.591384	0.64977	0.880786	0.968588
			TEA027977.1	963	17.1767	11.2267	11.8533	10.66	10.35	-0.497962	-0.440053	-0.499426	-0.564559
			TEA031382.1	1242	0.02	0	0.04	0	0.06	-0.0833817	0.12143	-0.120917	0.267711
			TEA031466.1	1197	7.55667	5.66	4.83333	4.34333	4.51	-0.302433	-0.54343	-0.584738	-0.559152
1	5-enolpyruvylshikimate 3-phosphate synthase	EPSPS	TEA006891.1	1752	122.823	91.93	69.0967	74.25	73.3567	-0.309937	-0.747651	-0.511557	-0.569401
5	Chorismate synthase	CS	BGI_novel_G007560	672	1.35333	0.856667	0.843333	0.493333	0.736667	-0.390381	-0.454927	-0.952519	-0.543446
			BGI_novel_G015262	469	0	0	0	0	0.14	0.01	0.01	0.01	0.147977
			TEA009377.1	2481	3.6	3.41	3.03667	2.89	3.46333	0.0485583	-0.119235	-0.0949118	0.11577
			TEA030650.1	1278	4.36333	3.57667	3.02333	3.63667	3.31667	-0.196142	-0.449702	-0.0544537	-0.215324
			TEA001343.1	1167	97.2933	81.0333	79.5633	97.5	96.9767	-0.154959	-0.196545	0.213806	0.17202
6	Anthranilate synthase	AS	TEA001219.1	2028	1.23667	1.68	1.34	1.79333	1.65	0.435511	0.157117	0.620015	0.492565
			TEA026213.1	1056	17.0833	13.6267	24.9067	19.0167	22.5333	-0.227156	0.625947	0.33333	0.553544
			BGI_novel_G010612	1122	5.75667	4.65333	4.17333	4.35333	4.37333	-0.192034	-0.353759	-0.193205	-0.212299
			TEA004665.1	1668	4.76333	6.27667	5	5.81	2.82	0.487459	0.163342	0.409819	-0.567914
			TEA009091.1	1788	0.296667	0.416667	0.22	0.226667	0.18	0.423572	-0.225362	-0.163223	-0.306212
			TEA025850.1	1791	21.86	24.4233	22.0967	21.7767	20.2267	0.26206	0.103559	0.174013	0.057845
2	Anthranilate phosphoribosyltransferase	APT	TEA006947.1	1230	7.44	5.13333	5.09667	3.72	4.53667	-0.348142	-0.372897	-0.685587	-0.485492
			TEA013938.1	1194	33.3133	29.3033	31.0333	29.8733	29.07	-0.0762996	0.0921975	0.0581592	-0.00188014
1	Phosphoribosylanthranilate isomerase	PAI	TEA000460.1	1596	5.14333	5.03333	5.64333	6.14667	4.68	0.0742277	0.217005	0.425882	0.048014
2	Indole-3-glycerol phosphate synthase	IGPS	TEA003644.1	1086	25.4633	23.44	25.4867	26.91	28.61	-0.0181331	0.0946896	0.273017	0.340107
			TEA003652.1	981	0.136667	0	0	0.04	0	-0.387427	-0.498335	-0.389171	-0.640087
1	Tryptophan synthase alpha chain	TSA	TEA013842.1	1032	11.1633	12.2533	16.6133	20.7433	20.7367	0.225267	0.649086	1.07*	1.05**
11	Tryptophan synthase	TPS	BGI_novel_G016454	1951	4.51667	3.61333	3.71333	2.23	3.28333	-0.21789	-0.182133	-0.767957	-0.259891
			BGI_novel_G016455	2039	2.09667	2.64667	2.29667	3.84	2.51667	0.37449	0.185532	0.955999	0.376875
			BGI_novel_G016456	2047	0	0	0	0.04	0	0.01	0.01	0.365069	0.01
			BGI_novel_G016457	2190	3.36333	4.69	3.18333	3.83333	3.69667	0.565394	0.0118815	0.361592	0.302434
			BGI_novel_G016458	2109	23.5533	20.0633	24.71	22.41	24.91	-0.129046	0.159682	0.116337	0.250769
			TEA006198.1	1425	1.28	0.136667	0.846667	0.773333	0.606667	-1.53566	-0.258983	-0.286254	-0.558924
			TEA026715.1	1194	0.436667	0.04	0.333333	0.426667	0.22	-1.14074	-0.17941	0.0875785	-0.459767
			BGI_novel_G004413	689	0.85	0.273333	1.23667	0.906667	0.403333	-0.588142	0.365327	0.164101	-0.482289
			BGI_novel_G016453	2370	21.99	25.5333	27.31	27.8433	23.72	0.315913	0.399549	0.52273	0.28028
			BGI_novel_G010719	2148	6.47667	7.83333	7.53	7.95	6.76667	0.3713	0.292179	0.432852	0.236208
			BGI_novel_G010720	2300	9.77	14.14	15.6133	19.8367	17.6533	0.621095	0.750468	1.19**	1.01**
2	L-tryptophan---pyruvate aminotransferase	TAR	TEA027937.1	1206	0.0833333	0.0633333	0.0866667	0.0433333	0.0633333	-0.0761474	0.0607446	-0.231192	-0.0652986
			TEA015009.1	1455	1.58667	1.10333	0.666667	0.456667	0.593333	-0.35279	-0.99342	-1.41509	-1.08695
7	Chorismate mutase	CM	TEA003363.1	1743	15.1833	16.4033	18.8967	13.5667	11.4	0.203974	0.398877	-0.00559313	-0.25046
			TEA028166.1	1596	37.0367	21.4567	24.4067	22.4	29.37	-0.680299	-0.509057	-0.505554	-0.157681
			TEA004417.1	4182	25.0333	21.1533	16.04	13.5267	9.90667	-0.04598	-0.501976	-0.621298	-1.17**
			BGI_novel_G012997	1539	0.873333	0.113333	0.173333	0.416667	0	-0.04598	-0.250423	-0.157443	-0.555615
			BGI_novel_G012998	1562	1.48333	1.96	1.19333	1.08	1.33	0.422024	-0.197708	-0.246846	0.0121708
			TEA013622.1	861	1.92667	1.08333	1.06667	0.526667	0.886667	-0.59362	-0.648217	-1.42685	-0.804684
			TEA019203.1	771	20.7633	15.7133	16.9633	14.0433	14.96	-0.289872	-0.192103	-0.346375	-0.279393
7	Prephenate aminotransferase	PAT	TEA018663.1	1653	13.7767	14.8067	21.27	23.47	26.2967	0.215944	0.740917	1.00**	1.15**
			BGI_novel_G000057	3601	10.7833	10.3467	8.66667	19.2567	19.97	0.0465524	-0.219126	0.998509	1.05**
			TEA033170.1	705	5.4	7.46667	7.01667	5.45	3.3	0.460199	0.417441	0.0344525	-0.662212
			BGI_novel_G006996	2245	72.05	74.7833	61.1833	62	64.09	0.156159	-0.144386	-0.0192751	0.00382134
			BGI_novel_G009730	227	0.333333	0	0	0	0	-0.0833817	-0.104042	-0.120917	-0.130356
			TEA022382.1	1275	0	0.0533333	0.0266667	0	0	0.162202	0.118999	0.01	0.01
			TEA028894.1	2550	0.903333	1.83333	1.25667	1.58667	1.10333	1.02392	0.529587	0.9272	0.443125
1	Arogenate dehydrogenase	ADT	TEA032566.1	891	0.306667	0.27	0.41	0.553333	0.793333	-0.0585907	0.387701	0.81341	0.97743
7	Phenylalanine ammonia-lyase	PAL	TEA003137.1	2157	60.55	30.8167	17.5267	25.5033	24.3033	-0.845762	-1.64**	-0.938855	-1.00592
			TEA003374.1	2130	525.243	303.197	348.417	448.277	423.09	-0.678614	-0.492824	-0.00764627	-0.13402
			TEA014056.1	2487	235.693	100.063	55.01	99.9933	89.4333	-1.11**	-1.92**	-0.948844	-1.18**
			TEA014166.1	603	17.9033	9.33667	5.3	9.41	7.60333	-0.774957	-1.55**	-0.663313	-0.995391
			TEA023243.1	2121	189.437	106.3	80.8133	83.44	70.17	-0.704406	-1.11**	-0.909792	-1.18**
			TEA024587.1	2202	194.493	82.52	85.9967	131.087	117.197	-1.12**	-1.06**	-0.337591	-0.536668
			TEA034008.1	2149	279.113	175.74	123.517	188.013	169.67	-0.551506	-1.07**	-0.319945	-0.523063
4	Arogenate-prephenate dehydratase	TryA	TEA026461.1	1740	6.88333	6.48667	6.77667	7.56	6.41	0.0204411	0.0632147	0.321872	0.0679076
			TEA022945.1	1200	7.84	7.58667	4.84	4.58333	3.83	0.0542905	-0.585885	-0.570651	-0.823128
			TEA033097.1	1248	6.30667	4.02667	4.69333	4.91	4.85333	-0.431757	-0.302927	-0.121915	-0.121367
			TEA010391.1	1077	2.61333	2.48667	2.16667	2.04	2.07667	0.0741365	-0.0586736	-0.137176	-0.0231143
7	Tyrosine decarboxylase	TDC	BGI_novel_G006765	606	0.24	0.66	0.326667	0.333333	0.37	0.422552	0.0990459	0.0701839	0.207789
			TEA003912.1	855	0	0.0133333	0	0.46	0.09	0.01	0.01	1.58111	0.272583
			TEA003919.1	879	4.20667	3.98667	3.39333	3.73667	3.46333	0.0250584	-0.228326	0.000877843	-0.106147
			TEA026101.1	1494	0.0166667	0	0	0.0333333	0.0866667	-0.0833817	-0.104042	0.242102	0.657059
			TEA012893.1	1194	0.02	0	0.0666667	0	0.02	-0.0830248	0.21009	-0.120062	0.023311
			TEA013689.1	471	0	0	0	0	0	0.01	0.01	0.01	0.01
			TEA023813.1	831	0.0666667	0	0	0	0	-0.224806	-0.297048	-0.386734	-0.393307
6	Tyrosine aminotransferase	TAT	BGI_novel_G006133	991	1.17667	1.93333	1.68	1.61333	2	0.692658	0.536439	0.593224	0.857721
			TEA000909.1	1203	106.713	50.9067	64.4333	251.597	220.647	-0.958238	-0.609633	1.12666	1.18**
			TEA003114.1	1182	0.953333	0.653333	1	0.633333	0.46	-0.351436	0.0927803	-0.356265	-0.749964
			TEA004234.1	1563	5.24333	2.55	4.45	24.3833	22.4167	-0.666885	-0.00524492	1.884	2.36**
			TEA032103.1	1362	0.343333	0.343333	1.04	1.00333	1.37	0.039791	1.43481	1.54048	1.97**
			TEA032117.1	747	1.03333	1.06667	1.52	0.883333	1.28333	0.330947	0.185329	-0.282353	0.423797

## Sheet: Significant
Supplementary S9 Potential genes and DEGs encoding enzymes related to the phosphoenolpyruvate pathway in tea plant roots under various forms of N
Enzymes name	Symbol	Gene_ID	Length (bp)	Expression level (FPKM)						Log2Fold Change(adjFPKMN Forms /adjFPKM0N)
				0 N	NO3-	EA	NH4+	NH4++NO3-		(NO3-/0 N)	(EA/0 N)	(NH4+/0 N)	(NH4++NO3-/0 N)
3-deoxy-7-phosphoheptulonate synthase	DAPHS	TEA007223.1	1650	66.4067	50.8067	31.9533	28.1833	26.6167		-0.276636	-0.945271	-1.03**	-1.11**
3-dehydroquinate dehydratase/shikimate 5- deshydrogenase	DHQ/SDH	TEA008672.1	1674	43.9567	32.36	67.7633	96.3933	98.4133		-0.333309	0.703456	1.30**	1.32**
		TEA011847.1	1524	56.1167	37.3267	79.6933	104.163	112.1		-0.441666	0.624245	1.11**	1.16**
		TEA027886.1	1599	1.71333	0.673333	0.26	0.393333	0.31		-1.01801	-2.18**	-1.71**	-2.00**
Tryptophan synthase alpha chain	TSA	TEA013842.1	1032	11.1633	12.2533	16.6133	20.7433	20.7367		0.225267	0.649086	1.07*	1.05**
Tryptophan synthase	TPS	BGI_novel_G010720	2300	9.77	14.14	15.6133	19.8367	17.6533		0.621095	0.750468	1.19**	1.01**
Glutamate-prephenate aminotransferase	PAT	TEA018663.1	1913	13.7767	14.8067	21.27	23.47	26.2967		0.215944	0.740917	1.00**	1.15**
		BGI_novel_G000057	3601	10.7833	10.3467	8.66667	19.2567	19.97		0.0465524	-0.219126	0.998509	1.05**
Phenylalanine ammonia-lyase	PAL	TEA003137.1	2157	60.55	30.8167	17.5267	25.5033	24.3033		-0.845762	-1.64**	-0.938855	-1.00592
		TEA014056.1	2487	235.693	100.063	55.01	99.9933	89.4333		-1.11**	-1.92**	-0.948844	-1.18**
		TEA014166.1	603	17.9033	9.33667	5.3	9.41	7.60333		-0.774957	-1.55**	-0.663313	-0.995391
		TEA023243.1	2121	189.437	106.3	80.8133	83.44	70.17		-0.704406	-1.11**	-0.909792	-1.18**
		TEA024587.1	2022	194.493	82.52	85.9967	131.087	117.197		-1.12**	-1.06**	-0.337591	-0.536668
		TEA034008.1	2149	279.113	175.74	123.517	188.013	169.67		-0.551506	-1.07**	-0.319945	-0.523063
Tyrosine aminotransferase	TAT	TEA000909.1	1203	106.713	50.9067	64.4333	251.597	220.647		-0.958238	-0.609633	1.12666	1.18**
		TEA004234.1	1563	5.24333	2.55	4.45	24.3833	22.4167		-0.666885	-0.00524492	1.884	2.36**
		TEA032103.1	1362	0.343333	0.343333	1.04	1.00333	1.37		0.039791	1.43481	1.54048	1.97**
