# Supplementary material for: Transcriptional regulation of amino acid metabolism in response to nitrogen deficiency and nitrogen forms in tea plant root (Camellia sinensis L.)
Source: Sci Rep. 2020 Apr 22;10:6868. doi: 10.1038/s41598-020-63835-6 (PMC7176667; doi:10.1038/s41598-020-63835-6)
Supplement: Supplementary file 11 — Supplementary Table S10. [file 41598_2020_63835_MOESM11_ESM.xlsx]

## Sheet: Total
Supplementary S10 Potential genes and DEGs encoding enzymes related to the 3-phosphoglycerate pathway in tea plant roots under various forms of N
Gene number	Enzymes name	Symbol	Gene_ID	Length(bp)	Expresssionl level (FPKM)					log2Foldchange (FPKMN Forms/ FPKM0N)
					0 N	NO3-	EA	NH4+	NH4++NO3-	NO3-/0 N	EA/0 N	NH4+/0 N	NH4++NO3-/0 N
10	D-3-phosphoglycerate dehydrogenase	PGDH	BGI_novel_G010093	891	0.48	0.38	0.53	0.68	0.56	-0.133806	0.15677	0.520205	0.295186
			TEA003938.1	789	1.43	1.69667	1.45667	1.25333	1.28333	0.314928	0.135884	0.0117242	0.0540547
			TEA014195.1	1761	1.04333	0.653333	1.08333	2.51667	2.8	-0.555625	-0.275392	0.470356	0.631034
			TEA022500.1	1812	34.64	37.7967	29.4333	35.07	30.8767	0.228794	-0.142037	0.209604	0.0080655
			TEA023082.1	1914	29.6733	30.28	9.71	13.7433	8.45	0.136799	-1.50**	-0.911165	-1.59**
			TEA025386.1	1788	58.37	78.54	54.6233	57.1067	39.3867	0.517468	-0.0140117	0.13635	-0.392518
			TEA025413.1	1197	0	0.0566667	0	0	0.136667	0.162202	0.01	0.01	0.833479
			BGI_novel_G015193	1640	8.92667	7.88	7.25333	7.32333	6.26667	-0.065602	-0.197857	-0.0953696	-0.330251
			TEA008547.1	1173	13.6433	11.16	12.1867	10.77	12.63	-0.268672	-0.0283801	-0.0767832	0.0759216
			TEA008763.1	936	0	0	0	0.03	0	0.01	0.01	0.147947	0.01
3	Phosphoserine aminotransferase	PSAT	BGI_novel_G000274	1018	0.446667	0.13	0.36	0.273333	0.38	-0.736945	-0.153152	-0.346174	-0.0142506
			TEA002983.1	420	0	0	0	0	0.0833333	0.01	0.01	0.01	0.147977
			TEA017325.1	1281	142.397	152.86	123.92	143.023	126.363	0.208386	-0.105894	0.202962	0.00489492
3	Phosphoserine phosphatase	PSP	BGI_novel_G013616	443	1.01667	1.09667	0.796667	2.80667	2.13667	0.0841606	-0.203113	1.2413	0.907936
			TEA030589.1	888	2.03	1.63667	2.16333	2.90667	3.51667	-0.0684515	0.185666	0.718961	0.952763
			TEA031389.1	1273	25.3067	22.7533	19.6133	18.3833	18.04	-0.0285171	-0.362426	-0.200701	-0.328854
21	Serine hydroxymethyltransferase	SHMT	BGI_novel_G000543	2448	241.497	200.857	140.96	164.433	135.493	-0.155801	-0.679175	-0.361094	-0.645122
			BGI_novel_G007165	571	28.1633	30.0133	18.6767	27.0733	28.4667	0.191847	-0.48715	0.148347	0.202286
			BGI_novel_G011566	739	1.91	1.74	1.50333	1.25333	1.99	-0.0520026	-0.243534	-0.362821	0.192554
			BGI_novel_G012591	1124	3.01667	3.38667	3.09333	3.32333	2.12667	0.257306	0.118228	0.332106	-0.306408
			BGI_novel_G012714	299	0	0	0.213333	0	0	0.01	0.11834	0.01	0.01
			BGI_novel_G013096	1102	1.63667	0.903333	1.17667	0.886667	1.35667	-0.61724	-0.312414	-0.582809	-0.0973074
			BGI_novel_G013188	1077	52.6567	41.2467	32.41	35.03	26.8567	-0.243583	-0.596405	-0.391696	-0.764097
			BGI_novel_G013189	1848	1.14333	0.446667	0.656667	0.446667	0.826667	-0.788603	-0.606248	-1.04131	-0.297531
			TEA000324.1	1584	6.32667	6.75333	7.53667	7.27667	7.46667	0.17066	0.421845	0.465115	0.44833
			TEA008267.1	1416	41.66	38.7933	26.6967	24.7333	16.6333	0.00868651	-0.544339	-0.560825	-1.12**
			TEA011444.1	1764	12.06	10.0333	9.50333	9.40333	9.27333	-0.159021	-0.250546	-0.155491	-0.202881
			TEA014797.1	1770	25.1933	19.22	21.35	22.3667	23.24	-0.290156	-0.138175	0.011325	0.0498051
			TEA015494.1	1644	0.0366667	1.59	0.03	1.33667	1.93	4.00**	-0.0978317	4.28**	4.74**
			TEA015507.1	1545	0.113333	0.12	0	0.126667	0.1	0.105322	-1.30411	0.280776	-0.00951969
			TEA018839.1	1494	9.08333	12.12	9.77	9.40667	9.82333	0.511795	0.189811	0.236014	0.280232
			TEA022813.1	1710	60.8833	59.25	45.52	55.1233	47.0967	0.0655451	-0.328761	0.0475765	-0.195555
			TEA025786.1	1611	7.07333	4.67	4.06667	2.93	3.28	-0.454678	-0.601168	-0.901455	-0.881445
			TEA027857.1	1416	103.503	91.7567	60.59	72.4667	57.38	-0.0651509	-0.672517	-0.318765	-0.661844
			TEA030111.1	603	0	0.0866667	0	0	0	0.0852184	0.01	0.01	0.01
			TEA030917.1	432	39.9867	36.79	35.96	33.5367	31.07	-0.0283097	-0.0691905	-0.0798292	-0.194148
			TEA018120.1	477	0	0	0	0	0	0.01	0.01	0.01	0.01
4	Glycine dehydrogenase	GDD	TEA010235.1	1407	10.6633	10.9967	7.22	7.7	6.24333	0.79026	0.0167602	0.546683	-0.586291
			TEA010236.1	747	5.13333	10.7967	4.42	4.64	6.68	0.147888	-0.461408	-0.270762	-0.586291
			TEA022478.1	3210	69.1467	78.78	48.8	61.2633	47.9667	0.279799	-0.382147	-0.00471501	-0.366579
			TEA029083.1	3168	14.5	15.74	8.16667	9.21667	8	0.231472	-0.726451	-0.672334	-0.672334
15	Serine O-acetyltransferase	SOA	TEA028009.1	864	63.81	51.8367	65.8967	50.4767	63.5033	-0.193768	0.141979	-0.135339	0.170934
			TEA027214.1	885	36.8867	25.54	32.6	27.9967	37.63	-0.424449	-0.0850374	-0.183269	0.204653
			TEA027209.1	1023	0.176667	0.1	0.3	0.0533333	0.0766667	-0.248415	0.427338	-0.575189	-0.409286
			TEA026834.1	2259	9.64333	11.1433	21.84	15.34	23.0633	0.245137	1.19**	0.795209	1.35**
			TEA022502.1	873	13.8833	10.8933	13.18	11.2867	12.26	-0.234945	0.0127021	-0.0968819	0.00676029
			TEA002978.1	1014	6.73667	7.46333	8.58667	7.93333	8.17	0.242137	0.432343	0.416089	0.44475
			TEA001548.1	933	18.26	3.68	6.07	6.22333	13.3933	-2.11**	-1.40**	-1.28**	-0.216721
			TEA032236.1	1911	25.0867	12.65	32.45	30.14	37.6167	-0.859371	0.457836	0.462805	0.754654
			TEA016914.1	1200	2.44333	1.29667	1.76	1.26	1.69	-0.712088	-0.349168	-0.701917	-0.337951
			TEA016898.1	2013	0.173333	0.0666667	0.126667	0.19	0.1	-0.61147	-0.269826	0.182237	-0.441633
			TEA014161.1	1572	0.0466667	0.0466667	0	0.0466667	0.0466667	0.00706957	-0.406902	0.0893752	0.0466536
			TEA010854.1	1008	72.1167	73.38	128.57	61.61	83.43	0.122807	0.89494	0.00665713	0.373539
			TEA004246.1	2082	0.42	0.406667	0.166667	0.37	0.303333	0.0470425	-0.94502	0.00517279	-0.239806
			TEA002828.1	1260	0	0	0	0.04	0	0.01	0.01	0.26811	0.01
			TEA001884.1	2040	0.176667	0.03	0.1	0.06	0.126667	-0.621316	-0.384202	-0.59361	-0.10343
14	Cysteine synthase	CS	TEA011501.1	1104	0.743333	0.616667	0.276667	0.726667	0.693333	-0.177652	-1.07589	0.0219371	0.0338237
			TEA026387.1	987	1.19333	1.08	0.75	0.88	0.96	0.0691867	-0.500133	-0.259042	-0.16878
			TEA025341.1	1842	3.23	2.7	3.38667	2.86667	2.69	-0.129584	0.193944	0.0288617	-0.0752602
			TEA023601.1	900	1.55	1.61333	1.87333	1.18667	1.45667	0.106616	0.381025	-0.216452	0.145415
			TEA023586.1	1002	163.453	167.813	235.97	225.93	248.603	0.1445	0.625366	0.665325	0.780216
			TEA023582.1	1641	18.2333	15.1967	19.7133	15.7067	18.8867	-0.15398	0.202287	-0.00485158	0.250869
			TEA007590.1	1074	32.8633	49.9	43.6933	45.5767	38.35	0.703194	0.501796	0.640616	0.39275
			TEA005403.1	474	0.966667	1.5	0.673333	1.08667	0.596667	0.579977	-0.263701	0.252139	-0.322283
			TEA004172.1	1278	3.17667	3.20667	3.54	3.07	2.97333	0.198935	0.276035	0.242508	0.178697
			TEA003268.1	747	0.59	0.266667	0.213333	0.49	0.946667	-0.480133	-0.659208	-0.072249	0.546252
			BGI_novel_G013603	778	1.49	1.76	1.81	1.88	1.21667	0.270388	0.323285	0.48407	-0.107775
			BGI_novel_G013602	1307	0.0433333	0.136667	0.0766667	0.0833333	0.0933333	0.368174	0.160426	0.192193	0.37257
			BGI_novel_G003613	308	0	0.683333	0.136667	0.136667	0	0.490386	0.11834	0.150033	0.01
			BGI_novel_G002518	1017	0.16	0.35	0.45	0.383333	0.546667	0.53588	0.941512	0.958375	1.29781
3	Cysteine desulfurase	SDS	TEA016038.1	1350	68.5533	67.8367	71.7367	63.71	67.7	0.0894339	0.157073	0.0861414	0.154767
			BGI_novel_G002770	1996	6.26	7.17667	6.28333	5.80333	5.64	0.290706	0.0914172	0.0896373	0.0168025
			TEA002983.1	420	0	0	0	0	0.0833333	0.01	0.01	0.01	0.147977
1	Cysteine desulfhydrase	DES	TEA012929.1	909	2.8	2.73667	2.61	2.11667	2.53	-0.0676684	-0.204252	-0.333129	-0.170674
3	Glutamate-cysteine ligase	GCL	BGI_novel_G010022	586	0.353333	0.69	0.766667	0.366667	0.573333	0.487774	0.623442	0.144989	0.515542
			BGI_novel_G000431	1125	0.836667	1.22	0.983333	0.763333	0.903333	0.526182	0.233686	-0.0395628	0.252333
			BGI_novel_G000430	1137	0.113333	0.166667	0.366667	0.466667	0	0.137147	0.821854	1.19571	-0.411394

## Sheet: Significant
Supplementary S10 Potential genes and DEGs encoding enzymes related to the 3-phosphoglycerate pathway in tea plant roots under various forms of N
Enzymes name	Symbol	Gene_ID	Length(bp)	Expression Level (FPKM)									Log2Fold Change(adjFPKMN Forms/ adjFPKM0N)
				0 N	NO3-	EA	NH4+	NH4++NO3-					(NO3-/0 N)	(EA/0 N)	(NH4+/0 N)	(NH4++NO3-/0 N)
D-3-phosphoglycerate dehydrogenase	PGDH	TEA023082.1	1914	29.6733	30.28	9.71	13.7433	8.45					0.136799	-1.50**	-0.911165	-1.59**
Serine hydroxymethyltransferase	SHMT	TEA008267.1	1416	41.66	38.7933	26.6967	24.7333	16.6333					0.00868651	-0.544339	-0.560825	-1.12**
		TEA015494.1	1644	0.0366667	1.59	0.03	1.33667	1.93					4.00**	-0.0978317	4.28**	4.74**
Serine O-acetyltransferase	SOA	TEA026834.1	2259	9.64333	11.1433	21.84	15.34	23.0633					0.245137	1.19**	0.795209	1.35**
		TEA001548.1	933	18.26	3.68	6.07	6.22333	13.3933					-2.11**	-1.40**	-1.28**	-0.216721
