# Supplementary material for: Transcriptional regulation of amino acid metabolism in response to nitrogen deficiency and nitrogen forms in tea plant root (Camellia sinensis L.)
Source: Sci Rep. 2020 Apr 22;10:6868. doi: 10.1038/s41598-020-63835-6 (PMC7176667; doi:10.1038/s41598-020-63835-6)
Supplement: Supplementary file 12 — Supplementary Table S11. [file 41598_2020_63835_MOESM12_ESM.xlsx]

## Sheet: Sheet1
Supplementary S11 Nucleotide sequences of primers used for qRT-PCR
Gene ID	Forward primer 5'-3'	Reverse primer 5'-3'				Length(bp)
TEA031206.1(GDH)	GCCAGATTCCGCATCCAGAGA	CGTCGTCTTCGTTGAGGAGGA				135
TEA032991.1(ADC)	ATCGGTGGTGGACTCGGAATCG	TCGCCCGCTTTCGCTACAAATC				89
TEA015198.1(TS)	TGGCATCTGGTGGACACTCTAA	CGGTTCTCAAGGGTGCTTCTCT				87
TEA003892.1(GOGAT)	AACGATGCTCCATTGGCTGTGA	GCGAGAGGCGATGACATTGTTC				193
TEA011847.1(DHD)	GGCTGGAAGAGCACTGGCATT	AGGCTGAGCTTCACCTGACACA				118
TEA006130.1(THS)	ACCACCACAGAACCACCACCAA	TTTCGCCGCAGCAGGAGACT				167
TEA032123.1(GS)	CCACCAACCAGTTCGCTCCAA	GGCTTCGTCACCGTCGTTGT				156
TEA001727.1(AspAT)	ACAAGACCCATGTCCACCTCGT	AGCCTCGGAGACAGCCAAGATT				108
TEA009801.1(AK)	GGTCGTATGAGGTCGAGGTGA	AGGATGTCGTCGTTGGGGTTC				106
TEA023090.1(AlaT)	ATAAATCCAGGCAATCCAACAG	CTCACCATACCCCATAGACCG				183
TEA014056.1(PAL)	GCTACTCTGGCATTCGGTTCG	CATTGAGCGTTTCTCCGTTGG				192
TEA004234.1(TAT)	CACGGAACAGTGAGATACAGA	AGACCCAGAATGCCTTTGATT				119
TEA013842.1(TPS)	CAGTTATCTTGCCCACTTGCA	AGAGGAACATCAGGGACCACA				125
TEA015494.1(SHMT)	TCATCCCATCTCCCTTTGACT	CATCACCTCTTGTCCTTGTTTA				134
TEA001548.1(SOA)	ATCGTGACCCAGCTTGCATAA	AATCTCCGAAACCCGACTTTG				149
TEA023082.1(PGDH)	CCAAACCTACAATCCTCGTCT	CCTCGTCACTTTCGTCCCACT				167
CsACTIN	TGGGCCAGAAAGATGCTTATGTAGG	ATGCCAGATCTTTTCCATGTCATCC	209			118
